# Supplementary material for: The deubiquitylase USP9X controls ribosomal stalling
Source: J Cell Biol. 2021 Jan 28;220(3):e202004211. doi: 10.1083/jcb.202004211 (PMC7849821; doi:10.1083/jcb.202004211)
Supplement: Table S1 — shows proteomic data for Fig. 4 B. [file JCB_202004211_TableS1.xlsx]

## Sheet: H132X03 
HCT116		H132X03
Light: DMSO 24h
Medium: 10µM FT063 4h
Heavy: 10µM FT063 24h
total SDS lysis
																	4H CRT132/DMSO	24H CRT132/DMSO
Accession	Gene Symbol	Gene Name	Fasta headers	Number of proteins	Peptides	Razor + unique peptides	Mol. weight [kDa]	Score	Ratio M/L normalized	Ratio H/L normalized	Ratio H/M normalized	Intensity	Intensity L	Intensity M	Intensity H	id	Log2 M/L	Log2 H/L	Log2 H/M	L+M	L+H	M+H	Log10 L+M	Log10 L+H	Log10 M+H
G3V1B0	OVOL1	Ovo-like 1(Drosophila)	>tr|G3V1B0|G3V1B0_HUMAN Ovo-like 1(Drosophila) OS=Homo sapiens GN=OVOL1 PE=1 SV=1;>sp|O14753|OVOL1_HUMAN Putative transcription factor Ovo-like 1 OS=Homo sapiens GN=OVOL1 PE=2 SV=3	4	3	3	23.32	2.784	3.2755	0.94698	0.28367	32575000	2416200	25191000	4967800	288	1.71172	-0.0785941	-1.81771	27607200	7384000	30158800	7.44102	6.86829	7.47941
H0YDP6	GEMIN2	Gem-associated protein 2 (Fragment)	>tr|H0YDP6|H0YDP6_HUMAN Gem-associated protein 2 (Fragment) OS=Homo sapiens GN=GEMIN2 PE=1 SV=7;>tr|H0YEL0|H0YEL0_HUMAN Gem-associated protein 2 (Fragment) OS=Homo sapiens GN=GEMIN2 PE=1 SV=1;>sp|O14893-3|GEMI2_HUMAN Isoform 3 of Gem-associated protein 2 O	6	2	2	22.015	4.804	2.9579	0.75311	0.22964	1020000000	170030000	751310000	98632000	302	1.56457	-0.409067	-2.12255	921340000	268662000	849942000	8.96442	8.42921	8.92939
P01106	MYC	Myc proto-oncogene protein	>sp|P01106|MYC_HUMAN Myc proto-oncogene protein OS=Homo sapiens GN=MYC PE=1 SV=1;>tr|H0YBT0|H0YBT0_HUMAN Myc proto-oncogene protein OS=Homo sapiens GN=MYC PE=1 SV=1;>tr|A0A087WUS5|A0A087WUS5_HUMAN Myc proto-oncogene protein OS=Homo sapiens GN=MYC PE=1 SV=1	4	3	3	48.804	11.084	2.4601	1.2874	0.60358	167660000	43951000	74272000	49437000	941	1.29872	0.36446	-0.728383	118223000	93388000	123709000	8.0727	7.97029	8.0924
Q9P0T7	TMEM9	Transmembrane protein 9	>sp|Q9P0T7|TMEM9_HUMAN Transmembrane protein 9 OS=Homo sapiens GN=TMEM9 PE=1 SV=1;>tr|B1ALM5|B1ALM5_HUMAN Transmembrane protein 9 OS=Homo sapiens GN=TMEM9 PE=1 SV=1;>tr|B1ALM7|B1ALM7_HUMAN Transmembrane protein 9 (Fragment) OS=Homo sapiens GN=TMEM9 PE=1 SV	5	2	2	20.574	5.3492	2.2828	2.5065	1.1009	422780000	62184000	187250000	173350000	5933	1.1908	1.32567	0.138683	249434000	235534000	360600000	8.39696	8.37205	8.55703
C9JCN8	FOSL2	Fos-related antigen 2 (Fragment)	>tr|C9JCN8|C9JCN8_HUMAN Fos-related antigen 2 (Fragment) OS=Homo sapiens GN=FOSL2 PE=1 SV=1;>sp|P15408-3|FOSL2_HUMAN Isoform 3 of Fos-related antigen 2 OS=Homo sapiens GN=FOSL2;>sp|P15408|FOSL2_HUMAN Fos-related antigen 2 OS=Homo sapiens GN=FOSL2 PE=1 SV=1	4	3	3	22.254	10.533	2.2313	1.1814	0.65068	215690000	53480000	95419000	66793000	1238	1.15788	0.240498	-0.61998	148899000	120273000	162212000	8.17289	8.08017	8.21008
F1DAL9	NR2F1	COUP transcription factor 1	>tr|F1DAL9|F1DAL9_HUMAN COUP transcription factor 1 OS=Homo sapiens GN=NR2F1 PE=1 SV=1;>sp|P10589|COT1_HUMAN COUP transcription factor 1 OS=Homo sapiens GN=NR2F1 PE=1 SV=1	2	5	1	43.898	2.533	2.1408	1.1161	0.62767	26751000	8817700	10625000	7308200	1128	1.09815	0.158466	-0.671922	19442700	16125900	17933200	7.28876	7.20752	7.25366
B0QXZ8	HMGXB4	HMG domain-containing protein 4 (Fragment)	>tr|B0QXZ8|B0QXZ8_HUMAN HMG domain-containing protein 4 (Fragment) OS=Homo sapiens GN=HMGXB4 PE=1 SV=1;>tr|B0QXZ9|B0QXZ9_HUMAN HMG domain-containing protein 4 (Fragment) OS=Homo sapiens GN=HMGXB4 PE=1 SV=1;>sp|Q9UGU5|HMGX4_HUMAN HMG domain-containing prote	3	2	2	30.39	2.7911	2.1199	2.0382	1.199	67521000	18412000	18502000	30607000	6059	1.084	1.0273	0.261832	36914000	49019000	49109000	7.56719	7.69036	7.69116
G3V5L7	NDRG2	Protein NDRG2 (Fragment)	>tr|G3V5L7|G3V5L7_HUMAN Protein NDRG2 (Fragment) OS=Homo sapiens GN=NDRG2 PE=1 SV=1;>tr|G3V5H8|G3V5H8_HUMAN Protein NDRG2 (Fragment) OS=Homo sapiens GN=NDRG2 PE=1 SV=1;>tr|G3V578|G3V578_HUMAN Protein NDRG2 OS=Homo sapiens GN=NDRG2 PE=1 SV=1;>tr|H0YJT9|H0YJ	22	2	2	24.139	2.9281	1.9388	1.1349	1.1667	197550000	55427000	72933000	69191000	6238	0.955164	0.182565	0.222434	128360000	124618000	142124000	8.10843	8.09558	8.15267
Q6ZN28	MACC1	Metastasis-associated in colon cancer protein 1	>sp|Q6ZN28|MACC1_HUMAN Metastasis-associated in colon cancer protein 1 OS=Homo sapiens GN=MACC1 PE=1 SV=2	1	2	2	96.638	4.6391	1.7797	1.9509	1.0631	111390000	25128000	42052000	44205000	3524	0.831634	0.96414	0.0882773	67180000	69333000	86257000	7.82724	7.84094	7.93579
Q8WVL7	ANKRD49	Ankyrin repeat domain-containing protein 49	>sp|Q8WVL7|ANR49_HUMAN Ankyrin repeat domain-containing protein 49 OS=Homo sapiens GN=ANKRD49 PE=1 SV=1	1	2	2	27.29	4.4004	1.7345	1.1734	1.926	59151000	21241000	18084000	19826000	4262	0.79452	0.230695	0.945608	39325000	41067000	37910000	7.59467	7.61349	7.57875
Q96B77	TMEM186	Transmembrane protein 186	>sp|Q96B77|TM186_HUMAN Transmembrane protein 186 OS=Homo sapiens GN=TMEM186 PE=2 SV=1	1	2	2	24.893	2.0216	1.7228	1.6325	0.82837	94350000	24021000	37756000	32572000	4496	0.784755	0.707083	-0.271653	61777000	56593000	70328000	7.79083	7.75276	7.84713
H0YB88	ESCO2	N-acetyltransferase ESCO2 (Fragment)	>tr|H0YB88|H0YB88_HUMAN N-acetyltransferase ESCO2 (Fragment) OS=Homo sapiens GN=ESCO2 PE=1 SV=1;>sp|Q56NI9|ESCO2_HUMAN N-acetyltransferase ESCO2 OS=Homo sapiens GN=ESCO2 PE=1 SV=1;>sp|Q56NI9-2|ESCO2_HUMAN Isoform 2 of N-acetyltransferase ESCO2 OS=Homo sapi	3	3	3	19.6	4.4071	1.6968	1.4796	0.777	70307000	13847000	30670000	25791000	3158	0.762817	0.565207	-0.364013	44517000	39638000	56461000	7.64853	7.59811	7.75175
H7C0C1		Uncharacterized protein (Fragment)	>tr|H7C0C1|H7C0C1_HUMAN Uncharacterized protein (Fragment) OS=Homo sapiens PE=4 SV=2	12	11	2	26.799	2.1379	1.6816	1.3051	1.0127	59711000	14858000	24451000	20402000	6677	0.749835	0.38416	0.0182069	39309000	35260000	44853000	7.59449	7.54728	7.65179
C9JPE1	SLC25A20	Mitochondrial carnitine/acylcarnitine carrier protein	>tr|C9JPE1|C9JPE1_HUMAN Mitochondrial carnitine/acylcarnitine carrier protein OS=Homo sapiens GN=SLC25A20 PE=1 SV=1;>sp|O43772|MCAT_HUMAN Mitochondrial carnitine/acylcarnitine carrier protein OS=Homo sapiens GN=SLC25A20 PE=1 SV=1	2	3	3	25.139	4.9401	1.6767	0.78441	0.83165	195020000	70295000	74170000	50555000	490	0.745625	-0.35032	-0.265952	144465000	120850000	124725000	8.15976	8.08225	8.09595
Q8N7C3	TRIML2	Probable E3 ubiquitin-protein ligase TRIML2	>sp|Q8N7C3|TRIMM_HUMAN Probable E3 ubiquitin-protein ligase TRIML2 OS=Homo sapiens GN=TRIML2 PE=2 SV=1;>tr|J3KNI5|J3KNI5_HUMAN Probable E3 ubiquitin-protein ligase TRIML2 (Fragment) OS=Homo sapiens GN=TRIML2 PE=1 SV=1;>sp|Q8N7C3-2|TRIMM_HUMAN Isoform 2 of	4	3	3	43.983	6.2725	1.6564	0.95063	0.84205	101340000	29603000	37070000	34663000	3985	0.728051	-0.0730442	-0.248022	66673000	64266000	71733000	7.82395	7.80798	7.85572
Q12772	SREBF2	Sterol regulatory element-binding protein 2	>sp|Q12772|SRBP2_HUMAN Sterol regulatory element-binding protein 2 OS=Homo sapiens GN=SREBF2 PE=1 SV=2	2	3	2	123.69	3.4593	1.6554	1.1695	0.67062	37149000	10569000	16726000	9853600	2525	0.72718	0.225892	-0.576433	27295000	20422600	26579600	7.43608	7.31011	7.42455
Q8TD47	RPS4Y2	40S ribosomal protein S4, Y isoform 2	>sp|Q8TD47|RS4Y2_HUMAN 40S ribosomal protein S4, Y isoform 2 OS=Homo sapiens GN=RPS4Y2 PE=2 SV=3	1	13	1	29.295	3.1896	1.6548	1.0422	0.64584	44230000	8459300	23774000	11996000	4174	0.726657	0.0596322	-0.630751	32233300	20455300	35770000	7.5083	7.31081	7.55352
A2RUC4	TYW5	tRNA wybutosine-synthesizing protein 5	>sp|A2RUC4|TYW5_HUMAN tRNA wybutosine-synthesizing protein 5 OS=Homo sapiens GN=TYW5 PE=1 SV=1;>sp|A2RUC4-2|TYW5_HUMAN Isoform 2 of tRNA wybutosine-synthesizing protein 5 OS=Homo sapiens GN=TYW5	2	3	3	36.547	5.5233	1.6513	1.0997	1.1388	157840000	48554000	53571000	55714000	132	0.723602	0.13711	0.187514	102125000	104268000	109285000	8.00913	8.01815	8.03856
C9J8V5	GTPBP8	GTP-binding protein 8	>tr|C9J8V5|C9J8V5_HUMAN GTP-binding protein 8 OS=Homo sapiens GN=GTPBP8 PE=1 SV=1;>sp|Q8N3Z3|GTPB8_HUMAN GTP-binding protein 8 OS=Homo sapiens GN=GTPBP8 PE=2 SV=1;>tr|C9J0K3|C9J0K3_HUMAN GTP-binding protein 8 OS=Homo sapiens GN=GTPBP8 PE=1 SV=1;>tr|F8WBY6|	7	2	2	19.451	7.5698	1.6489	1.1898	0.83252	199560000	53862000	82581000	63118000	3931	0.721504	0.250719	-0.264443	136443000	116980000	145699000	8.13495	8.06811	8.16346
Q16690	DUSP5	Dual specificity protein phosphatase 5	>sp|Q16690|DUS5_HUMAN Dual specificity protein phosphatase 5 OS=Homo sapiens GN=DUSP5 PE=1 SV=2	1	2	2	42.047	3.7328	1.6476	NaN	NaN	36956000	7135400	26074000	3746300	3030	0.720366	#VALUE!	#VALUE!	33209400	10881700	29820300	7.52126	7.0367	7.47451
O95379	TNFAIP8	Isoform 3 of Tumor necrosis factor alpha-induced protein 8	>sp|O95379-3|TFIP8_HUMAN Isoform 3 of Tumor necrosis factor alpha-induced protein 8 OS=Homo sapiens GN=TNFAIP8;>sp|O95379-2|TFIP8_HUMAN Isoform 2 of Tumor necrosis factor alpha-induced protein 8 OS=Homo sapiens GN=TNFAIP8;>sp|O95379|TFIP8_HUMAN Tumor necro	6	2	2	21.877	22.979	1.6341	1.1538	0.70616	440650000	82669000	138750000	219230000	844	0.708496	0.206393	-0.501933	221419000	301899000	357980000	8.34521	8.47986	8.55386
E5RK48	RDH10	Retinol dehydrogenase 10	>tr|E5RK48|E5RK48_HUMAN Retinol dehydrogenase 10 OS=Homo sapiens GN=RDH10 PE=1 SV=1;>sp|Q8IZV5|RDH10_HUMAN Retinol dehydrogenase 10 OS=Homo sapiens GN=RDH10 PE=1 SV=1	2	2	2	19.793	8.4779	1.5967	1.3668	0.94829	284790000	76254000	104830000	103700000	3886	0.675093	0.450802	-0.0765998	181084000	179954000	208530000	8.25788	8.25516	8.31917
O75820	ZNF189	Isoform 2 of Zinc finger protein 189	>sp|O75820-2|ZN189_HUMAN Isoform 2 of Zinc finger protein 189 OS=Homo sapiens GN=ZNF189;>sp|O75820|ZN189_HUMAN Zinc finger protein 189 OS=Homo sapiens GN=ZNF189 PE=1 SV=2;>tr|A0A087X0K2|A0A087X0K2_HUMAN Zinc finger protein 189 OS=Homo sapiens GN=ZNF189 PE=	5	2	2	71.406	4.3536	1.5917	1.1446	1.4048	125060000	60534000	38014000	26509000	713	0.670568	0.194844	0.490365	98548000	87043000	64523000	7.99365	7.93973	7.80971
Q9P0W2	HMG20B	Isoform 2 of SWI/SNF-related matrix-associated actin-dependent regulator of chromatin subfamily E member 1-related	>sp|Q9P0W2-2|HM20B_HUMAN Isoform 2 of SWI/SNF-related matrix-associated actin-dependent regulator of chromatin subfamily E member 1-related OS=Homo sapiens GN=HMG20B;>sp|Q9P0W2-3|HM20B_HUMAN Isoform 3 of SWI/SNF-related matrix-associated actin-dependent re	8	5	5	24.713	13.067	1.5836	1.275	1.0441	434360000	105890000	139850000	188620000	5937	0.663208	0.350497	0.0622599	245740000	294510000	328470000	8.39048	8.4691	8.5165
Q08AN1	ZNF616	Zinc finger protein 616	>sp|Q08AN1|ZN616_HUMAN Zinc finger protein 616 OS=Homo sapiens GN=ZNF616 PE=2 SV=2;>tr|E7ENB8|E7ENB8_HUMAN Zinc finger protein 525 OS=Homo sapiens GN=ZNF525 PE=4 SV=1;>tr|M0QZA4|M0QZA4_HUMAN Zinc finger protein 525 OS=Homo sapiens GN=ZNF525 PE=4 SV=1;>tr|M	173	3	1	90.272	2.6252	1.579	1.3428	0.61613	35278000	7915000	16267000	11096000	2503	0.659011	0.425244	-0.698693	24182000	19011000	27363000	7.38349	7.279	7.43716
Q86UA6	RPAIN	RPA-interacting protein	>sp|Q86UA6|RIP_HUMAN RPA-interacting protein OS=Homo sapiens GN=RPAIN PE=1 SV=1;>sp|Q86UA6-8|RIP_HUMAN Isoform 8 of RPA-interacting protein OS=Homo sapiens GN=RPAIN;>sp|Q86UA6-3|RIP_HUMAN Isoform 3 of RPA-interacting protein OS=Homo sapiens GN=RPAIN;>sp|Q8	10	3	3	24.784	2.8959	1.574	0.87974	0.77036	135290000	37485000	60639000	37168000	3700	0.654436	-0.184851	-0.376395	98124000	74653000	97807000	7.99178	7.87305	7.99037
H0YN65	CHST14	Carbohydrate sulfotransferase 14	>tr|H0YN65|H0YN65_HUMAN Carbohydrate sulfotransferase 14 OS=Homo sapiens GN=CHST14 PE=1 SV=1;>sp|Q8NCH0|CHSTE_HUMAN Carbohydrate sulfotransferase 14 OS=Homo sapiens GN=CHST14 PE=1 SV=2	2	2	2	39.902	3.9958	1.5492	2.5413	1.0897	151090000	23997000	56516000	70580000	4053	0.631523	1.34557	0.123931	80513000	94577000	127096000	7.90587	7.97579	8.10413
P53794	SLC5A3	Sodium/myo-inositol cotransporter	>sp|P53794|SC5A3_HUMAN Sodium/myo-inositol cotransporter OS=Homo sapiens GN=SLC5A3 PE=1 SV=2	1	2	2	79.693	2.0477	1.5148	1.4249	0.90632	152330000	36633000	58337000	57356000	2012	0.599127	0.510861	-0.141908	94970000	93989000	115693000	7.97759	7.97308	8.06331
Q7Z589	EMSY	Isoform 2 of BRCA2-interacting transcriptional repressor EMSY	>sp|Q7Z589-2|EMSY_HUMAN Isoform 2 of BRCA2-interacting transcriptional repressor EMSY OS=Homo sapiens GN=EMSY;>sp|Q7Z589|EMSY_HUMAN BRCA2-interacting transcriptional repressor EMSY OS=Homo sapiens GN=EMSY PE=1 SV=2;>sp|Q7Z589-5|EMSY_HUMAN Isoform 5 of BRCA	7	2	2	123.91	2.2079	1.5105	1.1673	0.75424	74248000	19943000	27653000	26652000	3644	0.595026	0.223175	-0.406904	47596000	46595000	54305000	7.67757	7.66834	7.73484
Q92624	APPBP2	Amyloid protein-binding protein 2	>sp|Q92624|APBP2_HUMAN Amyloid protein-binding protein 2 OS=Homo sapiens GN=APPBP2 PE=1 SV=2	1	3	3	66.853	5.8494	1.4858	1.4378	1.0883	179410000	47349000	68038000	64024000	4356	0.57124	0.523863	0.122076	115387000	111373000	132062000	8.06216	8.04678	8.12078
Q9H6W3	NO66	Bifunctional lysine-specific demethylase and histidyl-hydroxylase NO66	>sp|Q9H6W3|NO66_HUMAN Bifunctional lysine-specific demethylase and histidyl-hydroxylase NO66 OS=Homo sapiens GN=NO66 PE=1 SV=2;>sp|Q9H6W3-2|NO66_HUMAN Isoform 2 of Bifunctional lysine-specific demethylase and histidyl-hydroxylase NO66 OS=Homo sapiens GN=NO	2	2	2	71.085	3.2321	1.4617	1.1305	0.85298	712970000	242930000	243520000	226530000	5411	0.547647	0.176961	-0.229416	486450000	469460000	470050000	8.68704	8.6716	8.67214
P53667	LIMK1	Isoform 4 of LIM domain kinase 1	>sp|P53667-4|LIMK1_HUMAN Isoform 4 of LIM domain kinase 1 OS=Homo sapiens GN=LIMK1;>sp|P53667-2|LIMK1_HUMAN Isoform 2 of LIM domain kinase 1 OS=Homo sapiens GN=LIMK1;>sp|P53667|LIMK1_HUMAN LIM domain kinase 1 OS=Homo sapiens GN=LIMK1 PE=1 SV=3;>tr|E9PC47|E	4	3	3	68.728	2.1721	1.4583	0.91558	0.97888	59794000	17823000	22528000	19444000	2008	0.544288	-0.127242	-0.0307961	40351000	37267000	41972000	7.60585	7.57132	7.62296
F8W0P7	ATP5B	ATP synthase subunit beta, mitochondrial (Fragment)	>tr|F8W0P7|F8W0P7_HUMAN ATP synthase subunit beta, mitochondrial (Fragment) OS=Homo sapiens GN=ATP5B PE=1 SV=2	1	10	1	28.392	1.999	1.4534	0.65183	0.44382	428640000	136860000	205870000	85920000	6652	0.539432	-0.617432	-1.17195	342730000	222780000	291790000	8.53495	8.34788	8.46507
Q07352	ZFP36L1	Zinc finger protein 36, C3H1 type-like 1	>sp|Q07352|TISB_HUMAN Zinc finger protein 36, C3H1 type-like 1 OS=Homo sapiens GN=ZFP36L1 PE=1 SV=1;>tr|G3V2D5|G3V2D5_HUMAN Zinc finger protein 36, C3H1 type-like 1 (Fragment) OS=Homo sapiens GN=ZFP36L1 PE=1 SV=1;>tr|G3V2P5|G3V2P5_HUMAN Zinc finger protein	4	5	5	36.313	15.908	1.4519	1.0338	0.76156	447050000	137760000	185920000	123380000	2472	0.537942	0.0479571	-0.39297	323680000	261140000	309300000	8.51012	8.41687	8.49038
Q96M96	FGD4	FYVE, RhoGEF and PH domain-containing protein 4	>sp|Q96M96|FGD4_HUMAN FYVE, RhoGEF and PH domain-containing protein 4 OS=Homo sapiens GN=FGD4 PE=1 SV=2;>tr|B7Z493|B7Z493_HUMAN FYVE, RhoGEF and PH domain-containing protein 4 OS=Homo sapiens GN=FGD4 PE=1 SV=1;>tr|E9PJX4|E9PJX4_HUMAN FYVE, RhoGEF and PH do	8	2	2	86.625	5.7123	1.4421	1.9964	1.1822	60018000	15246000	21487000	23285000	4730	0.528171	0.997401	0.241474	36733000	38531000	44772000	7.56506	7.58581	7.65101
Q9UBZ4	APEX2	DNA-(apurinic or apyrimidinic site) lyase 2	>sp|Q9UBZ4|APEX2_HUMAN DNA-(apurinic or apyrimidinic site) lyase 2 OS=Homo sapiens GN=APEX2 PE=1 SV=1	1	3	3	57.4	8.8596	1.4187	0.98849	0.69739	67109000	20552000	25363000	21194000	6028	0.50457	-0.0167017	-0.519962	45915000	41746000	46557000	7.66195	7.62061	7.66798
Q8N205	SYNE4	Nesprin-4	>sp|Q8N205|SYNE4_HUMAN Nesprin-4 OS=Homo sapiens GN=SYNE4 PE=1 SV=2;>sp|Q8N205-2|SYNE4_HUMAN Isoform 2 of Nesprin-4 OS=Homo sapiens GN=SYNE4;>tr|D6RAE3|D6RAE3_HUMAN Nesprin-4 (Fragment) OS=Homo sapiens GN=SYNE4 PE=1 SV=1	3	2	2	43.512	4.2049	1.4136	1.4415	0.91549	43516000	11826000	15926000	15764000	3912	0.499374	0.527571	-0.127384	27752000	27590000	31690000	7.44329	7.44075	7.50092
Q53S58	TMEM177	Transmembrane protein 177	>sp|Q53S58|TM177_HUMAN Transmembrane protein 177 OS=Homo sapiens GN=TMEM177 PE=2 SV=1	1	2	2	33.76	2.342	1.4121	1.2368	0.92276	63071000	19642000	23089000	20340000	3151	0.497842	0.306612	-0.115973	42731000	39982000	43429000	7.63074	7.60186	7.63778
Q86YD1	PTOV1	Isoform 3 of Prostate tumor-overexpressed gene 1 protein	>sp|Q86YD1-3|PTOV1_HUMAN Isoform 3 of Prostate tumor-overexpressed gene 1 protein OS=Homo sapiens GN=PTOV1;>tr|M0QY25|M0QY25_HUMAN Prostate tumor-overexpressed gene 1 protein OS=Homo sapiens GN=PTOV1 PE=1 SV=1;>sp|Q86YD1|PTOV1_HUMAN Prostate tumor-overexpr	8	3	3	26.144	10.329	1.4022	0.96491	0.63907	148910000	52099000	55919000	40896000	3767	0.487692	-0.0515337	-0.645954	108018000	92995000	96815000	8.0335	7.96846	7.98594
Q8NB14	USP38	Isoform 2 of Ubiquitin carboxyl-terminal hydrolase 38	>sp|Q8NB14-2|UBP38_HUMAN Isoform 2 of Ubiquitin carboxyl-terminal hydrolase 38 OS=Homo sapiens GN=USP38;>sp|Q8NB14|UBP38_HUMAN Ubiquitin carboxyl-terminal hydrolase 38 OS=Homo sapiens GN=USP38 PE=1 SV=2	3	3	3	113.16	3.64	1.4015	0.85645	0.7412	317600000	115390000	139250000	62950000	4013	0.486972	-0.223559	-0.432065	254640000	178340000	202200000	8.40593	8.25125	8.30578
J3QS39	UBB	Polyubiquitin-B (Fragment)	>tr|J3QS39|J3QS39_HUMAN Polyubiquitin-B (Fragment) OS=Homo sapiens GN=UBB PE=1 SV=1;>tr|F5H6Q2|F5H6Q2_HUMAN Polyubiquitin-C (Fragment) OS=Homo sapiens GN=UBC PE=1 SV=7;>tr|F5GYU3|F5GYU3_HUMAN Polyubiquitin-C (Fragment) OS=Homo sapiens GN=UBC PE=1 SV=1;>tr|	21	10	1	10.469	-2	1.3979	1.3436	1.0838	56443000	15890000	23259000	17294000	1113	0.483261	0.426104	0.116099	39149000	33184000	40553000	7.59272	7.52093	7.60802
O00214	LGALS8	Galectin-8	>sp|O00214|LEG8_HUMAN Galectin-8 OS=Homo sapiens GN=LGALS8 PE=1 SV=4;>sp|O00214-2|LEG8_HUMAN Isoform 2 of Galectin-8 OS=Homo sapiens GN=LGALS8;>tr|E9PN19|E9PN19_HUMAN Galectin OS=Homo sapiens GN=LGALS8 PE=1 SV=1;>tr|F6V2D4|F6V2D4_HUMAN Galectin OS=Homo sap	9	8	8	35.808	16.915	1.3916	1.0302	0.81624	742880000	247540000	286080000	209260000	186	0.476745	0.0429244	-0.292935	533620000	456800000	495340000	8.72723	8.65973	8.6949
Q99523	SORT1	Sortilin	>sp|Q99523|SORT_HUMAN Sortilin OS=Homo sapiens GN=SORT1 PE=1 SV=3;>sp|Q99523-2|SORT_HUMAN Isoform 2 of Sortilin OS=Homo sapiens GN=SORT1	2	2	2	92.067	4.5689	1.3885	0.78677	0.59065	157830000	47116000	72997000	37714000	4858	0.473527	-0.345986	-0.759625	120113000	84830000	110711000	8.07959	7.92855	8.04419
G5EA50	AEBP2	AE binding protein 2, isoform CRA	>tr|G5EA50|G5EA50_HUMAN AE binding protein 2, isoform CRA_a OS=Homo sapiens GN=AEBP2 PE=1 SV=1;>sp|Q6ZN18-3|AEBP2_HUMAN Isoform 3 of Zinc finger protein AEBP2 OS=Homo sapiens GN=AEBP2;>sp|Q6ZN18-2|AEBP2_HUMAN Isoform 2 of Zinc finger protein AEBP2 OS=Homo	5	4	4	30.729	13.356	1.3865	1.1374	0.7828	181910000	53123000	70061000	58724000	3523	0.471448	0.18574	-0.353284	123184000	111847000	128785000	8.09055	8.04862	8.10987
Q96KQ4	PPP1R13B	Apoptosis-stimulating of p53 protein 1	>sp|Q96KQ4|ASPP1_HUMAN Apoptosis-stimulating of p53 protein 1 OS=Homo sapiens GN=PPP1R13B PE=1 SV=3	1	2	2	119.56	2.1386	1.3841	6.7075	4.8886	608330000	14416000	23553000	570370000	4715	0.468948	2.74578	2.28942	37969000	584786000	593923000	7.57943	8.767	8.77373
P17036	ZNF3	Zinc finger protein 3	>sp|P17036|ZNF3_HUMAN Zinc finger protein 3 OS=Homo sapiens GN=ZNF3 PE=1 SV=3	5	3	2	50.915	4.0889	1.3837	1.2013	1.5503	40969000	14501000	13724000	12744000	1274	0.468531	0.264596	0.632547	28225000	27245000	26468000	7.45063	7.43529	7.42272
P48378	RFX2	Isoform 2 of DNA-binding protein RFX2	>sp|P48378-2|RFX2_HUMAN Isoform 2 of DNA-binding protein RFX2 OS=Homo sapiens GN=RFX2;>sp|P48378|RFX2_HUMAN DNA-binding protein RFX2 OS=Homo sapiens GN=RFX2 PE=1 SV=2;>tr|F6USP3|F6USP3_HUMAN Transcription factor RFX3 (Fragment) OS=Homo sapiens GN=RFX3 PE=1	5	3	1	77.267	3.8582	1.3813	1.4215	1.0211	52753000	11166000	21677000	19910000	1804	0.466027	0.507414	0.0301242	32843000	31076000	41587000	7.51644	7.49243	7.61896
Q9P1U0	ZNRD1	DNA-directed RNA polymerase I subunit RPA12	>sp|Q9P1U0|RPA12_HUMAN DNA-directed RNA polymerase I subunit RPA12 OS=Homo sapiens GN=ZNRD1 PE=2 SV=1	1	3	3	13.904	4.9345	1.3709	1.1175	0.84261	218680000	60216000	89907000	68561000	5940	0.455123	0.160275	-0.247063	150123000	128777000	158468000	8.17645	8.10984	8.19994
Q15561	TEAD4	Transcriptional enhancer factor TEF-3	>tr|A0A0A0MRF3|A0A0A0MRF3_HUMAN Transcriptional enhancer factor TEF-3 OS=Homo sapiens GN=TEAD4 PE=1 SV=1;>sp|Q15561-3|TEAD4_HUMAN Isoform 3 of Transcriptional enhancer factor TEF-3 OS=Homo sapiens GN=TEAD4;>tr|Q53GI4|Q53GI4_HUMAN TEA domain family member 4	5	4	1	44.039	2.0084	1.3637	1.5243	1.1389	57530000	12251000	21222000	24057000	2945	0.447526	0.608147	0.187641	33473000	36308000	45279000	7.52469	7.56	7.6559
H7C2C3	RPUSD3	RNA pseudouridylate synthase domain-containing protein 3 (Fragment)	>tr|H7C2C3|H7C2C3_HUMAN RNA pseudouridylate synthase domain-containing protein 3 (Fragment) OS=Homo sapiens GN=RPUSD3 PE=1 SV=1;>sp|Q6P087-2|RUSD3_HUMAN Isoform 2 of RNA pseudouridylate synthase domain-containing protein 3 OS=Homo sapiens GN=RPUSD3;>sp|Q6P	3	2	2	15.509	5.9237	1.3581	1.1939	0.8577	145240000	43200000	57831000	44208000	3409	0.44159	0.255682	-0.221455	101031000	87408000	102039000	8.00445	7.94155	8.00877
Q96FF9	CDCA5	Sororin	>sp|Q96FF9|CDCA5_HUMAN Sororin OS=Homo sapiens GN=CDCA5 PE=1 SV=1;>tr|B5MBX0|B5MBX0_HUMAN Sororin OS=Homo sapiens GN=CDCA5 PE=1 SV=1	3	8	8	27.6	21.52	1.3463	1.0599	0.98953	509860000	153170000	200850000	155840000	4607	0.429	0.0839282	-0.0151846	354020000	309010000	356690000	8.54903	8.48997	8.55229
Q9C0A6	SETD5	Isoform 2 of SET domain-containing protein 5	>sp|Q9C0A6-2|SETD5_HUMAN Isoform 2 of SET domain-containing protein 5 OS=Homo sapiens GN=SETD5;>sp|Q9C0A6-3|SETD5_HUMAN Isoform 3 of SET domain-containing protein 5 OS=Homo sapiens GN=SETD5;>sp|Q9C0A6|SETD5_HUMAN SET domain-containing protein 5 OS=Homo sap	5	2	2	145.8	16.61	1.3447	0.94699	0.75159	52802000	14998000	23075000	14729000	5211	0.427284	-0.0785789	-0.411982	38073000	29727000	37804000	7.58062	7.47315	7.57754
H7C3C7	SNAP47	Synaptosomal-associated protein 47	>tr|A0A087X0B7|A0A087X0B7_HUMAN Synaptosomal-associated protein 47 OS=Homo sapiens GN=SNAP47 PE=1 SV=1;>tr|H7C3C7|H7C3C7_HUMAN Synaptosomal-associated protein 47 (Fragment) OS=Homo sapiens GN=SNAP47 PE=1 SV=1;>sp|Q5SQN1-2|SNP47_HUMAN Isoform 2 of Synaptoso	9	2	2	47.298	9.0155	1.3271	1.2229	1.0569	114980000	30958000	43322000	40698000	3215	0.408277	0.290306	0.0798389	74280000	71656000	84020000	7.87087	7.85525	7.92438
E7EV84	BECN1	Beclin-1	>tr|E7EV84|E7EV84_HUMAN Beclin-1 OS=Homo sapiens GN=BECN1 PE=1 SV=1;>sp|Q14457|BECN1_HUMAN Beclin-1 OS=Homo sapiens GN=BECN1 PE=1 SV=2;>tr|K7ELY9|K7ELY9_HUMAN Beclin-1 (Fragment) OS=Homo sapiens GN=BECN1 PE=1 SV=1	4	3	3	32.358	6.7041	1.316	0.78239	1.0487	179380000	59698000	65568000	54117000	2777	0.396159	-0.35404	0.068602	125266000	113815000	119685000	8.09783	8.0562	8.07804
O75845	SC5D	Lathosterol oxidase	>sp|O75845|SC5D_HUMAN Lathosterol oxidase OS=Homo sapiens GN=SC5D PE=1 SV=2;>tr|E9PQ91|E9PQ91_HUMAN Lathosterol oxidase OS=Homo sapiens GN=SC5D PE=1 SV=1	2	2	2	35.3	3.0228	1.3152	0.9402	0.72167	256170000	79719000	102340000	74111000	719	0.395282	-0.0889604	-0.470589	182059000	153830000	176451000	8.26021	8.18704	8.24662
Q9UBU8	MORF4L1	Isoform 2 of Mortality factor 4-like protein 1	>sp|Q9UBU8-2|MO4L1_HUMAN Isoform 2 of Mortality factor 4-like protein 1 OS=Homo sapiens GN=MORF4L1;>tr|B3KTM8|B3KTM8_HUMAN Mortality factor 4-like protein 1 OS=Homo sapiens GN=MORF4L1 PE=1 SV=1;>tr|H0YLJ3|H0YLJ3_HUMAN Mortality factor 4-like protein 1 OS=H	12	16	16	37.23	71.694	1.3124	1.0633	0.80574	4959700000	1495000000	1951500000	1513200000	6021	0.392207	0.0885487	-0.311614	3446500000	3008200000	3464700000	9.53738	9.47831	9.53967
Q8NCD3	HJURP	Isoform 3 of Holliday junction recognition protein	>sp|Q8NCD3-3|HJURP_HUMAN Isoform 3 of Holliday junction recognition protein OS=Homo sapiens GN=HJURP;>sp|Q8NCD3-2|HJURP_HUMAN Isoform 2 of Holliday junction recognition protein OS=Homo sapiens GN=HJURP;>sp|Q8NCD3|HJURP_HUMAN Holliday junction recognition p	5	3	3	74.371	5.4726	1.2992	1.2577	1.0249	232630000	65324000	87198000	80111000	4048	0.377624	0.330788	0.0354832	152522000	145435000	167309000	8.18333	8.16267	8.22352
Q7Z3K6	MIER3	Isoform 4 of Mesoderm induction early response protein 3	>sp|Q7Z3K6-4|MIER3_HUMAN Isoform 4 of Mesoderm induction early response protein 3 OS=Homo sapiens GN=MIER3;>sp|Q7Z3K6-3|MIER3_HUMAN Isoform 3 of Mesoderm induction early response protein 3 OS=Homo sapiens GN=MIER3;>sp|Q7Z3K6|MIER3_HUMAN Mesoderm induction	6	2	2	54.42	4.7578	1.2989	1.1514	0.68876	105960000	31900000	42803000	31252000	3624	0.37729	0.203389	-0.537927	74703000	63152000	74055000	7.87334	7.80039	7.86955
Q14CB8	ARHGAP19	Isoform 2 of Rho GTPase-activating protein 19	>sp|Q14CB8-2|RHG19_HUMAN Isoform 2 of Rho GTPase-activating protein 19 OS=Homo sapiens GN=ARHGAP19;>sp|Q14CB8-6|RHG19_HUMAN Isoform 6 of Rho GTPase-activating protein 19 OS=Homo sapiens GN=ARHGAP19;>sp|Q14CB8-7|RHG19_HUMAN Isoform 7 of Rho GTPase-activatin	9	3	3	57.988	2.3611	1.2984	1.2651	0.96944	159900000	48076000	55799000	56022000	2838	0.376735	0.339251	-0.0447765	103875000	104098000	111821000	8.01651	8.01744	8.04852
Q5SRI9	MANEA	Glycoprotein endo-alpha-1,2-mannosidase	>sp|Q5SRI9|MANEA_HUMAN Glycoprotein endo-alpha-1,2-mannosidase OS=Homo sapiens GN=MANEA PE=1 SV=1	1	2	2	53.67	3.3042	1.2949	1.022	0.81073	94047000	30506000	37832000	25709000	3217	0.372841	0.0313952	-0.302707	68338000	56215000	63541000	7.83466	7.74985	7.80305
Q7RTV5	AAED1	Thioredoxin-like protein AAED1	>sp|Q7RTV5|AAED1_HUMAN Thioredoxin-like protein AAED1 OS=Homo sapiens GN=AAED1 PE=2 SV=1;>tr|H0Y5J5|H0Y5J5_HUMAN Thioredoxin-like protein AAED1 (Fragment) OS=Homo sapiens GN=AAED1 PE=1 SV=1	2	3	3	24.856	9.903	1.2904	1.0831	0.83429	179130000	70883000	60570000	47672000	3607	0.367818	0.115166	-0.261379	131453000	118555000	108242000	8.11877	8.07392	8.0344
Q15573	TAF1A	Isoform 2 of TATA box-binding protein-associated factor RNA polymerase I subunit A	>sp|Q15573-2|TAF1A_HUMAN Isoform 2 of TATA box-binding protein-associated factor RNA polymerase I subunit A OS=Homo sapiens GN=TAF1A;>sp|Q15573|TAF1A_HUMAN TATA box-binding protein-associated factor RNA polymerase I subunit A OS=Homo sapiens GN=TAF1A PE=1	3	2	2	39.614	2.8897	1.2887	1.115	1.0352	44638000	12820000	17664000	14154000	2946	0.365916	0.157044	0.0499095	30484000	26974000	31818000	7.48407	7.43095	7.50267
Q9HAW4	CLSPN	Isoform 2 of Claspin	>sp|Q9HAW4-2|CLSPN_HUMAN Isoform 2 of Claspin OS=Homo sapiens GN=CLSPN;>sp|Q9HAW4-3|CLSPN_HUMAN Isoform 3 of Claspin OS=Homo sapiens GN=CLSPN;>sp|Q9HAW4|CLSPN_HUMAN Claspin OS=Homo sapiens GN=CLSPN PE=1 SV=3;>tr|E7ESG2|E7ESG2_HUMAN Claspin OS=Homo sapiens	4	7	7	144.17	10.839	1.2884	1.1372	0.80858	598750000	385850000	126700000	86202000	5501	0.365581	0.185486	-0.306538	512550000	472052000	212902000	8.70974	8.67399	8.32818
Q9NNX1	TUFT1	Isoform 3 of Tuftelin	>sp|Q9NNX1-3|TUFT1_HUMAN Isoform 3 of Tuftelin OS=Homo sapiens GN=TUFT1;>sp|Q9NNX1-2|TUFT1_HUMAN Isoform 2 of Tuftelin OS=Homo sapiens GN=TUFT1;>sp|Q9NNX1|TUFT1_HUMAN Tuftelin OS=Homo sapiens GN=TUFT1 PE=1 SV=1;>tr|Q6UWW7|Q6UWW7_HUMAN TUFT1 OS=Homo sapiens	5	4	4	37.928	3.6069	1.2873	1.1387	0.56003	244100000	94881000	82074000	67143000	5564	0.364348	0.187388	-0.836424	176955000	162024000	149217000	8.24786	8.20958	8.17382
P78317	RNF4	E3 ubiquitin-protein ligase RNF4	>sp|P78317|RNF4_HUMAN E3 ubiquitin-protein ligase RNF4 OS=Homo sapiens GN=RNF4 PE=1 SV=1;>tr|H0YAI5|H0YAI5_HUMAN E3 ubiquitin-protein ligase RNF4 (Fragment) OS=Homo sapiens GN=RNF4 PE=1 SV=1;>tr|D6RA71|D6RA71_HUMAN E3 ubiquitin-protein ligase RNF4 (Fragmen	3	2	2	21.319	2.5066	1.2743	1.0724	0.84538	41099000	13015000	14810000	13274000	2286	0.349705	0.100843	-0.242328	27825000	26289000	28084000	7.44444	7.41977	7.44846
E9PHM6	DST	Dystonin	>tr|E9PHM6|E9PHM6_HUMAN Dystonin OS=Homo sapiens GN=DST PE=1 SV=3;>tr|F6QMI7|F6QMI7_HUMAN Dystonin OS=Homo sapiens GN=DST PE=1 SV=2;>tr|E9PEB9|E9PEB9_HUMAN Dystonin OS=Homo sapiens GN=DST PE=1 SV=3;>sp|Q03001|DYST_HUMAN Dystonin OS=Homo sapiens GN=DST PE=1	16	49	46	629.78	105.54	1.2695	0.91716	0.70097	1976700000	613900000	773130000	589650000	2417	0.34426	-0.124755	-0.512575	1387030000	1203550000	1362780000	9.14209	9.08046	9.13443
Q9UHQ1	NARF	Isoform 4 of Nuclear prelamin A recognition factor	>sp|Q9UHQ1-4|NARF_HUMAN Isoform 4 of Nuclear prelamin A recognition factor OS=Homo sapiens GN=NARF;>sp|Q9UHQ1-3|NARF_HUMAN Isoform 3 of Nuclear prelamin A recognition factor OS=Homo sapiens GN=NARF;>sp|Q9UHQ1|NARF_HUMAN Nuclear prelamin A recognition facto	15	2	2	44.68	3.4553	1.2678	1.0021	0.78082	267800000	86343000	102170000	79289000	6085	0.342327	0.00302648	-0.356938	188513000	165632000	181459000	8.27534	8.21914	8.25878
E9PQG4	PDE4DIP	Myomegalin	>tr|E9PQG4|E9PQG4_HUMAN Myomegalin OS=Homo sapiens GN=PDE4DIP PE=1 SV=2;>tr|A0A0A0MRL8|A0A0A0MRL8_HUMAN Myomegalin OS=Homo sapiens GN=PDE4DIP PE=1 SV=1;>sp|Q5VU43-6|MYOME_HUMAN Isoform 6 of Myomegalin OS=Homo sapiens GN=PDE4DIP;>tr|A0A0A0MRL9|A0A0A0MRL9_HU	16	2	2	85.353	3.0556	1.263	1.2487	0.98026	29671000	6517300	15691000	7463400	3281	0.336855	0.320427	-0.0287636	22208300	13980700	23154400	7.34652	7.14553	7.36463
Q969E8	TSR2	Pre-rRNA-processing protein TSR2 homolog	>sp|Q969E8|TSR2_HUMAN Pre-rRNA-processing protein TSR2 homolog OS=Homo sapiens GN=TSR2 PE=1 SV=1	1	2	2	20.894	5.7949	1.2608	1.3158	1.2295	87698000	26562000	30423000	30713000	4432	0.334339	0.39594	0.298072	56985000	57275000	61136000	7.75576	7.75797	7.7863
Q9H4I3	TRABD	Isoform 2 of TraB domain-containing protein	>sp|Q9H4I3-2|TRABD_HUMAN Isoform 2 of TraB domain-containing protein OS=Homo sapiens GN=TRABD;>sp|Q9H4I3|TRABD_HUMAN TraB domain-containing protein OS=Homo sapiens GN=TRABD PE=1 SV=1;>tr|J3KPT4|J3KPT4_HUMAN TraB domain-containing protein OS=Homo sapiens GN	3	4	4	37.091	9.4662	1.2567	1.4509	0.95603	355380000	100370000	136500000	118510000	5369	0.32964	0.536948	-0.0648722	236870000	218880000	255010000	8.37451	8.34021	8.40656
E9PEI0	CDCA2	Cell division cycle-associated protein 2	>tr|E9PEI0|E9PEI0_HUMAN Cell division cycle-associated protein 2 OS=Homo sapiens GN=CDCA2 PE=1 SV=1;>sp|Q69YH5|CDCA2_HUMAN Cell division cycle-associated protein 2 OS=Homo sapiens GN=CDCA2 PE=1 SV=2	2	11	11	111.01	64.464	1.2539	1.3437	1.1079	1056600000	357290000	334720000	364630000	3337	0.326422	0.426211	0.147828	692010000	721920000	699350000	8.84011	8.85849	8.84469
E5RFJ1	NSMCE2	E3 SUMO-protein ligase NSE2	>tr|E5RFJ1|E5RFJ1_HUMAN E3 SUMO-protein ligase NSE2 OS=Homo sapiens GN=NSMCE2 PE=1 SV=1;>sp|Q96MF7|NSE2_HUMAN E3 SUMO-protein ligase NSE2 OS=Homo sapiens GN=NSMCE2 PE=1 SV=2	6	3	3	21.807	7.3061	1.2532	1.146	0.92408	244490000	70230000	94357000	79907000	4733	0.325617	0.196607	-0.11391	164587000	150137000	174264000	8.2164	8.17649	8.24121
Q8IUW1	ANKRD10	ANKRD10 protein	>tr|Q8IUW1|Q8IUW1_HUMAN ANKRD10 protein OS=Homo sapiens GN=ANKRD10 PE=1 SV=1;>sp|Q9NXR5-2|ANR10_HUMAN Isoform 2 of Ankyrin repeat domain-containing protein 10 OS=Homo sapiens GN=ANKRD10;>sp|Q9NXR5|ANR10_HUMAN Ankyrin repeat domain-containing protein 10 OS=	3	2	2	17.031	4.9841	1.2478	0.69077	0.52377	58688000	20234000	24914000	13539000	5837	0.319387	-0.533723	-0.932995	45148000	33773000	38453000	7.65464	7.52857	7.58493
H0YGT3	ESRRA	Steroid hormone receptor ERR1 (Fragment)	>tr|H0YGT3|H0YGT3_HUMAN Steroid hormone receptor ERR1 (Fragment) OS=Homo sapiens GN=ESRRA PE=1 SV=1;>sp|P11474-2|ERR1_HUMAN Isoform 2 of Steroid hormone receptor ERR1 OS=Homo sapiens GN=ESRRA;>sp|P11474|ERR1_HUMAN Steroid hormone receptor ERR1 OS=Homo sapi	7	2	2	21.302	8.3597	1.2442	1.0741	0.90548	190360000	60011000	67715000	62638000	1159	0.315218	0.103128	-0.143245	127726000	122649000	130353000	8.10628	8.08866	8.11512
Q8IYN0	ZNF100	Zinc finger protein 100	>tr|A0A0A0MTN5|A0A0A0MTN5_HUMAN Zinc finger protein 100 OS=Homo sapiens GN=ZNF100 PE=1 SV=1;>sp|Q8IYN0|ZN100_HUMAN Zinc finger protein 100 OS=Homo sapiens GN=ZNF100 PE=2 SV=2;>tr|A0A075B7G6|A0A075B7G6_HUMAN Zinc finger protein 100 OS=Homo sapiens GN=ZNF100	33	4	4	55.602	9.3746	1.2438	1.1282	0.86739	106940000	31488000	41912000	33543000	3864	0.314755	0.174023	-0.205247	73400000	65031000	75455000	7.8657	7.81312	7.87769
Q96B23	C18orf25	Isoform 2 of Uncharacterized protein C18orf25	>sp|Q96B23-2|CR025_HUMAN Isoform 2 of Uncharacterized protein C18orf25 OS=Homo sapiens GN=C18orf25;>tr|K7EQH1|K7EQH1_HUMAN Uncharacterized protein C18orf25 (Fragment) OS=Homo sapiens GN=C18orf25 PE=1 SV=1;>tr|A0A087WVF1|A0A087WVF1_HUMAN Uncharacterized pro	3	4	4	36.977	46.264	1.2438	1.03	1.0051	1132400000	356810000	391180000	384390000	4491	0.314755	0.0426443	0.00733905	747990000	741200000	775570000	8.8739	8.86994	8.88962
Q96HN2	AHCYL2	Isoform 4 of Adenosylhomocysteinase 3	>sp|Q96HN2-4|SAHH3_HUMAN Isoform 4 of Adenosylhomocysteinase 3 OS=Homo sapiens GN=AHCYL2;>sp|Q96HN2-3|SAHH3_HUMAN Isoform 3 of Adenosylhomocysteinase 3 OS=Homo sapiens GN=AHCYL2;>tr|H0Y8B3|H0Y8B3_HUMAN Adenosylhomocysteinase (Fragment) OS=Homo sapiens GN=A	6	9	2	56.944	3.5676	1.2401	1.0905	0.83205	40126000	11735000	16686000	11706000	4657	0.310456	0.12499	-0.265258	28421000	23441000	28392000	7.45364	7.36998	7.4532
Q14192	FHL2	Four and a half LIM domains protein 2	>sp|Q14192|FHL2_HUMAN Four and a half LIM domains protein 2 OS=Homo sapiens GN=FHL2 PE=1 SV=3;>tr|J3KNW4|J3KNW4_HUMAN Four and a half LIM domains protein 2 OS=Homo sapiens GN=FHL2 PE=1 SV=1;>tr|A0A0A0MSG2|A0A0A0MSG2_HUMAN Four and a half LIM domains protei	7	12	12	32.193	39.987	1.2388	0.95602	0.73014	3731700000	900330000	1963400000	867980000	2749	0.308943	-0.0648873	-0.453755	2863730000	1768310000	2831380000	9.45693	9.24756	9.452
H0Y6C7	IFT27	Intraflagellar transport protein 27 homolog (Fragment)	>tr|H0Y6C7|H0Y6C7_HUMAN Intraflagellar transport protein 27 homolog (Fragment) OS=Homo sapiens GN=IFT27 PE=1 SV=1;>tr|F5GZ09|F5GZ09_HUMAN Intraflagellar transport protein 27 homolog (Fragment) OS=Homo sapiens GN=IFT27 PE=1 SV=1;>sp|Q9BW83-2|IFT27_HUMAN Iso	6	4	4	13.919	6.8833	1.2346	1.0168	0.93398	516830000	186770000	183940000	146120000	5109	0.304044	0.0240359	-0.0985364	370710000	332890000	330060000	8.56903	8.5223	8.51859
Q99590	SCAF11	Isoform 2 of Protein SCAF11	>sp|Q99590-2|SCAFB_HUMAN Isoform 2 of Protein SCAF11 OS=Homo sapiens GN=SCAF11;>tr|F8VXG7|F8VXG7_HUMAN Protein SCAF11 OS=Homo sapiens GN=SCAF11 PE=1 SV=1;>sp|Q99590|SCAFB_HUMAN Protein SCAF11 OS=Homo sapiens GN=SCAF11 PE=1 SV=2;>tr|A0A0A0MTP7|A0A0A0MTP7_HU	4	17	17	128.87	94.223	1.2332	0.94133	0.8065	1687400000	549640000	618410000	519380000	4870	0.302407	-0.0872275	-0.310254	1168050000	1069020000	1137790000	9.06746	9.02899	9.05606
P01137	TGFB1	Transforming growth factor beta-1	>sp|P01137|TGFB1_HUMAN Transforming growth factor beta-1 OS=Homo sapiens GN=TGFB1 PE=1 SV=2	1	3	3	44.341	4.6626	1.2316	0.85724	0.90824	93591000	29035000	39353000	25203000	946	0.300534	-0.222229	-0.138855	68388000	54238000	64556000	7.83498	7.7343	7.80994
Q8TBF2	FAM213B	Isoform 2 of Prostamide/prostaglandin F synthase	>sp|Q8TBF2-2|PGFS_HUMAN Isoform 2 of Prostamide/prostaglandin F synthase OS=Homo sapiens GN=FAM213B;>sp|Q8TBF2|PGFS_HUMAN Prostamide/prostaglandin F synthase OS=Homo sapiens GN=FAM213B PE=1 SV=1;>sp|Q8TBF2-7|PGFS_HUMAN Isoform 7 of Prostamide/prostaglandin	14	5	5	19.464	14.301	1.2308	1.1549	1.1287	277990000	98905000	81317000	97767000	4150	0.299596	0.207768	0.174662	180222000	196672000	179084000	8.25581	8.29374	8.25306
P12109	COL6A1	Collagen alpha-1(VI) chain	>tr|A0A087X0S5|A0A087X0S5_HUMAN Collagen alpha-1(VI) chain OS=Homo sapiens GN=COL6A1 PE=1 SV=1;>sp|P12109|CO6A1_HUMAN Collagen alpha-1(VI) chain OS=Homo sapiens GN=COL6A1 PE=1 SV=3	2	2	2	108.34	4.6561	1.2295	1.143	0.65885	71427000	19418000	32600000	19409000	1171	0.298072	0.192825	-0.601978	52018000	38827000	52009000	7.71615	7.58913	7.71608
F8VP89	EIF4B	Eukaryotic translation initiation factor 4B (Fragment)	>tr|F8VP89|F8VP89_HUMAN Eukaryotic translation initiation factor 4B (Fragment) OS=Homo sapiens GN=EIF4B PE=1 SV=1	1	19	1	31.22	4.6287	1.224	0.91923	0.70534	58906000	20512000	21844000	16550000	6649	0.291604	-0.121502	-0.503609	42356000	37062000	38394000	7.62691	7.56893	7.58426
H3BRG4	UQCRC2	Cytochrome b-c1 complex subunit 2, mitochondrial	>tr|H3BRG4|H3BRG4_HUMAN Cytochrome b-c1 complex subunit 2, mitochondrial OS=Homo sapiens GN=UQCRC2 PE=1 SV=1;>sp|P22695|QCR2_HUMAN Cytochrome b-c1 complex subunit 2, mitochondrial OS=Homo sapiens GN=UQCRC2 PE=1 SV=3;>tr|H3BSJ9|H3BSJ9_HUMAN Cytochrome b-c1	7	19	19	44.634	200.53	1.2239	0.93903	0.75912	24036000000	7406000000	9675900000	6954500000	1395	0.291486	-0.0907568	-0.3976	17081900000	14360500000	16630400000	10.2325	10.1572	10.2209
Q9H5Z1	DHX35	Isoform 2 of Probable ATP-dependent RNA helicase DHX35	>sp|Q9H5Z1-2|DHX35_HUMAN Isoform 2 of Probable ATP-dependent RNA helicase DHX35 OS=Homo sapiens GN=DHX35;>tr|Q5THR1|Q5THR1_HUMAN Probable ATP-dependent RNA helicase DHX35 OS=Homo sapiens GN=DHX35 PE=1 SV=1;>sp|Q9H5Z1|DHX35_HUMAN Probable ATP-dependent RNA	4	6	6	75.439	11.44	1.2211	1.1648	0.99182	220480000	67148000	66275000	87054000	5390	0.288181	0.220082	-0.0118498	133423000	154202000	153329000	8.12523	8.18809	8.18562
Q7L5Y9	MAEA	Macrophage erythroblast attacher	>sp|Q7L5Y9|MAEA_HUMAN Macrophage erythroblast attacher OS=Homo sapiens GN=MAEA PE=1 SV=1;>tr|E7ESC7|E7ESC7_HUMAN Macrophage erythroblast attacher OS=Homo sapiens GN=MAEA PE=1 SV=1;>tr|B4DQT1|B4DQT1_HUMAN Macrophage erythroblast attacher OS=Homo sapiens GN=	14	12	12	45.287	28.323	1.2173	1.082	0.91559	909320000	258290000	328560000	322470000	3593	0.283685	0.1137	-0.127226	586850000	580760000	651030000	8.76853	8.764	8.8136
Q8WV99	ZFAND2B	AN1-type zinc finger protein 2B	>sp|Q8WV99|ZFN2B_HUMAN AN1-type zinc finger protein 2B OS=Homo sapiens GN=ZFAND2B PE=1 SV=1;>tr|A0A087X0D9|A0A087X0D9_HUMAN AN1-type zinc finger protein 2B OS=Homo sapiens GN=ZFAND2B PE=1 SV=1;>tr|E9PFU9|E9PFU9_HUMAN AN1-type zinc finger protein 2B OS=Homo	8	3	3	28.022	2.1592	1.2161	1.1027	0.88328	40790000	13272000	11907000	15611000	4253	0.282262	0.14104	-0.179057	25179000	28883000	27518000	7.40104	7.46064	7.43962
E7EN20	TRIM33	E3 ubiquitin-protein ligase TRIM33	>tr|E7EN20|E7EN20_HUMAN E3 ubiquitin-protein ligase TRIM33 OS=Homo sapiens GN=TRIM33 PE=1 SV=2;>sp|Q9UPN9|TRI33_HUMAN E3 ubiquitin-protein ligase TRIM33 OS=Homo sapiens GN=TRIM33 PE=1 SV=3;>tr|H0Y612|H0Y612_HUMAN E3 ubiquitin-protein ligase TRIM33 (Fragmen	3	12	1	121.53	4.9749	1.2137	1.0447	0.86312	138500000	45841000	53892000	38768000	6267	0.279412	0.0630887	-0.212367	99733000	84609000	92660000	7.99884	7.92742	7.96689
P18887	XRCC1	DNA repair protein XRCC1	>sp|P18887|XRCC1_HUMAN DNA repair protein XRCC1 OS=Homo sapiens GN=XRCC1 PE=1 SV=2	2	12	1	69.476	2.127	1.2122	1.0197	0.93397	89244000	30433000	29139000	29673000	1322	0.277628	0.0281448	-0.0985519	59572000	60106000	58812000	7.77504	7.77892	7.76947
E7EW84	EXOC6	Exocyst complex component 6	>tr|E7EW84|E7EW84_HUMAN Exocyst complex component 6 OS=Homo sapiens GN=EXOC6 PE=1 SV=1;>sp|Q8TAG9|EXOC6_HUMAN Exocyst complex component 6 OS=Homo sapiens GN=EXOC6 PE=1 SV=3;>sp|Q8TAG9-2|EXOC6_HUMAN Isoform 2 of Exocyst complex component 6 OS=Homo sapiens G	4	5	5	81.851	11.547	1.2109	0.82331	0.6623	187790000	64456000	75319000	48016000	4136	0.27608	-0.280492	-0.594443	139775000	112472000	123335000	8.14543	8.05104	8.09109
Q86T82	USP37	Isoform 2 of Ubiquitin carboxyl-terminal hydrolase 37	>sp|Q86T82-2|UBP37_HUMAN Isoform 2 of Ubiquitin carboxyl-terminal hydrolase 37 OS=Homo sapiens GN=USP37;>sp|Q86T82|UBP37_HUMAN Ubiquitin carboxyl-terminal hydrolase 37 OS=Homo sapiens GN=USP37 PE=1 SV=2	3	4	4	99.751	4.6531	1.2056	1.0564	0.76636	157860000	51763000	56912000	49189000	3682	0.269751	0.0791562	-0.383906	108675000	100952000	106101000	8.03613	8.00411	8.02572
O60337	2006-03-01	E3 ubiquitin-protein ligase MARCH6	>sp|O60337|MARH6_HUMAN E3 ubiquitin-protein ligase MARCH6 OS=Homo sapiens GN=MARCH6 PE=1 SV=2;>sp|O60337-6|MARH6_HUMAN Isoform 3 of E3 ubiquitin-protein ligase MARCH6 OS=Homo sapiens GN=MARCH6;>sp|O60337-5|MARH6_HUMAN Isoform 2 of E3 ubiquitin-protein liga	4	3	3	102.54	5.0683	1.2043	0.79896	0.76997	136450000	41694000	52335000	42420000	533	0.268195	-0.323805	-0.377126	94029000	84114000	94755000	7.97326	7.92487	7.9766
B0QYC6	CDC42EP1	Cdc42 effector protein 1 (Fragment)	>tr|B0QYC6|B0QYC6_HUMAN Cdc42 effector protein 1 (Fragment) OS=Homo sapiens GN=CDC42EP1 PE=1 SV=1;>tr|B0QYC7|B0QYC7_HUMAN Cdc42 effector protein 1 (Fragment) OS=Homo sapiens GN=CDC42EP1 PE=1 SV=1;>tr|B0QYC8|B0QYC8_HUMAN Cdc42 effector protein 1 (Fragment)	5	2	2	5.0347	2.8522	1.2042	1.0857	0.87233	74095000	28368000	24385000	21342000	2363	0.268075	0.118626	-0.197054	52753000	49710000	45727000	7.72225	7.69644	7.66017
Q9NUJ3	TCP11L1	T-complex protein 11-like protein 1	>sp|Q9NUJ3|T11L1_HUMAN T-complex protein 11-like protein 1 OS=Homo sapiens GN=TCP11L1 PE=1 SV=1;>tr|E9PJ55|E9PJ55_HUMAN T-complex protein 11-like protein 1 OS=Homo sapiens GN=TCP11L1 PE=1 SV=1	6	4	4	57.034	4.8896	1.2037	0.93057	0.8559	63091000	19052000	17440000	26600000	5709	0.267476	-0.103813	-0.224486	36492000	45652000	44040000	7.5622	7.65946	7.64385
Q9Y297	BTRC	Isoform 2 of F-box/WD repeat-containing protein 1A	>sp|Q9Y297-2|FBW1A_HUMAN Isoform 2 of F-box/WD repeat-containing protein 1A OS=Homo sapiens GN=BTRC;>tr|B7Z3H4|B7Z3H4_HUMAN Beta-transducin repeat containing isoform 4 OS=Homo sapiens GN=BTRC PE=1 SV=1;>sp|Q9Y297|FBW1A_HUMAN F-box/WD repeat-containing prot	4	3	2	65.049	5.4622	1.2018	1.4021	1.2294	61097000	17649000	18020000	25428000	6320	0.265197	0.487589	0.297954	35669000	43077000	43448000	7.55229	7.63425	7.63797
P36956	SREBF1	Isoform SREBP-1C of Sterol regulatory element-binding protein 1	>sp|P36956-3|SRBP1_HUMAN Isoform SREBP-1C of Sterol regulatory element-binding protein 1 OS=Homo sapiens GN=SREBF1;>sp|P36956-2|SRBP1_HUMAN Isoform SREBP-1B of Sterol regulatory element-binding protein 1 OS=Homo sapiens GN=SREBF1;>sp|P36956|SRBP1_HUMAN Ste	8	2	2	111.1	3.3407	1.1991	1.4659	1.25	62414000	17822000	20752000	23840000	1654	0.261952	0.551787	0.321928	38574000	41662000	44592000	7.58629	7.61974	7.64926
D6RIU2	CLDND1	Claudin domain-containing protein 1 (Fragment)	>tr|D6RIU2|D6RIU2_HUMAN Claudin domain-containing protein 1 (Fragment) OS=Homo sapiens GN=CLDND1 PE=1 SV=1;>tr|D6RDP6|D6RDP6_HUMAN Claudin domain-containing protein 1 (Fragment) OS=Homo sapiens GN=CLDND1 PE=1 SV=1;>tr|D6RHU6|D6RHU6_HUMAN Claudin domain-con	21	4	4	16.049	45.129	1.1967	0.98666	0.87903	286460000	87763000	107100000	91601000	5847	0.259062	-0.0193751	-0.186016	194863000	179364000	198701000	8.28973	8.25374	8.2982
Q9Y3E5	PTRH2	Peptidyl-tRNA hydrolase 2, mitochondrial	>sp|Q9Y3E5|PTH2_HUMAN Peptidyl-tRNA hydrolase 2, mitochondrial OS=Homo sapiens GN=PTRH2 PE=1 SV=1;>tr|J3KQ48|J3KQ48_HUMAN Peptidyl-tRNA hydrolase 2, mitochondrial OS=Homo sapiens GN=PTRH2 PE=1 SV=1	2	8	8	19.193	117.26	1.1964	1.0866	0.90851	11070000000	3624600000	3714700000	3730700000	6416	0.2587	0.119821	-0.138426	7339300000	7355300000	7445400000	9.86565	9.8666	9.87189
Q6MZZ4	DKFZp686H0575	ETS-related transcription factor Elf-1	>tr|Q6MZZ4|Q6MZZ4_HUMAN ETS-related transcription factor Elf-1 OS=Homo sapiens GN=DKFZp686H0575 PE=1 SV=1;>sp|P32519-2|ELF1_HUMAN Isoform 2 of ETS-related transcription factor Elf-1 OS=Homo sapiens GN=ELF1;>tr|A0A0U1RRL5|A0A0U1RRL5_HUMAN ETS-related transc	4	6	6	38.995	28.788	1.196	1.2146	1.0685	837740000	243080000	294450000	300200000	1587	0.258217	0.280481	0.0955869	537530000	543280000	594650000	8.7304	8.73502	8.77426
O75503	CLN5	Ceroid-lipofuscinosis neuronal protein 5	>sp|O75503|CLN5_HUMAN Ceroid-lipofuscinosis neuronal protein 5 OS=Homo sapiens GN=CLN5 PE=1 SV=2;>tr|A0A024R644|A0A024R644_HUMAN Ceroid-lipofuscinosis neuronal protein 5 OS=Homo sapiens GN=CLN5 PE=1 SV=1;>tr|A0A087WZY0|A0A087WZY0_HUMAN Ceroid-lipofuscinosi	3	3	3	41.496	5.2152	1.1944	0.73911	0.75621	417640000	132210000	159650000	125790000	674	0.256286	-0.436139	-0.403141	291860000	258000000	285440000	8.46517	8.41162	8.45551
O43741	PRKAB2	Isoform 2 of 5-AMP-activated protein kinase subunit beta-2	>sp|O43741-2|AAKB2_HUMAN Isoform 2 of 5-AMP-activated protein kinase subunit beta-2 OS=Homo sapiens GN=PRKAB2;>sp|O43741|AAKB2_HUMAN 5-AMP-activated protein kinase subunit beta-2 OS=Homo sapiens GN=PRKAB2 PE=1 SV=1	2	4	3	21.484	3.4439	1.1826	1.0548	1.0904	184090000	63511000	66819000	53756000	482	0.241962	0.0769695	0.124857	130330000	117267000	120575000	8.11504	8.06918	8.08126
Q9UM13	ANAPC10	Anaphase-promoting complex subunit 10	>sp|Q9UM13|APC10_HUMAN Anaphase-promoting complex subunit 10 OS=Homo sapiens GN=ANAPC10 PE=1 SV=1;>tr|D6RA92|D6RA92_HUMAN Anaphase-promoting complex subunit 10 (Fragment) OS=Homo sapiens GN=ANAPC10 PE=1 SV=1	2	2	2	21.252	3.9831	1.1809	1.0423	0.86531	248170000	81736000	83613000	82819000	6227	0.239887	0.0597706	-0.208711	165349000	164555000	166432000	8.2184	8.21631	8.22124
Q9HBW0	LPAR2	Lysophosphatidic acid receptor 2	>sp|Q9HBW0|LPAR2_HUMAN Lysophosphatidic acid receptor 2 OS=Homo sapiens GN=LPAR2 PE=1 SV=2	1	2	2	39.084	3.3547	1.1806	1.1671	0.9839	37255000	10623000	14114000	12518000	5521	0.23952	0.222928	-0.0234164	24737000	23141000	26632000	7.39335	7.36438	7.4254
P52747	ZNF143	Isoform 2 of Zinc finger protein 143	>sp|P52747-2|ZN143_HUMAN Isoform 2 of Zinc finger protein 143 OS=Homo sapiens GN=ZNF143;>tr|E7EN86|E7EN86_HUMAN Zinc finger protein 143 OS=Homo sapiens GN=ZNF143 PE=1 SV=1;>sp|P52747-3|ZN143_HUMAN Isoform 3 of Zinc finger protein 143 OS=Homo sapiens GN=ZNF	14	4	4	65.635	3.2219	1.1773	1.0931	0.84747	465050000	149880000	165240000	149920000	1979	0.235482	0.128425	-0.238766	315120000	299800000	315160000	8.49848	8.47683	8.49853
J3QRG5	C17orf62	Uncharacterized protein C17orf62	>tr|J3QRG5|J3QRG5_HUMAN Uncharacterized protein C17orf62 OS=Homo sapiens GN=C17orf62 PE=1 SV=1;>sp|Q9BQA9-2|CQ062_HUMAN Isoform 2 of Uncharacterized protein C17orf62 OS=Homo sapiens GN=C17orf62;>sp|Q9BQA9|CQ062_HUMAN Uncharacterized protein C17orf62 OS=Hom	15	6	6	16.754	11.089	1.1773	1.0594	0.91	550090000	171760000	203750000	174590000	4946	0.235482	0.0832474	-0.136062	375510000	346350000	378340000	8.57462	8.53952	8.57788
Q8N2M8	CLASRP	Isoform 2 of CLK4-associating serine/arginine rich protein	>sp|Q8N2M8-3|CLASR_HUMAN Isoform 2 of CLK4-associating serine/arginine rich protein OS=Homo sapiens GN=CLASRP;>tr|F5H0Q6|F5H0Q6_HUMAN CLK4-associating serine/arginine-rich protein OS=Homo sapiens GN=CLASRP PE=1 SV=2;>tr|A0A0A0MQS2|A0A0A0MQS2_HUMAN CLK4-ass	7	3	3	66.354	14.284	1.1767	1.0976	0.89242	526620000	91086000	147200000	288330000	3918	0.234747	0.134352	-0.164205	238286000	379416000	435530000	8.3771	8.57912	8.63902
Q9BVK8	TMEM147	Isoform 2 of Transmembrane protein 147	>sp|Q9BVK8-2|TM147_HUMAN Isoform 2 of Transmembrane protein 147 OS=Homo sapiens GN=TMEM147;>tr|A8MU21|A8MU21_HUMAN Transmembrane protein 147 OS=Homo sapiens GN=TMEM147 PE=1 SV=1;>sp|Q9BVK8|TM147_HUMAN Transmembrane protein 147 OS=Homo sapiens GN=TMEM147 PE	3	2	2	19.543	6.848	1.1762	1.3743	1.186	244690000	75254000	80063000	89369000	5089	0.234133	0.458697	0.246104	155317000	164623000	169432000	8.19122	8.21649	8.229
Q9H3C7	GGNBP2	Gametogenetin-binding protein 2	>sp|Q9H3C7|GGNB2_HUMAN Gametogenetin-binding protein 2 OS=Homo sapiens GN=GGNBP2 PE=1 SV=1;>tr|A0A087X1N0|A0A087X1N0_HUMAN Gametogenetin-binding protein 2 (Fragment) OS=Homo sapiens GN=GGNBP2 PE=1 SV=1	5	4	4	79.086	6.1639	1.1742	1.2349	1.0925	142430000	41073000	51600000	49755000	5332	0.231678	0.304394	0.127633	92673000	90828000	101355000	7.96695	7.95822	8.00585
Q8WYL5	SSH1	Isoform 4 of Protein phosphatase Slingshot homolog 1	>sp|Q8WYL5-4|SSH1_HUMAN Isoform 4 of Protein phosphatase Slingshot homolog 1 OS=Homo sapiens GN=SSH1;>sp|Q8WYL5|SSH1_HUMAN Protein phosphatase Slingshot homolog 1 OS=Homo sapiens GN=SSH1 PE=1 SV=2;>sp|Q8WYL5-2|SSH1_HUMAN Isoform 2 of Protein phosphatase Sl	4	2	2	80.683	5.1474	1.171	0.65434	0.84888	91161000	34634000	28722000	27805000	4304	0.227741	-0.611888	-0.236367	63356000	62439000	56527000	7.80179	7.79546	7.75226
O60291	MGRN1	E3 ubiquitin-protein ligase MGRN1	>sp|O60291|MGRN1_HUMAN E3 ubiquitin-protein ligase MGRN1 OS=Homo sapiens GN=MGRN1 PE=1 SV=2;>sp|O60291-2|MGRN1_HUMAN Isoform 2 of E3 ubiquitin-protein ligase MGRN1 OS=Homo sapiens GN=MGRN1;>tr|K7EPJ5|K7EPJ5_HUMAN E3 ubiquitin-protein ligase MGRN1 (Fragment	9	2	2	60.752	11.324	1.1703	0.95082	0.92712	97191000	27925000	40029000	29237000	526	0.226878	-0.0727558	-0.109172	67954000	57162000	69266000	7.83222	7.75711	7.84052
H3BPB8	MPI	Mannose-6-phosphate isomerase	>tr|H3BPB8|H3BPB8_HUMAN Mannose-6-phosphate isomerase OS=Homo sapiens GN=MPI PE=1 SV=1;>sp|P34949|MPI_HUMAN Mannose-6-phosphate isomerase OS=Homo sapiens GN=MPI PE=1 SV=2;>tr|F5GX71|F5GX71_HUMAN Mannose-6-phosphate isomerase OS=Homo sapiens GN=MPI PE=1 SV=	17	10	10	44.45	48.313	1.1684	1.077	0.93	1727700000	694460000	530140000	503110000	1607	0.224534	0.107018	-0.104697	1224600000	1197570000	1033250000	9.08799	9.0783	9.01421
A0A0U1RR18	SLC12A7	Solute carrier family 12 member 7 (Fragment)	>tr|A0A0U1RR18|A0A0U1RR18_HUMAN Solute carrier family 12 member 7 (Fragment) OS=Homo sapiens GN=SLC12A7 PE=1 SV=1;>tr|A0A0G2JNW7|A0A0G2JNW7_HUMAN Solute carrier family 12 member 7 OS=Homo sapiens GN=SLC12A7 PE=1 SV=1;>sp|Q9Y666|S12A7_HUMAN Solute carrier f	5	9	9	108.93	17.523	1.1665	1.2004	1.0077	683420000	222820000	228810000	231790000	6534	0.222186	0.263515	0.0110662	451630000	454610000	460600000	8.65478	8.65764	8.66332
Q6PIY7	PAPD4	Isoform 2 of Poly(A) RNA polymerase GLD2	>sp|Q6PIY7-2|GLD2_HUMAN Isoform 2 of Poly(A) RNA polymerase GLD2 OS=Homo sapiens GN=PAPD4;>sp|Q6PIY7|GLD2_HUMAN Poly(A) RNA polymerase GLD2 OS=Homo sapiens GN=PAPD4 PE=1 SV=1;>tr|D6RAF2|D6RAF2_HUMAN Poly(A) RNA polymerase GLD2 OS=Homo sapiens GN=PAPD4 PE=1	3	3	3	55.501	8.6673	1.1658	1.3633	1.0342	97842000	27552000	34137000	36153000	3463	0.22132	0.447103	0.0485152	61689000	63705000	70290000	7.79021	7.80417	7.84689
P49815	TSC2	Isoform 7 of Tuberin	>sp|P49815-7|TSC2_HUMAN Isoform 7 of Tuberin OS=Homo sapiens GN=TSC2;>sp|P49815-5|TSC2_HUMAN Isoform 5 of Tuberin OS=Homo sapiens GN=TSC2;>tr|H3BMQ0|H3BMQ0_HUMAN Tuberin OS=Homo sapiens GN=TSC2 PE=1 SV=1;>sp|P49815-3|TSC2_HUMAN Isoform 3 of Tuberin OS=Homo	12	9	9	187.95	56.172	1.165	1.1227	0.94011	623590000	192720000	233490000	197390000	1876	0.22033	0.166972	-0.0890985	426210000	390110000	430880000	8.62962	8.59119	8.63436
Q9HAZ1	CLK4	Dual specificity protein kinase CLK4	>sp|Q9HAZ1|CLK4_HUMAN Dual specificity protein kinase CLK4 OS=Homo sapiens GN=CLK4 PE=1 SV=1;>tr|B7ZL31|B7ZL31_HUMAN CLK4 protein OS=Homo sapiens GN=CLK4 PE=1 SV=1;>tr|A0A087WX74|A0A087WX74_HUMAN Dual-specificity protein kinase CLK4 OS=Homo sapiens GN=CLK4	3	2	1	57.491	5.4986	1.1642	0.98598	0.86488	90800000	29178000	37097000	24525000	5503	0.219339	-0.0203697	-0.209428	66275000	53703000	61622000	7.82135	7.73	7.78974
E9PJF5	BRMS1	Breast cancer metastasis-suppressor 1 (Fragment)	>tr|E9PJF5|E9PJF5_HUMAN Breast cancer metastasis-suppressor 1 (Fragment) OS=Homo sapiens GN=BRMS1 PE=1 SV=1;>sp|Q9HCU9|BRMS1_HUMAN Breast cancer metastasis-suppressor 1 OS=Homo sapiens GN=BRMS1 PE=1 SV=1;>tr|H0YCF7|H0YCF7_HUMAN Breast cancer metastasis-sup	5	4	4	28.306	10.608	1.1635	1.2004	1.1285	453820000	128310000	155430000	170080000	5549	0.218471	0.263515	0.174406	283740000	298390000	325510000	8.45292	8.47478	8.51256
J3QQW9	SUZ12	Polycomb protein SUZ12	>tr|J3QQW9|J3QQW9_HUMAN Polycomb protein SUZ12 OS=Homo sapiens GN=SUZ12 PE=1 SV=1;>sp|Q15022|SUZ12_HUMAN Polycomb protein SUZ12 OS=Homo sapiens GN=SUZ12 PE=1 SV=3	2	18	18	80.321	61.824	1.1616	1.1223	0.9741	2924300000	940780000	1017700000	965890000	2855	0.216113	0.166458	-0.0378582	1958480000	1906670000	1983590000	9.29192	9.28028	9.29745
Q07157	TJP1	Tight junction protein ZO-1	>sp|Q07157|ZO1_HUMAN Tight junction protein ZO-1 OS=Homo sapiens GN=TJP1 PE=1 SV=3;>tr|G3V1L9|G3V1L9_HUMAN Tight junction protein 1 (Zona occludens 1), isoform CRA_a OS=Homo sapiens GN=TJP1 PE=1 SV=1	5	59	1	195.46	5.7257	1.1611	1.0649	0.93378	43875000	15316000	16693000	11867000	2469	0.215492	0.090718	-0.0988454	32009000	27183000	28560000	7.50527	7.4343	7.45576
Q8TD55	PLEKHO2	Pleckstrin homology domain-containing family O member 2	>sp|Q8TD55|PKHO2_HUMAN Pleckstrin homology domain-containing family O member 2 OS=Homo sapiens GN=PLEKHO2 PE=1 SV=1;>sp|Q8TD55-2|PKHO2_HUMAN Isoform 2 of Pleckstrin homology domain-containing family O member 2 OS=Homo sapiens GN=PLEKHO2	3	3	3	53.349	4.0493	1.1594	1.009	0.92637	156760000	55929000	51879000	48956000	4175	0.213378	0.0129262	-0.11034	107808000	104885000	100835000	8.03265	8.02071	8.00361
C9JBY7	MRPS33	28S ribosomal protein S33, mitochondrial	>tr|C9JBY7|C9JBY7_HUMAN 28S ribosomal protein S33, mitochondrial OS=Homo sapiens GN=MRPS33 PE=1 SV=1;>sp|Q9Y291|RT33_HUMAN 28S ribosomal protein S33, mitochondrial OS=Homo sapiens GN=MRPS33 PE=1 SV=1	2	5	5	11.456	46.124	1.1592	0.98386	0.88203	965960000	295070000	380590000	290300000	6316	0.21313	-0.0234751	-0.1811	675660000	585370000	670890000	8.82973	8.76743	8.82665
F8VQR7	CSRP2	Cysteine and glycine-rich protein 2	>tr|F8VQR7|F8VQR7_HUMAN Cysteine and glycine-rich protein 2 OS=Homo sapiens GN=CSRP2 PE=1 SV=1;>sp|Q16527|CSRP2_HUMAN Cysteine and glycine-rich protein 2 OS=Homo sapiens GN=CSRP2 PE=1 SV=3;>tr|F8VW96|F8VW96_HUMAN Cysteine and glycine-rich protein 2 OS=Homo	3	4	4	20.677	11.831	1.159	0.91977	0.77049	326910000	106060000	130850000	90005000	3007	0.212881	-0.120655	-0.376152	236910000	196065000	220855000	8.37458	8.2924	8.34411
Q9H869	YY1AP1	Isoform 3 of YY1-associated protein 1	>sp|Q9H869-3|YYAP1_HUMAN Isoform 3 of YY1-associated protein 1 OS=Homo sapiens GN=YY1AP1;>sp|Q9H869-2|YYAP1_HUMAN Isoform 2 of YY1-associated protein 1 OS=Homo sapiens GN=YY1AP1;>sp|Q9H869-9|YYAP1_HUMAN Isoform 9 of YY1-associated protein 1 OS=Homo sapiens	19	3	3	81.701	7.9008	1.1586	1.241	1.2712	125280000	36861000	44092000	44322000	5437	0.212383	0.311503	0.346191	80953000	81183000	88414000	7.90823	7.90947	7.94652
Q9BQ48	MRPL34	39S ribosomal protein L34, mitochondrial	>sp|Q9BQ48|RM34_HUMAN 39S ribosomal protein L34, mitochondrial OS=Homo sapiens GN=MRPL34 PE=1 SV=1;>tr|M0R226|M0R226_HUMAN 39S ribosomal protein L34, mitochondrial OS=Homo sapiens GN=MRPL34 PE=1 SV=1	2	3	3	10.165	14.336	1.1564	1.0595	0.82637	1062100000	244980000	431130000	386030000	4937	0.209641	0.0833836	-0.27514	676110000	631010000	817160000	8.83002	8.80004	8.91231
V9GYT7	PSIP1	PC4 and SFRS1-interacting protein (Fragment)	>tr|V9GYT7|V9GYT7_HUMAN PC4 and SFRS1-interacting protein (Fragment) OS=Homo sapiens GN=PSIP1 PE=1 SV=1	1	2	2	7.7875	3.0367	1.1558	1.0542	1.1546	137420000	49077000	41365000	46974000	6715	0.208892	0.0761486	0.207393	90442000	96051000	88339000	7.95637	7.9825	7.94615
Q9H0E3	SAP130	Histone deacetylase complex subunit SAP130	>sp|Q9H0E3|SP130_HUMAN Histone deacetylase complex subunit SAP130 OS=Homo sapiens GN=SAP130 PE=1 SV=1;>tr|H7BXF5|H7BXF5_HUMAN Histone deacetylase complex subunit SAP130 OS=Homo sapiens GN=SAP130 PE=1 SV=1;>sp|Q9H0E3-3|SP130_HUMAN Isoform 3 of Histone deace	5	3	3	110.32	4.9776	1.1523	1.0023	0.93264	140640000	46767000	45932000	47938000	5269	0.204516	0.00331439	-0.100608	92699000	94705000	93870000	7.96708	7.97637	7.97253
Q9BTX7	TTPAL	Alpha-tocopherol transfer protein-like	>sp|Q9BTX7|TTPAL_HUMAN Alpha-tocopherol transfer protein-like OS=Homo sapiens GN=TTPAL PE=1 SV=2;>tr|Q5QPC2|Q5QPC2_HUMAN Alpha-tocopherol transfer protein-like (Fragment) OS=Homo sapiens GN=TTPAL PE=1 SV=1;>tr|A6PVK2|A6PVK2_HUMAN Alpha-tocopherol transfer	3	4	4	38.515	11.65	1.1522	1.6146	1.2467	126290000	36302000	40142000	49844000	5038	0.204391	0.691177	0.318114	76444000	86146000	89986000	7.88334	7.93524	7.95417
Q99755	PIP5K1A	Isoform 2 of Phosphatidylinositol 4-phosphate 5-kinase type-1 alpha	>sp|Q99755-2|PI51A_HUMAN Isoform 2 of Phosphatidylinositol 4-phosphate 5-kinase type-1 alpha OS=Homo sapiens GN=PIP5K1A;>sp|Q99755-4|PI51A_HUMAN Isoform 4 of Phosphatidylinositol 4-phosphate 5-kinase type-1 alpha OS=Homo sapiens GN=PIP5K1A;>sp|Q99755-3|PI5	16	7	3	56.052	63.103	1.1514	1.2453	0.85424	313310000	86061000	126720000	100540000	4900	0.203389	0.316493	-0.227287	212781000	186601000	227260000	8.32793	8.27091	8.35652
P63218	GNG5	Guanine nucleotide-binding protein G(I)/G(S)/G(O) subunit gamma-5	>sp|P63218|GBG5_HUMAN Guanine nucleotide-binding protein G(I)/G(S)/G(O) subunit gamma-5 OS=Homo sapiens GN=GNG5 PE=1 SV=3	1	3	3	7.3184	6.2366	1.151	0.98076	0.87414	449540000	147020000	153040000	149480000	2261	0.202888	-0.028028	-0.194064	300060000	296500000	302520000	8.47721	8.47202	8.48075
Q86XN6	ZNF761	Isoform 2 of Zinc finger protein 761	>sp|Q86XN6-2|ZN761_HUMAN Isoform 2 of Zinc finger protein 761 OS=Homo sapiens GN=ZNF761;>tr|A0A087WXT7|A0A087WXT7_HUMAN Zinc finger protein 761 OS=Homo sapiens GN=ZNF761 PE=1 SV=1;>sp|Q86XN6|ZN761_HUMAN Zinc finger protein 761 OS=Homo sapiens GN=ZNF761 PE=	12	5	5	84.504	7.8845	1.1509	1.0062	0.89322	825370000	259000000	282250000	284110000	3755	0.202762	0.00891709	-0.162913	541250000	543110000	566360000	8.7334	8.73489	8.75309
Q8N556	AFAP1	Actin filament-associated protein 1	>sp|Q8N556|AFAP1_HUMAN Actin filament-associated protein 1 OS=Homo sapiens GN=AFAP1 PE=1 SV=2;>sp|Q8N556-2|AFAP1_HUMAN Isoform 2 of Actin filament-associated protein 1 OS=Homo sapiens GN=AFAP1	2	4	4	80.724	5.5437	1.1507	1.002	0.81648	183440000	52029000	67969000	63439000	3952	0.202512	0.00288251	-0.292511	119998000	115468000	131408000	8.07917	8.06246	8.11862
F8VZX2	PCBP2	Poly(rC)-binding protein 2	>tr|F8VZX2|F8VZX2_HUMAN Poly(rC)-binding protein 2 OS=Homo sapiens GN=PCBP2 PE=1 SV=1	1	16	1	33.8	10.825	1.1504	0.94244	0.8852	579260000	178230000	215620000	185400000	6651	0.202136	-0.0855273	-0.175925	393850000	363630000	401020000	8.59533	8.56066	8.60317
Q8IX01	SUGP2	Isoform 4 of SURP and G-patch domain-containing protein 2	>sp|Q8IX01-4|SUGP2_HUMAN Isoform 4 of SURP and G-patch domain-containing protein 2 OS=Homo sapiens GN=SUGP2;>sp|Q8IX01|SUGP2_HUMAN SURP and G-patch domain-containing protein 2 OS=Homo sapiens GN=SUGP2 PE=1 SV=2;>tr|M0R2Z9|M0R2Z9_HUMAN SURP and G-patch doma	8	26	26	115.18	80.836	1.1502	1.0624	0.92726	2980500000	967320000	1041800000	971340000	3832	0.201885	0.0873271	-0.108954	2009120000	1938660000	2013140000	9.30301	9.2875	9.30387
Q9H0C5	BTBD1	Isoform 2 of BTB/POZ domain-containing protein 1	>sp|Q9H0C5-2|BTBD1_HUMAN Isoform 2 of BTB/POZ domain-containing protein 1 OS=Homo sapiens GN=BTBD1;>sp|Q9H0C5|BTBD1_HUMAN BTB/POZ domain-containing protein 1 OS=Homo sapiens GN=BTBD1 PE=1 SV=1	2	3	3	42.117	5.3373	1.1493	0.86719	0.70995	302710000	96424000	126770000	79521000	5265	0.200755	-0.20558	-0.494211	223194000	175945000	206291000	8.34868	8.24538	8.31448
F2Z2I2	PFKFB3	6-phosphofructo-2-kinase/fructose-2,6-bisphosphatase 3	>tr|F2Z2I2|F2Z2I2_HUMAN 6-phosphofructo-2-kinase/fructose-2,6-bisphosphatase 3 OS=Homo sapiens GN=PFKFB3 PE=1 SV=1;>sp|Q16875-3|F263_HUMAN Isoform 3 of 6-phosphofructo-2-kinase/fructose-2,6-bisphosphatase 3 OS=Homo sapiens GN=PFKFB3;>tr|Q5W015|Q5W015_HUMAN	9	8	6	52.584	19.094	1.1486	1.0192	0.92114	384980000	122160000	135070000	127750000	3050	0.199876	0.0274372	-0.118508	257230000	249910000	262820000	8.41032	8.39778	8.41966
P14406	COX7A2	Cytochrome c oxidase subunit 7A2, mitochondrial	>sp|P14406|CX7A2_HUMAN Cytochrome c oxidase subunit 7A2, mitochondrial OS=Homo sapiens GN=COX7A2 PE=1 SV=1;>tr|D6RIE3|D6RIE3_HUMAN Cytochrome c oxidase subunit 7A2, mitochondrial OS=Homo sapiens GN=COX7A2 PE=1 SV=1;>tr|D6RGV5|D6RGV5_HUMAN Cytochrome c oxid	5	3	3	9.3959	9.0499	1.1467	0.82823	0.69761	2548300000	816790000	952600000	778880000	1213	0.197488	-0.271897	-0.519507	1769390000	1595670000	1731480000	9.24782	9.20294	9.23842
Q96JC9	EAF1	ELL-associated factor 1	>sp|Q96JC9|EAF1_HUMAN ELL-associated factor 1 OS=Homo sapiens GN=EAF1 PE=1 SV=1;>sp|Q96JC9-2|EAF1_HUMAN Isoform 2 of ELL-associated factor 1 OS=Homo sapiens GN=EAF1	2	4	4	29.042	9.7191	1.1467	1.2397	1.0827	285640000	78627000	110710000	96303000	4692	0.197488	0.309991	0.114634	189337000	174930000	207013000	8.27724	8.24286	8.316
O75161	NPHP4	Nephrocystin-4	>sp|O75161|NPHP4_HUMAN Nephrocystin-4 OS=Homo sapiens GN=NPHP4 PE=1 SV=2	1	2	2	157.6	3.9262	1.1465	1.0083	0.84142	77943000	23085000	30978000	23879000	618	0.197236	0.0119249	-0.249102	54063000	46964000	54857000	7.7329	7.67177	7.73923
Q96EK7	FAM120B	Constitutive coactivator of peroxisome proliferator-activated receptor gamma	>sp|Q96EK7|F120B_HUMAN Constitutive coactivator of peroxisome proliferator-activated receptor gamma OS=Homo sapiens GN=FAM120B PE=1 SV=1;>tr|A0A0D9SEJ5|A0A0D9SEJ5_HUMAN Constitutive coactivator of peroxisome proliferator-activated receptor gamma OS=Homo sa	5	13	13	103.78	34.58	1.1462	1.1343	0.86363	812110000	244670000	313490000	253950000	4577	0.196859	0.181802	-0.211515	558160000	498620000	567440000	8.74676	8.69777	8.75392
Q53R41	FASTKD1	Isoform 2 of FAST kinase domain-containing protein 1, mitochondrial	>sp|Q53R41-2|FAKD1_HUMAN Isoform 2 of FAST kinase domain-containing protein 1, mitochondrial OS=Homo sapiens GN=FASTKD1;>sp|Q53R41|FAKD1_HUMAN FAST kinase domain-containing protein 1, mitochondrial OS=Homo sapiens GN=FASTKD1 PE=1 SV=1;>tr|E7EW60|E7EW60_HUM	5	3	3	92.203	7.8867	1.1458	1.1826	0.92767	135800000	44339000	44868000	46596000	3148	0.196355	0.241962	-0.108316	89207000	90935000	91464000	7.9504	7.95873	7.96125
Q9H6E5	TUT1	Speckle targeted PIP5K1A-regulated poly(A) polymerase	>sp|Q9H6E5|STPAP_HUMAN Speckle targeted PIP5K1A-regulated poly(A) polymerase OS=Homo sapiens GN=TUT1 PE=1 SV=2;>tr|F5H0R1|F5H0R1_HUMAN Speckle targeted PIP5K1A-regulated poly(A) polymerase OS=Homo sapiens GN=TUT1 PE=1 SV=1	4	7	7	93.846	54.852	1.1454	1.2689	1.0684	846360000	243330000	302020000	301010000	5395	0.195852	0.343578	0.0954519	545350000	544340000	603030000	8.73668	8.73587	8.78034
H7C410	GPC1	Glypican-1	>tr|H7C410|H7C410_HUMAN Glypican-1 OS=Homo sapiens GN=GPC1 PE=1 SV=2;>sp|P35052|GPC1_HUMAN Glypican-1 OS=Homo sapiens GN=GPC1 PE=1 SV=2;>tr|H7C024|H7C024_HUMAN Glypican-1 (Fragment) OS=Homo sapiens GN=GPC1 PE=1 SV=2;>tr|H7BZE9|H7BZE9_HUMAN Glypican-1 (Frag	7	11	11	53.964	52.529	1.1438	0.81941	0.78007	1988100000	680130000	731050000	576960000	1608	0.193835	-0.287343	-0.358325	1411180000	1257090000	1308010000	9.14958	9.09937	9.11661
B3KP96	TRIM16	Tripartite motif-containing protein 16	>tr|B3KP96|B3KP96_HUMAN Tripartite motif-containing protein 16 OS=Homo sapiens GN=TRIM16 PE=1 SV=1;>sp|O95361|TRI16_HUMAN Tripartite motif-containing protein 16 OS=Homo sapiens GN=TRIM16 PE=1 SV=3;>sp|O95361-2|TRI16_HUMAN Isoform 2 of Tripartite motif-cont	7	9	9	50.029	16.194	1.1428	1.0806	0.88591	512600000	178500000	181250000	152850000	838	0.192573	0.111833	-0.174768	359750000	331350000	334100000	8.556	8.52029	8.52388
Q14978	NOLC1	Isoform 3 of Nucleolar and coiled-body phosphoprotein 1	>sp|Q14978-3|NOLC1_HUMAN Isoform 3 of Nucleolar and coiled-body phosphoprotein 1 OS=Homo sapiens GN=NOLC1	2	19	1	73.744	127.39	1.1415	1.2203	1.0062	2685900000	831500000	958270000	896120000	2833	0.190931	0.287236	0.00891709	1789770000	1727620000	1854390000	9.2528	9.23745	9.2682
Q8NAF0	ZNF579	Zinc finger protein 579	>sp|Q8NAF0|ZN579_HUMAN Zinc finger protein 579 OS=Homo sapiens GN=ZNF579 PE=1 SV=2	1	3	3	60.509	1.9967	1.1415	1.1898	1.0012	269490000	52457000	151450000	65586000	4009	0.190931	0.250719	0.0017302	203907000	118043000	217036000	8.30943	8.07204	8.33653
Q9UH92	MLX	Isoform Alpha of Max-like protein X	>sp|Q9UH92-2|MLX_HUMAN Isoform Alpha of Max-like protein X OS=Homo sapiens GN=MLX;>sp|Q9UH92-3|MLX_HUMAN Isoform Beta of Max-like protein X OS=Homo sapiens GN=MLX;>tr|K7EID0|K7EID0_HUMAN Max-like protein X (Fragment) OS=Homo sapiens GN=MLX PE=1 SV=1;>sp|Q9	4	2	2	24.905	12.385	1.1402	1.0377	0.98107	93687000	28045000	36531000	29111000	6066	0.189287	0.0533894	-0.027572	64576000	57156000	65642000	7.81007	7.75706	7.81718
P07951	TPM2	Isoform 2 of Tropomyosin beta chain	>sp|P07951-2|TPM2_HUMAN Isoform 2 of Tropomyosin beta chain OS=Homo sapiens GN=TPM2;>Q3SX28 TREMBL:Q3SX28;Q5KR48 (Bos taurus) Tropomyosin 2;>sp|P07951-3|TPM2_HUMAN Isoform 3 of Tropomyosin beta chain OS=Homo sapiens GN=TPM2	3	32	32	32.989	261.84	1.1397	0.95642	0.84784	43738000000	14893000000	13931000000	14915000000	1053	0.188654	-0.0642838	-0.238136	28824000000	29808000000	28846000000	10.4598	10.4743	10.4601
Q9BWD3	FAM127B	Protein FAM127B	>sp|Q9BWD3|F127B_HUMAN Protein FAM127B OS=Homo sapiens GN=FAM127B PE=1 SV=3	1	3	3	13.188	2.4738	1.1385	1.421	1.1064	230540000	65570000	78479000	86488000	5114	0.187134	0.506907	0.145873	144049000	152058000	164967000	8.15851	8.18201	8.2174
P17483	HOXB4	Homeobox protein Hox-B4	>sp|P17483|HXB4_HUMAN Homeobox protein Hox-B4 OS=Homo sapiens GN=HOXB4 PE=1 SV=2	1	3	3	27.604	25.843	1.1383	1.2967	1.2971	285830000	89943000	91641000	104250000	1285	0.186881	0.374845	0.37529	181584000	194193000	195891000	8.25908	8.28823	8.29201
I3L4Q4	PHF23	PHD finger protein 23 (Fragment)	>tr|I3L4Q4|I3L4Q4_HUMAN PHD finger protein 23 (Fragment) OS=Homo sapiens GN=PHF23 PE=1 SV=1;>sp|Q9BUL5-4|PHF23_HUMAN Isoform 4 of PHD finger protein 23 OS=Homo sapiens GN=PHF23;>sp|Q9BUL5|PHF23_HUMAN PHD finger protein 23 OS=Homo sapiens GN=PHF23 PE=1 SV=1	10	4	4	21.915	9.6271	1.1374	0.94841	0.97955	428850000	142370000	136430000	150050000	5054	0.18574	-0.0764172	-0.029809	278800000	292420000	286480000	8.44529	8.46601	8.45709
Q9P0S3	ORMDL1	ORM1-like protein 1	>sp|Q9P0S3|ORML1_HUMAN ORM1-like protein 1 OS=Homo sapiens GN=ORMDL1 PE=1 SV=1;>tr|J3KTF9|J3KTF9_HUMAN ORM1-like protein 3 (Fragment) OS=Homo sapiens GN=ORMDL3 PE=1 SV=1;>tr|F6WST4|F6WST4_HUMAN ORM1-like protein 1 (Fragment) OS=Homo sapiens GN=ORMDL1 PE=1	5	3	3	17.371	17.768	1.1356	1.2355	1.136	1470500000	162150000	170450000	1137900000	5931	0.183455	0.305095	0.183963	332600000	1300050000	1308350000	8.52192	9.11396	9.11672
B3KW44	FLJ13984	Methyltransferase-like protein 8	>tr|B3KW44|B3KW44_HUMAN Methyltransferase-like protein 8 OS=Homo sapiens GN=FLJ13984 PE=1 SV=1;>tr|H7C2P8|H7C2P8_HUMAN Methyltransferase-like protein 8 (Fragment) OS=Homo sapiens GN=METTL8 PE=1 SV=2;>tr|E7ETE0|E7ETE0_HUMAN Methyltransferase-like protein 8	6	3	3	46.992	8.0913	1.1349	1.0858	0.97367	484810000	138820000	169620000	176370000	6620	0.182565	0.118758	-0.0384952	308440000	315190000	345990000	8.48917	8.49857	8.53906
A8MXP9	MATR3	Matrin-3	>tr|A8MXP9|A8MXP9_HUMAN Matrin-3 OS=Homo sapiens GN=MATR3 PE=1 SV=1;>tr|D6R991|D6R991_HUMAN Matrin-3 (Fragment) OS=Homo sapiens GN=MATR3 PE=1 SV=1	17	52	52	99.966	323.31	1.1345	1.0414	0.92086	94239000000	29683000000	34239000000	30317000000	6618	0.182057	0.0585243	-0.118946	63922000000	60000000000	64556000000	10.8057	10.7782	10.8099
Q9HCJ6	VAT1L	Synaptic vesicle membrane protein VAT-1 homolog-like	>sp|Q9HCJ6|VAT1L_HUMAN Synaptic vesicle membrane protein VAT-1 homolog-like OS=Homo sapiens GN=VAT1L PE=1 SV=2	1	3	3	45.899	2.1292	1.1342	0.90183	1.0088	3379500000	1158400000	1138700000	1082400000	5541	0.181675	-0.149073	0.0126402	2297100000	2240800000	2221100000	9.36118	9.3504	9.34657
P09001	MRPL3	39S ribosomal protein L3, mitochondrial	>sp|P09001|RM03_HUMAN 39S ribosomal protein L3, mitochondrial OS=Homo sapiens GN=MRPL3 PE=1 SV=1;>tr|H0Y9G6|H0Y9G6_HUMAN 39S ribosomal protein L3, mitochondrial (Fragment) OS=Homo sapiens GN=MRPL3 PE=1 SV=1;>tr|E7ETU7|E7ETU7_HUMAN 39S ribosomal protein L3,	6	11	11	38.632	51.278	1.1333	0.91444	0.84253	5104100000	1678600000	1817100000	1608400000	1080	0.18053	-0.12904	-0.2472	3495700000	3287000000	3425500000	9.54353	9.5168	9.53472
Q8N0Y2	ZNF444	Isoform 2 of Zinc finger protein 444	>sp|Q8N0Y2-2|ZN444_HUMAN Isoform 2 of Zinc finger protein 444 OS=Homo sapiens GN=ZNF444;>sp|Q8N0Y2|ZN444_HUMAN Zinc finger protein 444 OS=Homo sapiens GN=ZNF444 PE=1 SV=1;>tr|K7EK55|K7EK55_HUMAN Zinc finger protein 444 (Fragment) OS=Homo sapiens GN=ZNF444	8	2	2	35.132	1.9753	1.1323	1.1628	1.0364	52565000	15792000	17593000	19180000	3893	0.179256	0.217603	0.0515809	33385000	34972000	36773000	7.52355	7.54372	7.56553
Q6N021	TET2	Isoform 2 of Methylcytosine dioxygenase TET2	>sp|Q6N021-2|TET2_HUMAN Isoform 2 of Methylcytosine dioxygenase TET2 OS=Homo sapiens GN=TET2;>tr|E7EPB1|E7EPB1_HUMAN Methylcytosine dioxygenase TET2 OS=Homo sapiens GN=TET2 PE=1 SV=1;>sp|Q6N021-3|TET2_HUMAN Isoform 3 of Methylcytosine dioxygenase TET2 OS=H	5	2	2	130.25	2.2935	1.1318	1.0032	0.95224	47544000	16216000	14842000	16486000	3381	0.178619	0.00460925	-0.0706029	31058000	32702000	31328000	7.49217	7.51457	7.49593
O94941	UBOX5	Isoform 2 of RING finger protein 37	>sp|O94941-2|RNF37_HUMAN Isoform 2 of RING finger protein 37 OS=Homo sapiens GN=UBOX5;>sp|O94941|RNF37_HUMAN RING finger protein 37 OS=Homo sapiens GN=UBOX5 PE=1 SV=1	2	3	3	53.276	7.0126	1.1302	1.4477	1.0579	122900000	42631000	36164000	44109000	782	0.176578	0.533763	0.0812033	78795000	86740000	80273000	7.8965	7.93822	7.90457
E7EPP7	STXBP4	Syntaxin-binding protein 4	>tr|E7EPP7|E7EPP7_HUMAN Syntaxin-binding protein 4 OS=Homo sapiens GN=STXBP4 PE=1 SV=1;>sp|Q6ZWJ1|STXB4_HUMAN Syntaxin-binding protein 4 OS=Homo sapiens GN=STXBP4 PE=1 SV=2	3	4	4	58.994	6.7209	1.1298	0.82165	0.76642	474650000	155370000	176810000	142480000	3541	0.176067	-0.283404	-0.383793	332180000	297850000	319290000	8.52137	8.474	8.50419
H0Y7V4	DNAH8	Dynein heavy chain 8, axonemal	>tr|H0Y7V4|H0Y7V4_HUMAN Dynein heavy chain 8, axonemal OS=Homo sapiens GN=DNAH8 PE=1 SV=1;>sp|Q96JB1-2|DYH8_HUMAN Isoform 2 of Dynein heavy chain 8, axonemal OS=Homo sapiens GN=DNAH8;>sp|Q96JB1|DYH8_HUMAN Dynein heavy chain 8, axonemal OS=Homo sapiens GN=D	4	4	4	478.87	2.1027	1.1295	1.1338	1.0509	501280000	113590000	138670000	249010000	4688	0.175684	0.181166	0.0716254	252260000	362600000	387680000	8.40185	8.55943	8.58847
O00716	E2F3	Isoform 2 of Transcription factor E2F3	>sp|O00716-2|E2F3_HUMAN Isoform 2 of Transcription factor E2F3 OS=Homo sapiens GN=E2F3;>sp|O00716|E2F3_HUMAN Transcription factor E2F3 OS=Homo sapiens GN=E2F3 PE=1 SV=1	3	3	3	37.01	9.9908	1.1282	0.9717	0.87429	106320000	33799000	40451000	32071000	245	0.174023	-0.0414171	-0.193816	74250000	65870000	72522000	7.8707	7.81869	7.86047
Q9NYB9	ABI2	Isoform 2 of Abl interactor 2	>sp|Q9NYB9-2|ABI2_HUMAN Isoform 2 of Abl interactor 2 OS=Homo sapiens GN=ABI2;>tr|B7Z836|B7Z836_HUMAN Abl interactor 2 OS=Homo sapiens GN=ABI2 PE=1 SV=1;>sp|Q9NYB9-3|ABI2_HUMAN Isoform 3 of Abl interactor 2 OS=Homo sapiens GN=ABI2;>tr|E7EW77|E7EW77_HUMAN A	12	9	5	52.445	12.77	1.1272	0.88323	0.8316	718950000	248050000	246460000	224440000	5852	0.172744	-0.179139	-0.266038	494510000	472490000	470900000	8.69418	8.67439	8.67293
K7EIG7	MYO1D	Unconventional myosin-Id	>tr|K7EIG7|K7EIG7_HUMAN Unconventional myosin-Id OS=Homo sapiens GN=MYO1D PE=1 SV=1;>tr|J3QRN6|J3QRN6_HUMAN Unconventional myosin-Id OS=Homo sapiens GN=MYO1D PE=1 SV=1;>sp|O94832|MYO1D_HUMAN Unconventional myosin-Id OS=Homo sapiens GN=MYO1D PE=1 SV=2	5	19	19	106.01	60.07	1.1257	0.99962	0.85605	1977000000	667850000	720880000	588240000	763	0.170822	-0.000548328	-0.224233	1388730000	1256090000	1309120000	9.14262	9.09902	9.11698
Q16629	SRSF7	Isoform 3 of Serine/arginine-rich splicing factor 7	>sp|Q16629-3|SRSF7_HUMAN Isoform 3 of Serine/arginine-rich splicing factor 7 OS=Homo sapiens GN=SRSF7;>sp|Q16629-2|SRSF7_HUMAN Isoform 2 of Serine/arginine-rich splicing factor 7 OS=Homo sapiens GN=SRSF7;>tr|A0A0B4J1Z1|A0A0B4J1Z1_HUMAN Serine/arginine-rich	7	12	12	15.257	57.133	1.1248	1.0459	0.95406	25056000000	7933400000	9309500000	7812900000	3022	0.169668	0.0647449	-0.0678481	17242900000	15746300000	17122400000	10.2366	10.1972	10.2336
Q9ULV3	CIZ1	Isoform 5 of Cip1-interacting zinc finger protein	>sp|Q9ULV3-5|CIZ1_HUMAN Isoform 5 of Cip1-interacting zinc finger protein OS=Homo sapiens GN=CIZ1;>tr|H0Y5D5|H0Y5D5_HUMAN Cip1-interacting zinc finger protein (Fragment) OS=Homo sapiens GN=CIZ1 PE=1 SV=1;>sp|Q9ULV3-2|CIZ1_HUMAN Isoform 2 of Cip1-interactin	11	13	13	88.519	38.427	1.1218	1.0314	0.97322	1711300000	165930000	202320000	1343000000	6219	0.165815	0.044604	-0.0391621	368250000	1508930000	1545320000	8.56614	9.17867	9.18902
P17480	UBTF	Isoform UBF2 of Nucleolar transcription factor 1	>sp|P17480-2|UBF1_HUMAN Isoform UBF2 of Nucleolar transcription factor 1 OS=Homo sapiens GN=UBTF;>tr|E9PKP7|E9PKP7_HUMAN Nucleolar transcription factor 1 OS=Homo sapiens GN=UBTF PE=1 SV=1	5	30	30	84.936	138.57	1.1214	1.0434	0.93517	13167000000	4203000000	4603100000	4361000000	1284	0.165301	0.0612923	-0.0966994	8806100000	8564000000	8964100000	9.94478	9.93268	9.95251
E9PMI6	CLNS1A	Methylosome subunit pICln	>tr|E9PMI6|E9PMI6_HUMAN Methylosome subunit pICln OS=Homo sapiens GN=CLNS1A PE=1 SV=1;>tr|J3KN38|J3KN38_HUMAN Methylosome subunit pICln OS=Homo sapiens GN=CLNS1A PE=1 SV=1;>sp|P54105|ICLN_HUMAN Methylosome subunit pICln OS=Homo sapiens GN=CLNS1A PE=1 SV=1;	5	9	9	18.259	158.74	1.1209	1.0645	0.90125	6136100000	1918300000	2215400000	2002300000	2020	0.164658	0.0901759	-0.150001	4133700000	3920600000	4217700000	9.61634	9.59335	9.62508
Q9H3Y8	PPDPF	Pancreatic progenitor cell differentiation and proliferation factor	>sp|Q9H3Y8|PPDPF_HUMAN Pancreatic progenitor cell differentiation and proliferation factor OS=Homo sapiens GN=PPDPF PE=1 SV=1;>tr|X6R7I6|X6R7I6_HUMAN Pancreatic progenitor cell differentiation and proliferation factor OS=Homo sapiens GN=PPDPF PE=1 SV=1;>sp	3	2	2	11.777	11.674	1.1199	0.9909	0.94446	107180000	35831000	40021000	31327000	5348	0.16337	-0.0131886	-0.0824384	75852000	67158000	71348000	7.87997	7.8271	7.85338
Q9BQE9	BCL7B	Isoform 4 of B-cell CLL/lymphoma 7 protein family member B	>sp|Q9BQE9-4|BCL7B_HUMAN Isoform 4 of B-cell CLL/lymphoma 7 protein family member B OS=Homo sapiens GN=BCL7B;>sp|Q9BQE9|BCL7B_HUMAN B-cell CLL/lymphoma 7 protein family member B OS=Homo sapiens GN=BCL7B PE=1 SV=1;>tr|F2Z3H6|F2Z3H6_HUMAN B-cell CLL/lymphoma	10	2	1	16.045	13.186	1.119	0.61579	0.52934	97674000	27150000	51285000	19239000	4952	0.16221	-0.69949	-0.917733	78435000	46389000	70524000	7.89451	7.66642	7.84834
Q9Y5N6	ORC6	Origin recognition complex subunit 6	>sp|Q9Y5N6|ORC6_HUMAN Origin recognition complex subunit 6 OS=Homo sapiens GN=ORC6 PE=1 SV=1;>tr|H3BTQ7|H3BTQ7_HUMAN Origin recognition complex subunit 6 OS=Homo sapiens GN=ORC6 PE=1 SV=1;>tr|H3BT22|H3BT22_HUMAN Origin recognition complex subunit 6 OS=Homo	4	3	3	28.107	4.5384	1.1166	1.3577	1.2012	448830000	145220000	146530000	157080000	6500	0.159112	0.441165	0.264476	291750000	302300000	303610000	8.46501	8.48044	8.48232
Q9Y4I1	MYO5A	Unconventional myosin-Va	>tr|A0A087WY00|A0A087WY00_HUMAN Unconventional myosin-Va OS=Homo sapiens GN=MYO5A PE=1 SV=1;>sp|Q9Y4I1-2|MYO5A_HUMAN Isoform 2 of Unconventional myosin-Va OS=Homo sapiens GN=MYO5A;>tr|G3V394|G3V394_HUMAN Unconventional myosin-Va OS=Homo sapiens GN=MYO5A PE	14	14	9	212.2	14.335	1.1164	1.0554	0.94021	1801500000	1353500000	243120000	204860000	6458	0.158854	0.0777899	-0.0889451	1596620000	1558360000	447980000	9.2032	9.19267	8.65126
Q5T370	ARRDC1	Arrestin domain-containing protein 1 (Fragment)	>tr|Q5T370|Q5T370_HUMAN Arrestin domain-containing protein 1 (Fragment) OS=Homo sapiens GN=ARRDC1 PE=1 SV=1;>sp|Q8N5I2|ARRD1_HUMAN Arrestin domain-containing protein 1 OS=Homo sapiens GN=ARRDC1 PE=1 SV=1;>tr|Q5T371|Q5T371_HUMAN Arrestin domain-containing p	4	4	4	29.254	5.991	1.1155	0.91857	0.74668	126500000	38495000	49355000	38646000	3959	0.157691	-0.122538	-0.421438	87850000	77141000	88001000	7.94374	7.88729	7.94449
F5GZY6	ORAOV1	Oral cancer-overexpressed protein 1	>tr|F5GZY6|F5GZY6_HUMAN Oral cancer-overexpressed protein 1 OS=Homo sapiens GN=ORAOV1 PE=1 SV=1;>sp|Q8WV07|ORAV1_HUMAN Oral cancer-overexpressed protein 1 OS=Homo sapiens GN=ORAOV1 PE=1 SV=2;>tr|B4DFA5|B4DFA5_HUMAN Oral cancer-overexpressed protein 1 OS=Ho	5	2	2	13.932	4.0891	1.115	1.0752	1.6491	137300000	38737000	50799000	47763000	4248	0.157044	0.104605	0.721679	89536000	86500000	98562000	7.952	7.93702	7.99371
O15020	SPTBN2	Isoform 2 of Spectrin beta chain, non-erythrocytic 2	>sp|O15020-2|SPTN2_HUMAN Isoform 2 of Spectrin beta chain, non-erythrocytic 2 OS=Homo sapiens GN=SPTBN2;>sp|O15020|SPTN2_HUMAN Spectrin beta chain, non-erythrocytic 2 OS=Homo sapiens GN=SPTBN2 PE=1 SV=3;>tr|A4QPE4|A4QPE4_HUMAN SPTBN2 protein OS=Homo sapien	4	7	2	268.31	2.3733	1.1142	0.96802	0.88321	220670000	77820000	77033000	65822000	326	0.156008	-0.0468912	-0.179172	154853000	143642000	142855000	8.18992	8.15728	8.1549
Q6EEV4	POLR2M	Isoform 5 of DNA-directed RNA polymerase II subunit GRINL1A, isoforms 4/5	>sp|Q6EEV4-2|GL1AD_HUMAN Isoform 5 of DNA-directed RNA polymerase II subunit GRINL1A, isoforms 4/5 OS=Homo sapiens GN=POLR2M;>sp|Q6EEV4|GL1AD_HUMAN DNA-directed RNA polymerase II subunit GRINL1A, isoforms 4/5 OS=Homo sapiens GN=POLR2M PE=1 SV=1	2	2	2	8.8268	5.8963	1.1138	0.97501	1.0908	219730000	70815000	86254000	62662000	3352	0.15549	-0.0365111	0.125387	157069000	133477000	148916000	8.19609	8.12541	8.17294
Q96C12	ARMC5	Isoform 3 of Armadillo repeat-containing protein 5	>sp|Q96C12-3|ARMC5_HUMAN Isoform 3 of Armadillo repeat-containing protein 5 OS=Homo sapiens GN=ARMC5;>sp|Q96C12-4|ARMC5_HUMAN Isoform 4 of Armadillo repeat-containing protein 5 OS=Homo sapiens GN=ARMC5;>sp|Q96C12-2|ARMC5_HUMAN Isoform 2 of Armadillo repeat	6	2	2	53.306	2.1831	1.1128	1.3025	0.96006	61102000	19979000	22823000	18299000	4518	0.154194	0.381283	-0.0588035	42802000	38278000	41122000	7.63146	7.58295	7.61407
O14880	MGST3	Microsomal glutathione S-transferase 3	>sp|O14880|MGST3_HUMAN Microsomal glutathione S-transferase 3 OS=Homo sapiens GN=MGST3 PE=1 SV=1;>tr|Q5VV89|Q5VV89_HUMAN Microsomal glutathione S-transferase 3 OS=Homo sapiens GN=MGST3 PE=1 SV=1;>tr|Q5VV87|Q5VV87_HUMAN Microsomal glutathione S-transferase	3	5	5	16.516	24.596	1.1121	0.90684	0.85577	1660300000	536910000	626650000	496710000	301	0.153287	-0.14108	-0.224705	1163560000	1033620000	1123360000	9.06579	9.01436	9.05052
Q13126	MTAP	S-methyl-5-thioadenosine phosphorylase	>sp|Q13126|MTAP_HUMAN S-methyl-5-thioadenosine phosphorylase OS=Homo sapiens GN=MTAP PE=1 SV=2;>tr|B4DUC8|B4DUC8_HUMAN S-methyl-5-thioadenosine phosphorylase OS=Homo sapiens GN=MTAP PE=1 SV=1;>sp|Q13126-4|MTAP_HUMAN Isoform 4 of S-methyl-5-thioadenosine	12	21	21	31.236	160.63	1.112	1.1595	1.0071	72389000000	22413000000	25734000000	24243000000	2586	0.153157	0.213503	0.0102069	48147000000	46656000000	49977000000	10.6826	10.6689	10.6988
P28340	POLD1	DNA polymerase delta catalytic subunit	>sp|P28340|DPOD1_HUMAN DNA polymerase delta catalytic subunit OS=Homo sapiens GN=POLD1 PE=1 SV=2;>tr|M0R2B7|M0R2B7_HUMAN DNA polymerase OS=Homo sapiens GN=POLD1 PE=1 SV=1;>tr|M0QZR8|M0QZR8_HUMAN DNA polymerase OS=Homo sapiens GN=POLD1 PE=1 SV=1	9	29	29	123.63	81.752	1.1118	1.0794	0.94586	3614700000	999350000	1400300000	1215100000	1492	0.152897	0.11023	-0.0803014	2399650000	2214450000	2615400000	9.38015	9.34527	9.41754
O95985	TOP3B	DNA topoisomerase 3-beta-1	>sp|O95985|TOP3B_HUMAN DNA topoisomerase 3-beta-1 OS=Homo sapiens GN=TOP3B PE=1 SV=1;>sp|O95985-3|TOP3B_HUMAN Isoform 3 of DNA topoisomerase 3-beta-1 OS=Homo sapiens GN=TOP3B;>sp|O95985-2|TOP3B_HUMAN Isoform 2 of DNA topoisomerase 3-beta-1 OS=Homo sapiens	14	12	11	96.661	20.405	1.1114	0.89863	0.88081	717990000	245780000	240790000	231430000	906	0.152378	-0.154201	-0.183097	486570000	477210000	472220000	8.68715	8.67871	8.67414
C9JZY6	UBE2H	Ubiquitin-conjugating enzyme E2 H (Fragment)	>tr|C9JZY6|C9JZY6_HUMAN Ubiquitin-conjugating enzyme E2 H (Fragment) OS=Homo sapiens GN=UBE2H PE=1 SV=1;>sp|P62256|UBE2H_HUMAN Ubiquitin-conjugating enzyme E2 H OS=Homo sapiens GN=UBE2H PE=1 SV=1;>tr|H7C4M9|H7C4M9_HUMAN Ubiquitin-conjugating enzyme E2 H (F	6	6	6	13.818	33.428	1.1114	1.0417	0.94652	3147400000	971450000	1170800000	1005200000	2189	0.152378	0.0589399	-0.0792951	2142250000	1976650000	2176000000	9.33087	9.29593	9.33766
Q92796	DLG3	Disks large homolog 3	>sp|Q92796|DLG3_HUMAN Disks large homolog 3 OS=Homo sapiens GN=DLG3 PE=1 SV=2;>tr|Q5JUW8|Q5JUW8_HUMAN Discs, large homolog 3 (Neuroendocrine-dlg, Drosophila), isoform CRA_b OS=Homo sapiens GN=DLG3 PE=1 SV=1;>sp|Q92796-3|DLG3_HUMAN Isoform 3 of Disks large	4	10	8	90.313	31.104	1.1107	0.95054	0.85972	1098900000	362900000	393740000	342240000	4381	0.151469	-0.0731808	-0.218061	756640000	705140000	735980000	8.87889	8.84828	8.86687
Q6FGG4	NDUFA3	NADH dehydrogenase (Ubiquinone) 1 alpha subcomplex, 3, 9kDa, isoform CRA	>tr|Q6FGG4|Q6FGG4_HUMAN NADH dehydrogenase (Ubiquinone) 1 alpha subcomplex, 3, 9kDa, isoform CRA_e OS=Homo sapiens GN=NDUFA3 PE=1 SV=1;>sp|O95167|NDUA3_HUMAN NADH dehydrogenase [ubiquinone] 1 alpha subcomplex subunit 3 OS=Homo sapiens GN=NDUFA3 PE=1 SV=1;>	8	3	3	9.2787	6.0089	1.1104	0.87494	0.8737	611210000	195900000	232360000	182960000	807	0.151079	-0.192744	-0.19479	428260000	378860000	415320000	8.63171	8.57848	8.61838
P15923	TCF3	Isoform E47 of Transcription factor E2-alpha	>sp|P15923-2|TFE2_HUMAN Isoform E47 of Transcription factor E2-alpha OS=Homo sapiens GN=TCF3;>sp|P15923|TFE2_HUMAN Transcription factor E2-alpha OS=Homo sapiens GN=TCF3 PE=1 SV=1;>tr|X6REB3|X6REB3_HUMAN Transcription factor E2-alpha OS=Homo sapiens GN=TCF3	13	4	4	67.264	8.8678	1.1065	1.0796	0.95929	487870000	149590000	173310000	164970000	1247	0.146003	0.110497	-0.0599611	322900000	314560000	338280000	8.50907	8.4977	8.52928
E7ERK3	CACNA2D1	Voltage-dependent calcium channel subunit alpha-2/delta-1	>tr|E7ERK3|E7ERK3_HUMAN Voltage-dependent calcium channel subunit alpha-2/delta-1 OS=Homo sapiens GN=CACNA2D1 PE=1 SV=1;>sp|P54289-4|CA2D1_HUMAN Isoform 4 of Voltage-dependent calcium channel subunit alpha-2/delta-1 OS=Homo sapiens GN=CACNA2D1;>sp|P54289-5	13	3	3	34.62	2.3324	1.1054	1.1199	0.98359	337580000	106410000	120030000	111140000	2027	0.144569	0.16337	-0.023871	226440000	217550000	231170000	8.35495	8.33756	8.36393
C9JA69	BBX	HMG box transcription factor BBX	>tr|C9JA69|C9JA69_HUMAN HMG box transcription factor BBX OS=Homo sapiens GN=BBX PE=1 SV=1;>sp|Q8WY36-2|BBX_HUMAN Isoform 2 of HMG box transcription factor BBX OS=Homo sapiens GN=BBX;>sp|Q8WY36|BBX_HUMAN HMG box transcription factor BBX OS=Homo sapiens GN=B	4	2	2	99.328	6.2417	1.1052	1.2748	1.1155	88060000	26987000	31862000	29212000	4300	0.144307	0.350271	0.157691	58849000	56199000	61074000	7.76974	7.74973	7.78586
O43674	NDUFB5	NADH dehydrogenase [ubiquinone] 1 beta subcomplex subunit 5, mitochondrial	>sp|O43674|NDUB5_HUMAN NADH dehydrogenase [ubiquinone] 1 beta subcomplex subunit 5, mitochondrial OS=Homo sapiens GN=NDUFB5 PE=1 SV=1;>tr|H0Y886|H0Y886_HUMAN NADH dehydrogenase [ubiquinone] 1 beta subcomplex subunit 5, mitochondrial (Fragment) OS=Homo sapi	6	5	5	21.75	35.584	1.105	0.93112	0.85944	1915000000	629740000	757910000	527350000	470	0.144046	-0.102961	-0.218531	1387650000	1157090000	1285260000	9.14228	9.06337	9.10899
Q92841	DDX17	Probable ATP-dependent RNA helicase DDX17	>sp|Q92841|DDX17_HUMAN Probable ATP-dependent RNA helicase DDX17 OS=Homo sapiens GN=DDX17 PE=1 SV=2;>tr|H3BLZ8|H3BLZ8_HUMAN Probable ATP-dependent RNA helicase DDX17 OS=Homo sapiens GN=DDX17 PE=1 SV=1;>sp|Q92841-1|DDX17_HUMAN Isoform 2 of Probable ATP-depe	6	37	28	80.272	134.36	1.1046	0.98056	0.89692	28867000000	10631000000	9977800000	8257800000	4388	0.143524	-0.0283222	-0.156949	20608800000	18888800000	18235600000	10.3141	10.2762	10.2609
A0A087WUX8	APOOL	MICOS complex subunit	>tr|A0A087WUX8|A0A087WUX8_HUMAN MICOS complex subunit OS=Homo sapiens GN=APOOL PE=1 SV=1;>tr|A0A087WYF7|A0A087WYF7_HUMAN MICOS complex subunit OS=Homo sapiens GN=APOOL PE=1 SV=1;>sp|Q6UXV4|MIC27_HUMAN MICOS complex subunit MIC27 OS=Homo sapiens GN=APOOL PE	3	6	6	28.761	30.647	1.1045	1.0431	0.96774	739070000	247210000	248640000	243210000	3505	0.143393	0.0608775	-0.0473086	495850000	490420000	491850000	8.69535	8.69057	8.69183
P28370	SMARCA1	Probable global transcription activator SNF2L1	>sp|P28370|SMCA1_HUMAN Probable global transcription activator SNF2L1 OS=Homo sapiens GN=SMARCA1 PE=1 SV=2;>tr|B7ZLQ5|B7ZLQ5_HUMAN Probable global transcription activator SNF2L1 OS=Homo sapiens GN=SMARCA1 PE=1 SV=1;>sp|P28370-2|SMCA1_HUMAN Isoform 2 of Pro	4	31	15	122.6	29.77	1.1041	0.92591	0.83972	1178400000	361540000	446030000	370840000	1494	0.142871	-0.111056	-0.25202	807570000	732380000	816870000	8.90718	8.86474	8.91215
Q9UM22	EPDR1	Mammalian ependymin-related protein 1	>sp|Q9UM22|EPDR1_HUMAN Mammalian ependymin-related protein 1 OS=Homo sapiens GN=EPDR1 PE=1 SV=2;>sp|Q9UM22-2|EPDR1_HUMAN Isoform 2 of Mammalian ependymin-related protein 1 OS=Homo sapiens GN=EPDR1	4	3	3	25.437	7.0042	1.1027	1.0078	1.2195	260720000	62692000	70355000	127680000	6228	0.14104	0.0112094	0.28629	133047000	190372000	198035000	8.12401	8.2796	8.29674
Q9H3L0	MMADHC	Methylmalonic aciduria and homocystinuria type D protein, mitochondrial	>sp|Q9H3L0|MMAD_HUMAN Methylmalonic aciduria and homocystinuria type D protein, mitochondrial OS=Homo sapiens GN=MMADHC PE=1 SV=2;>tr|F8WEC0|F8WEC0_HUMAN Methylmalonic aciduria and homocystinuria type D protein, mitochondrial OS=Homo sapiens GN=MMADHC PE=1	2	3	3	32.94	5.7541	1.1024	0.84678	0.68727	288200000	100430000	113520000	74247000	5340	0.140648	-0.239941	-0.541051	213950000	174677000	187767000	8.33031	8.24224	8.27362
P24941	CDK2	Cyclin-dependent kinase 2	>sp|P24941|CDK2_HUMAN Cyclin-dependent kinase 2 OS=Homo sapiens GN=CDK2 PE=1 SV=2;>tr|G3V5T9|G3V5T9_HUMAN Cyclin-dependent kinase 2 OS=Homo sapiens GN=CDK2 PE=1 SV=1;>sp|P24941-2|CDK2_HUMAN Isoform 2 of Cyclin-dependent kinase 2 OS=Homo sapiens GN=CDK2;>tr	7	17	15	33.929	103.93	1.1023	1.1412	1.0279	9212300000	2999300000	3174900000	3038200000	1433	0.140517	0.190552	0.0396999	6174200000	6037500000	6213100000	9.79058	9.78086	9.79331
B4DE15	SLC35A2	UDP-galactose translocator	>tr|B4DE15|B4DE15_HUMAN UDP-galactose translocator OS=Homo sapiens GN=SLC35A2 PE=1 SV=1;>tr|A0A0U1RRN1|A0A0U1RRN1_HUMAN UDP-galactose translocator OS=Homo sapiens GN=SLC35A2 PE=4 SV=1;>tr|B4DSH7|B4DSH7_HUMAN UDP-galactose translocator OS=Homo sapiens GN=SL	7	2	2	42.226	2.7468	1.1018	1.1232	1.0085	185800000	58991000	63488000	63321000	6621	0.139862	0.167615	0.0122111	122479000	122312000	126809000	8.08806	8.08747	8.10315
Q96EY4	TMA16	Translation machinery-associated protein 16	>sp|Q96EY4|TMA16_HUMAN Translation machinery-associated protein 16 OS=Homo sapiens GN=TMA16 PE=1 SV=2;>tr|H0Y9X1|H0Y9X1_HUMAN Translation machinery-associated protein 16 (Fragment) OS=Homo sapiens GN=TMA16 PE=1 SV=1;>tr|D6RA57|D6RA57_HUMAN Translation mach	5	9	9	23.864	46.196	1.1016	1.136	1.034	5434500000	1722000000	1874600000	1837900000	4595	0.1396	0.183963	0.0482362	3596600000	3559900000	3712500000	9.55589	9.55144	9.56967
Q9HC44	GPBP1L1	Vasculin-like protein 1	>sp|Q9HC44|GPBL1_HUMAN Vasculin-like protein 1 OS=Homo sapiens GN=GPBP1L1 PE=1 SV=1	1	3	3	52.301	7.5573	1.1016	1.0585	0.92516	92097000	28583000	29848000	33666000	5527	0.1396	0.0820213	-0.112225	58431000	62249000	63514000	7.76664	7.79413	7.80287
Q9UK58	CCNL1	Isoform 4 of Cyclin-L1	>sp|Q9UK58-6|CCNL1_HUMAN Isoform 4 of Cyclin-L1 OS=Homo sapiens GN=CCNL1;>sp|Q9UK58|CCNL1_HUMAN Cyclin-L1 OS=Homo sapiens GN=CCNL1 PE=1 SV=1;>sp|Q9UK58-5|CCNL1_HUMAN Isoform 3 of Cyclin-L1 OS=Homo sapiens GN=CCNL1;>sp|Q9UK58-4|CCNL1_HUMAN Isoform 2 of Cycl	5	5	5	47.788	18.615	1.1008	1.2446	0.98238	538230000	156390000	195660000	186180000	6154	0.138552	0.315682	-0.0256469	352050000	342570000	381840000	8.5466	8.53475	8.58188
Q8NHG8	ZNRF2	E3 ubiquitin-protein ligase ZNRF2	>sp|Q8NHG8|ZNRF2_HUMAN E3 ubiquitin-protein ligase ZNRF2 OS=Homo sapiens GN=ZNRF2 PE=1 SV=1	1	2	2	24.115	5.3118	1.1003	1.0846	1.1728	101940000	29391000	35757000	36788000	4114	0.137897	0.117163	0.229957	65148000	66179000	72545000	7.8139	7.82072	7.86061
Q9UBH6	XPR1	Isoform 2 of Xenotropic and polytropic retrovirus receptor 1	>sp|Q9UBH6-2|XPR1_HUMAN Isoform 2 of Xenotropic and polytropic retrovirus receptor 1 OS=Homo sapiens GN=XPR1;>sp|Q9UBH6|XPR1_HUMAN Xenotropic and polytropic retrovirus receptor 1 OS=Homo sapiens GN=XPR1 PE=1 SV=1	2	2	2	73.918	2.6106	1.0995	0.93011	0.77969	70069000	24647000	23587000	21835000	5997	0.136848	-0.104527	-0.359027	48234000	46482000	45422000	7.68335	7.66728	7.65727
Q5VZ89	DENND4C	Isoform 4 of DENN domain-containing protein 4C	>sp|Q5VZ89-4|DEN4C_HUMAN Isoform 4 of DENN domain-containing protein 4C OS=Homo sapiens GN=DENND4C;>tr|X6R5W5|X6R5W5_HUMAN DENN domain-containing protein 4C (Fragment) OS=Homo sapiens GN=DENND4C PE=1 SV=1;>sp|Q5VZ89-3|DEN4C_HUMAN Isoform 3 of DENN domain-c	11	3	3	73.93	5.3666	1.0987	1.2241	1.3207	212680000	67315000	69573000	75791000	3299	0.135798	0.291721	0.401303	136888000	143106000	145364000	8.13637	8.15566	8.16246
O43716	GATC	Glutamyl-tRNA(Gln) amidotransferase subunit C, mitochondrial	>sp|O43716|GATC_HUMAN Glutamyl-tRNA(Gln) amidotransferase subunit C, mitochondrial OS=Homo sapiens GN=GATC PE=1 SV=1;>tr|H0YIV9|H0YIV9_HUMAN Uncharacterized protein (Fragment) OS=Homo sapiens PE=3 SV=1;>tr|F8VRU3|F8VRU3_HUMAN Glutamyl-tRNA(Gln) amidotransf	3	6	6	15.086	24.373	1.0979	1.0454	0.90129	607850000	194880000	224840000	188130000	480	0.134747	0.0640551	-0.149937	419720000	383010000	412970000	8.62296	8.58321	8.61592
Q9BRQ6	CHCHD6	MICOS complex subunit MIC25	>sp|Q9BRQ6|MIC25_HUMAN MICOS complex subunit MIC25 OS=Homo sapiens GN=CHCHD6 PE=1 SV=1;>tr|J3QTA6|J3QTA6_HUMAN MICOS complex subunit OS=Homo sapiens GN=CHCHD6 PE=1 SV=1;>tr|J3QTB2|J3QTB2_HUMAN MICOS complex subunit OS=Homo sapiens GN=CHCHD6 PE=1 SV=1;>tr|H	4	5	5	26.457	24.998	1.097	0.89256	0.77997	752100000	234230000	320930000	196950000	4979	0.133564	-0.163979	-0.358509	555160000	431180000	517880000	8.74442	8.63466	8.71423
Q9Y2S2	CRYL1	Isoform 2 of Lambda-crystallin homolog	>sp|Q9Y2S2-2|CRYL1_HUMAN Isoform 2 of Lambda-crystallin homolog OS=Homo sapiens GN=CRYL1;>sp|Q9Y2S2|CRYL1_HUMAN Lambda-crystallin homolog OS=Homo sapiens GN=CRYL1 PE=1 SV=3;>tr|A0A087WW38|A0A087WW38_HUMAN Lambda-crystallin homolog (Fragment) OS=Homo sapien	3	2	2	33.358	5.1378	1.0962	0.75526	0.77692	83069000	22746000	27809000	32515000	6350	0.132511	-0.404955	-0.364162	50555000	55261000	60324000	7.70376	7.74242	7.78049
P56378	MP68	6.8 kDa mitochondrial proteolipid	>sp|P56378|68MP_HUMAN 6.8 kDa mitochondrial proteolipid OS=Homo sapiens GN=MP68 PE=1 SV=1;>tr|A0A0A0MTQ5|A0A0A0MTQ5_HUMAN 6.8 kDa mitochondrial proteolipid OS=Homo sapiens GN=C14orf2 PE=1 SV=1;>tr|G3V556|G3V556_HUMAN 6.8 kDa mitochondrial proteolipid OS=Ho	4	2	2	6.662	4.0843	1.0951	1.2684	0.97073	1065800000	334580000	394150000	337020000	2078	0.131063	0.34301	-0.042858	728730000	671600000	731170000	8.86257	8.82711	8.86402
A0A087WWP7	PTPRG	Receptor-type tyrosine-protein phosphatase gamma	>tr|A0A087WWP7|A0A087WWP7_HUMAN Receptor-type tyrosine-protein phosphatase gamma OS=Homo sapiens GN=PTPRG PE=1 SV=1;>tr|A0A087X1P0|A0A087X1P0_HUMAN Receptor-type tyrosine-protein phosphatase gamma OS=Homo sapiens GN=PTPRG PE=1 SV=1;>sp|P23470-2|PTPRG_HUMAN	7	9	9	151.54	19.442	1.0932	1.0479	0.88235	3517900000	1016100000	1424500000	1077400000	1410	0.128557	0.067501	-0.180577	2440600000	2093500000	2501900000	9.3875	9.32087	9.39827
Q13557	CAMK2D	Isoform Delta 12 of Calcium/calmodulin-dependent protein kinase type II subunit delta	>sp|Q13557-12|KCC2D_HUMAN Isoform Delta 12 of Calcium/calmodulin-dependent protein kinase type II subunit delta OS=Homo sapiens GN=CAMK2D	1	16	16	54.113	121.08	1.0928	0.89176	0.84809	8269600000	2755100000	3047600000	2466900000	2671	0.128029	-0.165273	-0.237711	5802700000	5222000000	5514500000	9.76363	9.71784	9.74151
P56270	MAZ	Isoform 2 of Myc-associated zinc finger protein	>sp|P56270-2|MAZ_HUMAN Isoform 2 of Myc-associated zinc finger protein OS=Homo sapiens GN=MAZ;>tr|I3L2Z5|I3L2Z5_HUMAN Myc-associated zinc finger protein (Fragment) OS=Homo sapiens GN=MAZ PE=1 SV=1;>tr|A0A087WWR2|A0A087WWR2_HUMAN Myc-associated zinc finger	12	7	7	51.072	16.478	1.0916	1.0562	0.99474	826150000	246180000	300100000	279880000	2075	0.126444	0.078883	-0.0076086	546280000	526060000	579980000	8.73742	8.72104	8.76341
K7ELD9	SYNGR2	Synaptogyrin-2	>tr|K7ELD9|K7ELD9_HUMAN Synaptogyrin-2 OS=Homo sapiens GN=SYNGR2 PE=1 SV=1;>tr|K7ENG9|K7ENG9_HUMAN Synaptogyrin-2 OS=Homo sapiens GN=SYNGR2 PE=1 SV=1;>tr|K7ELS8|K7ELS8_HUMAN Synaptogyrin-2 (Fragment) OS=Homo sapiens GN=SYNGR2 PE=1 SV=1;>sp|O43760|SNG2_HUMA	5	3	3	6.7436	6.7263	1.0905	0.98875	0.94985	1870100000	625210000	695440000	549440000	486	0.12499	-0.0163223	-0.0742284	1320650000	1174650000	1244880000	9.12079	9.06991	9.09513
O75494	SRSF10	Isoform 5 of Serine/arginine-rich splicing factor 10	>sp|O75494-5|SRS10_HUMAN Isoform 5 of Serine/arginine-rich splicing factor 10 OS=Homo sapiens GN=SRSF10;>tr|Q5JRI1|Q5JRI1_HUMAN Serine/arginine-rich-splicing factor 10 OS=Homo sapiens GN=SRSF10 PE=1 SV=1;>sp|O75494-4|SRS10_HUMAN Isoform 4 of Serine/arginin	10	12	12	20.117	54.586	1.0903	1.0302	0.9311	8350500000	2867800000	2923800000	2558800000	672	0.124725	0.0429244	-0.102992	5791600000	5426600000	5482600000	9.7628	9.73453	9.73899
G3XAH6	PAPOLA	Poly(A) polymerase alpha	>tr|G3XAH6|G3XAH6_HUMAN Poly(A) polymerase alpha OS=Homo sapiens GN=PAPOLA PE=1 SV=1;>sp|P51003|PAPOA_HUMAN Poly(A) polymerase alpha OS=Homo sapiens GN=PAPOLA PE=1 SV=4;>tr|G3V2A0|G3V2A0_HUMAN Poly(A) polymerase alpha (Fragment) OS=Homo sapiens GN=PAPOLA P	10	27	27	80.625	181.58	1.09	1.0193	0.94082	7411700000	2402400000	2623100000	2386200000	1916	0.124328	0.0275787	-0.0880094	5025500000	4788600000	5009300000	9.70118	9.68021	9.69978
P49768	PSEN1	Isoform 7 of Presenilin-1	>sp|P49768-7|PSN1_HUMAN Isoform 7 of Presenilin-1 OS=Homo sapiens GN=PSEN1;>sp|P49768-2|PSN1_HUMAN Isoform 2 of Presenilin-1 OS=Homo sapiens GN=PSEN1;>sp|P49768|PSN1_HUMAN Presenilin-1 OS=Homo sapiens GN=PSEN1 PE=1 SV=1;>tr|G3V5B1|G3V5B1_HUMAN Presenilin-1	19	2	2	48.997	5.8934	1.0898	1.0995	0.99944	198730000	66492000	66268000	65965000	1870	0.124063	0.136848	-0.000808136	132760000	132457000	132233000	8.12307	8.12207	8.12134
Q9P2P5	HECW2	Isoform 2 of E3 ubiquitin-protein ligase HECW2	>sp|Q9P2P5-2|HECW2_HUMAN Isoform 2 of E3 ubiquitin-protein ligase HECW2 OS=Homo sapiens GN=HECW2;>sp|Q9P2P5|HECW2_HUMAN E3 ubiquitin-protein ligase HECW2 OS=Homo sapiens GN=HECW2 PE=1 SV=2	4	3	3	135.9	2.4414	1.0896	0.86998	0.83012	121210000	45065000	42561000	33585000	5976	0.123799	-0.200946	-0.268608	87626000	78650000	76146000	7.94263	7.8957	7.88165
Q9H4G0	EPB41L1	Isoform 2 of Band 4.1-like protein 1	>sp|Q9H4G0-2|E41L1_HUMAN Isoform 2 of Band 4.1-like protein 1 OS=Homo sapiens GN=EPB41L1;>tr|A0A0D9SG07|A0A0D9SG07_HUMAN Band 4.1-like protein 1 OS=Homo sapiens GN=EPB41L1 PE=1 SV=2;>sp|Q9H4G0-4|E41L1_HUMAN Isoform 4 of Band 4.1-like protein 1 OS=Homo sapi	12	13	12	87.644	34.888	1.0881	1.0171	1.0182	848420000	277400000	298900000	272120000	5366	0.121811	0.0244615	0.026021	576300000	549520000	571020000	8.76065	8.73998	8.75665
Q15070	OXA1L	Isoform 2 of Mitochondrial inner membrane protein OXA1L	>sp|Q15070-2|OXA1L_HUMAN Isoform 2 of Mitochondrial inner membrane protein OXA1L OS=Homo sapiens GN=OXA1L;>tr|S4R3Q9|S4R3Q9_HUMAN Mitochondrial inner membrane protein OXA1L OS=Homo sapiens GN=OXA1L PE=1 SV=1;>sp|Q15070|OXA1L_HUMAN Mitochondrial inner membr	7	8	8	46.691	28.852	1.0879	0.87241	0.86623	1886700000	660940000	680620000	545190000	2875	0.121546	-0.196922	-0.207178	1341560000	1206130000	1225810000	9.12761	9.08139	9.08842
Q92626	PXDN	Peroxidasin homolog	>sp|Q92626|PXDN_HUMAN Peroxidasin homolog OS=Homo sapiens GN=PXDN PE=1 SV=2;>tr|H7C1W1|H7C1W1_HUMAN Peroxidasin homolog (Fragment) OS=Homo sapiens GN=PXDN PE=1 SV=1;>sp|Q92626-2|PXDN_HUMAN Isoform 2 of Peroxidasin homolog OS=Homo sapiens GN=PXDN	3	2	2	165.27	2.7725	1.0875	0.92447	0.91482	454470000	152780000	159000000	142700000	4358	0.121015	-0.113302	-0.12844	311780000	295480000	301700000	8.49385	8.47053	8.47958
Q99490	AGAP2	Isoform 2 of Arf-GAP with GTPase, ANK repeat and PH domain-containing protein 2	>sp|Q99490-2|AGAP2_HUMAN Isoform 2 of Arf-GAP with GTPase, ANK repeat and PH domain-containing protein 2 OS=Homo sapiens GN=AGAP2;>tr|J3KNM6|J3KNM6_HUMAN Arf-GAP with GTPase, ANK repeat and PH domain-containing protein 2 (Fragment) OS=Homo sapiens GN=AGAP2	4	2	2	90.536	2.94	1.0868	0.66759	0.60755	50057000	18857000	20253000	10947000	4853	0.120086	-0.582966	-0.718925	39110000	29804000	31200000	7.59229	7.47427	7.49415
Q7Z309	FAM122B	Isoform 4 of Protein FAM122B	>sp|Q7Z309-4|F122B_HUMAN Isoform 4 of Protein FAM122B OS=Homo sapiens GN=FAM122B;>sp|Q7Z309-3|F122B_HUMAN Isoform 3 of Protein FAM122B OS=Homo sapiens GN=FAM122B;>tr|G1UD79|G1UD79_HUMAN Protein FAM122B OS=Homo sapiens GN=SPACIA2 PE=1 SV=1	3	6	6	27.209	32.153	1.0854	1.1424	1.0758	523540000	181400000	161990000	180150000	3615	0.118227	0.192068	0.10541	343390000	361550000	342140000	8.53579	8.55817	8.5342
C9J4Z3	RPL37A	60S ribosomal protein L37a	>tr|C9J4Z3|C9J4Z3_HUMAN 60S ribosomal protein L37a OS=Homo sapiens GN=RPL37A PE=1 SV=1;>sp|P61513|RL37A_HUMAN 60S ribosomal protein L37a OS=Homo sapiens GN=RPL37A PE=1 SV=2;>tr|M0R0A1|M0R0A1_HUMAN 60S ribosomal protein L37a OS=Homo sapiens GN=RPL37A PE=1 S	8	4	4	7.624	34.242	1.0853	1.0535	0.9983	8153300000	2638700000	2826300000	2688200000	2156	0.118094	0.0751903	-0.00245467	5465000000	5326900000	5514500000	9.73759	9.72647	9.74151
K7EIR2	C19orf70	MICOS complex subunit MIC13	>tr|K7EIR2|K7EIR2_HUMAN MICOS complex subunit MIC13 OS=Homo sapiens GN=C19orf70 PE=1 SV=1;>sp|Q5XKP0|MIC13_HUMAN MICOS complex subunit MIC13 OS=Homo sapiens GN=MIC13 PE=1 SV=1;>tr|A0A140TA84|A0A140TA84_HUMAN MICOS complex subunit MIC13 OS=Homo sapiens GN=C	4	3	3	9.7002	2.4209	1.0852	0.9766	0.94574	2088000000	557310000	1033900000	496790000	3310	0.117961	-0.0341603	-0.0804845	1591210000	1054100000	1530690000	9.20173	9.02288	9.18489
Q6VN20	RANBP10	Isoform 3 of Ran-binding protein 10	>sp|Q6VN20-3|RBP10_HUMAN Isoform 3 of Ran-binding protein 10 OS=Homo sapiens GN=RANBP10;>tr|R4GMX8|R4GMX8_HUMAN Ran-binding protein 10 OS=Homo sapiens GN=RANBP10 PE=1 SV=1;>sp|Q6VN20-2|RBP10_HUMAN Isoform 2 of Ran-binding protein 10 OS=Homo sapiens GN=RANB	8	8	8	64.541	16.165	1.0849	1.0909	0.98253	712190000	274680000	216040000	221470000	3508	0.117562	0.125519	-0.0254266	490720000	496150000	437510000	8.69083	8.69561	8.64099
A0A140T9M1	MICA	MHC class I polypeptide-related sequence A	>tr|A0A140T9M1|A0A140T9M1_HUMAN MHC class I polypeptide-related sequence A OS=Homo sapiens GN=MICA PE=1 SV=1;>tr|A0A140T986|A0A140T986_HUMAN MHC class I polypeptide-related sequence A OS=Homo sapiens GN=MICA PE=1 SV=1	6	3	3	27.515	8.6479	1.0848	0.94527	0.94365	239360000	80040000	76675000	82650000	6615	0.117429	-0.0812016	-0.0836762	156715000	162690000	159325000	8.19511	8.21136	8.20228
F8WCQ4	PARL	Rhomboid-like protein	>tr|F8WCQ4|F8WCQ4_HUMAN Rhomboid-like protein OS=Homo sapiens GN=PARL PE=1 SV=1;>tr|C9JNP8|C9JNP8_HUMAN Rhomboid-like protein OS=Homo sapiens GN=PARL PE=1 SV=1;>sp|Q9H300-2|PARL_HUMAN Isoform 2 of Presenilins-associated rhomboid-like protein, mitochondrial	5	4	4	19.605	10.371	1.0847	0.93094	0.85557	209690000	69020000	75390000	65277000	5329	0.117296	-0.10324	-0.225042	144410000	134297000	140667000	8.1596	8.12807	8.14819
Q6ZUM4	ARHGAP27	Isoform 2 of Rho GTPase-activating protein 27	>sp|Q6ZUM4-2|RHG27_HUMAN Isoform 2 of Rho GTPase-activating protein 27 OS=Homo sapiens GN=ARHGAP27;>tr|E9PNT2|E9PNT2_HUMAN Rho GTPase-activating protein 27 OS=Homo sapiens GN=ARHGAP27 PE=1 SV=1;>tr|E9PIR1|E9PIR1_HUMAN Rho GTPase-activating protein 27 OS=Ho	9	5	5	61.732	19.172	1.0846	0.85934	0.87461	577830000	201250000	188810000	187770000	3540	0.117163	-0.218699	-0.193288	390060000	389020000	376580000	8.59113	8.58997	8.57586
Q9UQ53	MGAT4B	Isoform 2 of Alpha-1,3-mannosyl-glycoprotein 4-beta-N-acetylglucosaminyltransferase B	>sp|Q9UQ53-2|MGT4B_HUMAN Isoform 2 of Alpha-1,3-mannosyl-glycoprotein 4-beta-N-acetylglucosaminyltransferase B OS=Homo sapiens GN=MGAT4B;>sp|Q9UQ53|MGT4B_HUMAN Alpha-1,3-mannosyl-glycoprotein 4-beta-N-acetylglucosaminyltransferase B OS=Homo sapiens GN=MGAT	8	2	2	63.069	4.3143	1.0835	0.93591	0.94264	69802000	26025000	20953000	22825000	6283	0.115699	-0.0955583	-0.0852212	46978000	48850000	43778000	7.67189	7.68886	7.64126
Q8WV60	PTCD2	Pentatricopeptide repeat-containing protein 2, mitochondrial	>sp|Q8WV60|PTCD2_HUMAN Pentatricopeptide repeat-containing protein 2, mitochondrial OS=Homo sapiens GN=PTCD2 PE=1 SV=3;>tr|B7Z8R2|B7Z8R2_HUMAN Pentatricopeptide repeat-containing protein 2, mitochondrial OS=Homo sapiens GN=PTCD2 PE=1 SV=1	6	3	3	43.967	3.1314	1.0834	0.98332	0.76251	85032000	28273000	32163000	24596000	4252	0.115566	-0.0242671	-0.391172	60436000	52869000	56759000	7.7813	7.7232	7.75403
O14715	RGPD8	RANBP2-like and GRIP domain-containing protein 8	>sp|O14715|RGPD8_HUMAN RANBP2-like and GRIP domain-containing protein 8 OS=Homo sapiens GN=RGPD8 PE=1 SV=2;>tr|J3KQ37|J3KQ37_HUMAN RANBP2-like and GRIP domain-containing protein 8 OS=Homo sapiens GN=RGPD8 PE=1 SV=1	3	41	6	198.99	59.057	1.0833	0.86773	0.79764	517520000	175790000	189040000	152700000	280	0.115433	-0.204682	-0.32619	364830000	328490000	341740000	8.56209	8.51652	8.5337
P82930	MRPS34	28S ribosomal protein S34, mitochondrial	>sp|P82930|RT34_HUMAN 28S ribosomal protein S34, mitochondrial OS=Homo sapiens GN=MRPS34 PE=1 SV=2;>tr|C9JJ19|C9JJ19_HUMAN 28S ribosomal protein S34, mitochondrial OS=Homo sapiens GN=MRPS34 PE=1 SV=2	3	13	13	25.65	58.72	1.083	1.0078	0.95453	5320900000	1857200000	2087500000	1376200000	2322	0.115033	0.0112094	-0.0671376	3944700000	3233400000	3463700000	9.59601	9.50966	9.53954
Q6NUK4	REEP3	Receptor expression-enhancing protein 3	>sp|Q6NUK4|REEP3_HUMAN Receptor expression-enhancing protein 3 OS=Homo sapiens GN=REEP3 PE=1 SV=1;>tr|A0A0U1RR85|A0A0U1RR85_HUMAN Receptor expression-enhancing protein (Fragment) OS=Homo sapiens GN=REEP3 PE=1 SV=1;>sp|Q6NUK4-2|REEP3_HUMAN Isoform 2 of Rece	3	3	3	29.264	4.5192	1.0826	0.95024	0.87257	128260000	33810000	34277000	60172000	3392	0.1145	-0.0736362	-0.196657	68087000	93982000	94449000	7.83306	7.97304	7.9752
Q9H6U6	BCAS3	Isoform 6 of Breast carcinoma-amplified sequence 3	>sp|Q9H6U6-6|BCAS3_HUMAN Isoform 6 of Breast carcinoma-amplified sequence 3 OS=Homo sapiens GN=BCAS3;>tr|K7ESE9|K7ESE9_HUMAN Breast carcinoma-amplified sequence 3 OS=Homo sapiens GN=BCAS3 PE=1 SV=1;>sp|Q9H6U6-2|BCAS3_HUMAN Isoform 1 of Breast carcinoma-amp	13	4	4	74.239	10.493	1.0817	1.102	0.99643	203640000	72422000	71308000	59915000	5408	0.1133	0.140124	-0.00515964	143730000	132337000	131223000	8.15755	8.12168	8.11801
C9JQ41	CCDC58	Coiled-coil domain-containing protein 58	>tr|C9JQ41|C9JQ41_HUMAN Coiled-coil domain-containing protein 58 OS=Homo sapiens GN=CCDC58 PE=1 SV=1;>tr|H7C525|H7C525_HUMAN Coiled-coil domain-containing protein 58 (Fragment) OS=Homo sapiens GN=CCDC58 PE=1 SV=1;>sp|Q4VC31|CCD58_HUMAN Coiled-coil domain-c	4	6	6	15.296	35.528	1.0813	1.0106	0.94497	5054900000	2130900000	1577500000	1346500000	3120	0.112767	0.0152121	-0.0816596	3708400000	3477400000	2924000000	9.56919	9.54125	9.46598
Q92785	DPF2	Zinc finger protein ubi-d4	>sp|Q92785|REQU_HUMAN Zinc finger protein ubi-d4 OS=Homo sapiens GN=DPF2 PE=1 SV=2;>tr|J3KMZ8|J3KMZ8_HUMAN Zinc finger protein ubi-d4 OS=Homo sapiens GN=DPF2 PE=1 SV=1;>sp|Q92785-2|REQU_HUMAN Isoform 2 of Zinc finger protein ubi-d4 OS=Homo sapiens GN=DPF2	4	12	12	44.155	51.745	1.0804	1.064	0.9929	1406300000	456690000	496020000	453560000	4378	0.111566	0.0894982	-0.0102797	952710000	910250000	949580000	8.97896	8.95916	8.97753
G3V4U9	ATXN3	Ataxin-3 (Fragment)	>tr|G3V4U9|G3V4U9_HUMAN Ataxin-3 (Fragment) OS=Homo sapiens GN=ATXN3 PE=1 SV=1;>tr|D3VVH9|D3VVH9_HUMAN Ataxin 3 variant m OS=Homo sapiens GN=ATXN3 PE=1 SV=1;>tr|A0A0A0MS38|A0A0A0MS38_HUMAN Ataxin-3 OS=Homo sapiens GN=ATXN3 PE=1 SV=1;>tr|A0A087X1A8|A0A087X1	29	6	6	31.61	16.796	1.078	1.0579	0.97618	451330000	154540000	159000000	137790000	2024	0.108357	0.0812033	-0.0347809	313540000	292330000	296790000	8.49629	8.46587	8.47245
Q86Y79	PTRH1	Probable peptidyl-tRNA hydrolase (Fragment)	>tr|A0A096LP22|A0A096LP22_HUMAN Probable peptidyl-tRNA hydrolase (Fragment) OS=Homo sapiens GN=PTRH1 PE=1 SV=1;>sp|Q86Y79|PTH_HUMAN Probable peptidyl-tRNA hydrolase OS=Homo sapiens GN=PTRH1 PE=1 SV=1;>tr|A0A096LP34|A0A096LP34_HUMAN Probable peptidyl-tRNA h	5	3	3	18.43	7.7834	1.0765	1.2314	1.1128	225550000	68904000	76203000	80446000	3764	0.106348	0.300299	0.154194	145107000	149350000	156649000	8.16169	8.17421	8.19493
A0A140T8Y0	VARS2	Valine--tRNA ligase, mitochondrial	>tr|A0A140T8Y0|A0A140T8Y0_HUMAN Valine--tRNA ligase, mitochondrial OS=Homo sapiens GN=VARS2 PE=1 SV=1;>tr|A0A140TA35|A0A140TA35_HUMAN Valine--tRNA ligase, mitochondrial OS=Homo sapiens GN=VARS2 PE=1 SV=1;>tr|A0A140TA40|A0A140TA40_HUMAN Valine--tRNA ligase,	14	6	6	118.46	13.813	1.0762	0.89257	0.93672	229200000	58229000	94359000	76614000	6614	0.105946	-0.163963	-0.0943102	152588000	134843000	170973000	8.18352	8.12983	8.23293
O95299	NDUFA10	NADH dehydrogenase [ubiquinone] 1 alpha subcomplex subunit 10, mitochondrial	>tr|A0A087WXC5|A0A087WXC5_HUMAN NADH dehydrogenase [ubiquinone] 1 alpha subcomplex subunit 10, mitochondrial OS=Homo sapiens GN=NDUFA10 PE=1 SV=1;>sp|O95299|NDUAA_HUMAN NADH dehydrogenase [ubiquinone] 1 alpha subcomplex subunit 10, mitochondrial OS=Homo sa	9	18	18	40.836	96.595	1.076	1.0021	0.90142	7899700000	2585200000	2797700000	2516700000	831	0.105678	0.00302648	-0.149729	5382900000	5101900000	5314400000	9.73102	9.70773	9.72545
Q9UK53	ING1	Inhibitor of growth protein 1 (Fragment)	>tr|A0A087WXF7|A0A087WXF7_HUMAN Inhibitor of growth protein 1 (Fragment) OS=Homo sapiens GN=ING1 PE=1 SV=1;>sp|Q9UK53-3|ING1_HUMAN Isoform 3 of Inhibitor of growth protein 1 OS=Homo sapiens GN=ING1;>sp|Q9UK53-4|ING1_HUMAN Isoform 4 of Inhibitor of growth p	7	2	2	12.566	2.2384	1.0754	1.4642	1.6075	225020000	62530000	57253000	105240000	6153	0.104873	0.550113	0.684819	119783000	167770000	162493000	8.0784	8.22471	8.21083
Q96ME7	ZNF512	Isoform 3 of Zinc finger protein 512	>sp|Q96ME7-3|ZN512_HUMAN Isoform 3 of Zinc finger protein 512 OS=Homo sapiens GN=ZNF512;>tr|G3XAG1|G3XAG1_HUMAN Zinc finger protein 512 OS=Homo sapiens GN=ZNF512 PE=1 SV=1;>sp|Q96ME7|ZN512_HUMAN Zinc finger protein 512 OS=Homo sapiens GN=ZNF512 PE=1 SV=2;>	4	10	10	61.354	52.99	1.0751	0.83682	0.83875	1954200000	623590000	761120000	569540000	4732	0.104471	-0.257011	-0.253687	1384710000	1193130000	1330660000	9.14136	9.07669	9.12407
Q9NX70	MED29	Mediator of RNA polymerase II transcription subunit 29	>sp|Q9NX70|MED29_HUMAN Mediator of RNA polymerase II transcription subunit 29 OS=Homo sapiens GN=MED29 PE=1 SV=1;>tr|B4DUA7|B4DUA7_HUMAN Intersex-like (Drosophila) OS=Homo sapiens GN=MED29 PE=1 SV=1;>sp|Q9NX70-2|MED29_HUMAN Isoform 2 of Mediator of RNA pol	6	3	3	21.073	15.759	1.0749	1.4361	1.4345	501870000	167360000	148350000	186160000	5821	0.104202	0.522156	0.520548	315710000	353520000	334510000	8.49929	8.54841	8.52441
H0Y8P0	TBC1D1	TBC1 domain family member 1 (Fragment)	>tr|H0Y8P0|H0Y8P0_HUMAN TBC1 domain family member 1 (Fragment) OS=Homo sapiens GN=TBC1D1 PE=1 SV=3;>sp|Q86TI0-2|TBCD1_HUMAN Isoform 2 of TBC1 domain family member 1 OS=Homo sapiens GN=TBC1D1;>sp|Q86TI0|TBCD1_HUMAN TBC1 domain family member 1 OS=Homo sapien	8	6	6	97.827	13.891	1.0741	0.90471	0.85054	199280000	64646000	72380000	62250000	3684	0.103128	-0.144473	-0.233549	137026000	126896000	134630000	8.1368	8.10345	8.12914
B0I1T2	MYO1G	Unconventional myosin-Ig	>sp|B0I1T2|MYO1G_HUMAN Unconventional myosin-Ig OS=Homo sapiens GN=MYO1G PE=1 SV=2;>sp|B0I1T2-3|MYO1G_HUMAN Isoform 3 of Unconventional myosin-Ig OS=Homo sapiens GN=MYO1G;>sp|B0I1T2-4|MYO1G_HUMAN Isoform 4 of Unconventional myosin-Ig OS=Homo sapiens GN=MYO	3	2	2	116.44	1.9746	1.0723	2.5927	1.9862	357210000	94585000	100320000	162300000	163	0.100709	1.37446	0.990011	194905000	256885000	262620000	8.28982	8.40974	8.41933
H0Y7P7	PISD	Phosphatidylserine decarboxylase proenzyme, mitochondrial (Fragment)	>tr|H0Y7P7|H0Y7P7_HUMAN Phosphatidylserine decarboxylase proenzyme, mitochondrial (Fragment) OS=Homo sapiens GN=PISD PE=1 SV=1;>sp|Q9UG56|PISD_HUMAN Phosphatidylserine decarboxylase proenzyme, mitochondrial OS=Homo sapiens GN=PISD PE=2 SV=4;>sp|Q9UG56-2|PI	5	7	7	41.268	14.257	1.0721	1.0745	1.128	1098100000	356740000	387520000	353840000	6047	0.100439	0.103665	0.173767	744260000	710580000	741360000	8.87172	8.85161	8.87003
P31943	HNRNPH1	Heterogeneous nuclear ribonucleoprotein H	>sp|P31943|HNRH1_HUMAN Heterogeneous nuclear ribonucleoprotein H OS=Homo sapiens GN=HNRNPH1 PE=1 SV=4;>tr|G8JLB6|G8JLB6_HUMAN Heterogeneous nuclear ribonucleoprotein H OS=Homo sapiens GN=HNRNPH1 PE=1 SV=1;>tr|E9PCY7|E9PCY7_HUMAN Heterogeneous nuclear ribon	24	22	22	49.229	270.86	1.072	1.0295	0.95813	105440000000	34773000000	37185000000	33485000000	1576	0.100305	0.0419438	-0.0617067	71958000000	68258000000	70670000000	10.8571	10.8342	10.8492
Q08117	AES	Amino-terminal enhancer of split	>sp|Q08117|AES_HUMAN Amino-terminal enhancer of split OS=Homo sapiens GN=AES PE=1 SV=4;>tr|K7ELQ8|K7ELQ8_HUMAN Amino-terminal enhancer of split OS=Homo sapiens GN=AES PE=1 SV=1;>tr|K7EQH5|K7EQH5_HUMAN Amino-terminal enhancer of split OS=Homo sapiens GN=AES	5	2	2	21.97	7.1131	1.0716	0.99901	0.91023	159660000	47075000	59386000	53198000	2483	0.0997665	-0.00142898	-0.135697	106461000	100273000	112584000	8.02719	8.00118	8.05148
Q9H6V9	LDAH	Lipid droplet-associated hydrolase	>sp|Q9H6V9|LDAH_HUMAN Lipid droplet-associated hydrolase OS=Homo sapiens GN=LDAH PE=1 SV=1;>sp|Q9H6V9-2|LDAH_HUMAN Isoform 2 of Lipid droplet-associated hydrolase OS=Homo sapiens GN=LDAH;>tr|B5MDU6|B5MDU6_HUMAN Lipid droplet-associated hydrolase OS=Homo sa	12	3	3	37.318	5.5729	1.0714	1.1366	1.0352	417810000	123120000	137250000	157440000	5410	0.0994972	0.184725	0.0499095	260370000	280560000	294690000	8.41559	8.44803	8.46937
O95248	SBF1	Myotubularin-related protein 5	>sp|O95248|MTMR5_HUMAN Myotubularin-related protein 5 OS=Homo sapiens GN=SBF1 PE=1 SV=3;>tr|G5E933|G5E933_HUMAN Myotubularin-related protein 5 OS=Homo sapiens GN=SBF1 PE=1 SV=1;>sp|O95248-4|MTMR5_HUMAN Isoform 4 of Myotubularin-related protein 5 OS=Homo sa	4	19	19	208.31	54.554	1.0712	0.97642	0.92323	1269300000	408840000	410650000	449830000	822	0.0992279	-0.0344262	-0.115238	819490000	858670000	860480000	8.91354	8.93383	8.93474
O95785	WIZ	Isoform 2 of Protein Wiz	>sp|O95785-2|WIZ_HUMAN Isoform 2 of Protein Wiz OS=Homo sapiens GN=WIZ;>tr|B9EGQ5|B9EGQ5_HUMAN Protein Wiz OS=Homo sapiens GN=WIZ PE=1 SV=1;>sp|O95785-4|WIZ_HUMAN Isoform 4 of Protein Wiz OS=Homo sapiens GN=WIZ;>sp|O95785-3|WIZ_HUMAN Isoform 3 of Protein W	6	9	9	85.379	31.755	1.0704	1.0085	0.89353	1244100000	436390000	439240000	368470000	887	0.09815	0.0122111	-0.162412	875630000	804860000	807710000	8.94232	8.90572	8.90726
Q05682	CALD1	Isoform 5 of Caldesmon	>sp|Q05682-5|CALD1_HUMAN Isoform 5 of Caldesmon OS=Homo sapiens GN=CALD1;>tr|E7EX44|E7EX44_HUMAN Caldesmon OS=Homo sapiens GN=CALD1 PE=1 SV=1;>sp|Q05682-3|CALD1_HUMAN Isoform 3 of Caldesmon OS=Homo sapiens GN=CALD1;>sp|Q05682-4|CALD1_HUMAN Isoform 4 of Cal	23	28	28	61.212	131.32	1.0701	0.9151	0.87681	7725500000	2532400000	2879800000	2313300000	2450	0.0977456	-0.127999	-0.189664	5412200000	4845700000	5193100000	9.73337	9.68536	9.71543
Q9BSV6	TSEN34	tRNA-splicing endonuclease subunit Sen34	>tr|A0A024R4N9|A0A024R4N9_HUMAN tRNA-splicing endonuclease subunit Sen34 OS=Homo sapiens GN=TSEN34 PE=1 SV=1;>sp|Q9BSV6|SEN34_HUMAN tRNA-splicing endonuclease subunit Sen34 OS=Homo sapiens GN=TSEN34 PE=1 SV=1;>tr|E7EQB3|E7EQB3_HUMAN tRNA-splicing endonucle	6	7	7	33.652	31.556	1.0698	1.0188	0.98069	1632600000	514820000	612030000	505770000	5011	0.0973411	0.0268709	-0.0281309	1126850000	1020590000	1117800000	9.05187	9.00885	9.04836
P01130	LDLR	Isoform 2 of Low-density lipoprotein receptor	>sp|P01130-2|LDLR_HUMAN Isoform 2 of Low-density lipoprotein receptor OS=Homo sapiens GN=LDLR;>sp|P01130-3|LDLR_HUMAN Isoform 3 of Low-density lipoprotein receptor OS=Homo sapiens GN=LDLR;>sp|P01130-6|LDLR_HUMAN Isoform 6 of Low-density lipoprotein recepto	16	11	11	75.854	51.079	1.0696	0.86468	0.81376	2580200000	885560000	953220000	741440000	945	0.0970714	-0.209762	-0.297325	1838780000	1627000000	1694660000	9.26453	9.21139	9.22908
Q86VM9	ZC3H18	Zinc finger CCCH domain-containing protein 18	>sp|Q86VM9|ZCH18_HUMAN Zinc finger CCCH domain-containing protein 18 OS=Homo sapiens GN=ZC3H18 PE=1 SV=2;>tr|E7ERS3|E7ERS3_HUMAN Zinc finger CCCH domain-containing protein 18 OS=Homo sapiens GN=ZC3H18 PE=1 SV=1;>sp|Q86VM9-2|ZCH18_HUMAN Isoform 2 of Zinc fi	6	10	10	106.38	49.28	1.0694	1.0676	0.98169	2057600000	693940000	599720000	763910000	3720	0.0968016	0.0943712	-0.0266606	1293660000	1457850000	1363630000	9.11182	9.16371	9.1347
Q5JPE7	NOMO2	Isoform 2 of Nodal modulator 2	>sp|Q5JPE7-2|NOMO2_HUMAN Isoform 2 of Nodal modulator 2 OS=Homo sapiens GN=NOMO2;>sp|P69849|NOMO3_HUMAN Nodal modulator 3 OS=Homo sapiens GN=NOMO3 PE=3 SV=2;>tr|J3KN36|J3KN36_HUMAN Nodal modulator 3 OS=Homo sapiens GN=NOMO3 PE=1 SV=1;>sp|Q5JPE7|NOMO2_HUMAN	10	44	44	134.19	323.31	1.0688	1.0701	1.0043	20477000000	6446100000	7183000000	6847900000	2283	0.0959919	0.0977456	0.00619029	13629100000	13294000000	14030900000	10.1345	10.1237	10.1471
P63172	DYNLT1	Dynein light chain Tctex-type 1	>sp|P63172|DYLT1_HUMAN Dynein light chain Tctex-type 1 OS=Homo sapiens GN=DYNLT1 PE=1 SV=1;>tr|Q5VTU3|Q5VTU3_HUMAN Dynein light chain Tctex-type 1 OS=Homo sapiens GN=DYNLT1 PE=1 SV=1	2	3	3	12.452	55.719	1.0687	1.0159	0.93556	1096600000	348460000	383760000	364390000	2258	0.0958569	0.0227584	-0.0960979	732220000	712850000	748150000	8.86464	8.853	8.87399
F5GZK9	DCP1B	mRNA-decapping enzyme 1B	>tr|F5GZK9|F5GZK9_HUMAN mRNA-decapping enzyme 1B OS=Homo sapiens GN=DCP1B PE=1 SV=1;>sp|Q8IZD4-2|DCP1B_HUMAN Isoform 2 of mRNA-decapping enzyme 1B OS=Homo sapiens GN=DCP1B;>sp|Q8IZD4|DCP1B_HUMAN mRNA-decapping enzyme 1B OS=Homo sapiens GN=DCP1B PE=1 SV=2	3	5	5	42.514	46.347	1.0681	1.0233	0.91716	533290000	179280000	179080000	174930000	3879	0.0950467	0.0332292	-0.124755	358360000	354210000	354010000	8.55432	8.54926	8.54902
P46020	PHKA1	Isoform 2 of Phosphorylase b kinase regulatory subunit alpha, skeletal muscle isoform	>sp|P46020-2|KPB1_HUMAN Isoform 2 of Phosphorylase b kinase regulatory subunit alpha, skeletal muscle isoform OS=Homo sapiens GN=PHKA1;>sp|P46020|KPB1_HUMAN Phosphorylase b kinase regulatory subunit alpha, skeletal muscle isoform OS=Homo sapiens GN=PHKA1 P	5	6	6	135.81	16.852	1.068	1.0239	0.965	293180000	88616000	120430000	84133000	1760	0.0949116	0.0340748	-0.0513992	209046000	172749000	204563000	8.32024	8.23742	8.31083
E9PJ04	SF3B2	Splicing factor 3B subunit 2 (Fragment)	>tr|E9PJ04|E9PJ04_HUMAN Splicing factor 3B subunit 2 (Fragment) OS=Homo sapiens GN=SF3B2 PE=1 SV=7	1	19	2	38.572	5.1306	1.068	1.1585	1.0168	44052000	13365000	12399000	18288000	6638	0.0949116	0.212258	0.0240359	25764000	31653000	30687000	7.41101	7.50041	7.48695
Q9NP73	ALG13	Putative bifunctional UDP-N-acetylglucosamine transferase and deubiquitinase ALG13 (Fragment)	>tr|A0A096LP10|A0A096LP10_HUMAN Putative bifunctional UDP-N-acetylglucosamine transferase and deubiquitinase ALG13 (Fragment) OS=Homo sapiens GN=ALG13 PE=1 SV=1;>sp|Q9NP73-2|ALG13_HUMAN Isoform 2 of Putative bifunctional UDP-N-acetylglucosamine transferase	10	5	5	17.801	9.8292	1.0679	0.98715	0.91248	6510700000	2262300000	2162300000	2086100000	5570	0.0947766	-0.0186588	-0.132135	4424600000	4348400000	4248400000	9.64587	9.63833	9.62823
Q8NE62	CHDH	Choline dehydrogenase, mitochondrial	>sp|Q8NE62|CHDH_HUMAN Choline dehydrogenase, mitochondrial OS=Homo sapiens GN=CHDH PE=1 SV=2	1	2	2	65.358	4.0022	1.067	1.2946	1.0851	54442000	13861000	13105000	27476000	4073	0.0935602	0.372506	0.117828	26966000	41337000	40581000	7.43082	7.61634	7.60832
P11310	ACADM	Medium-chain specific acyl-CoA dehydrogenase, mitochondrial	>sp|P11310|ACADM_HUMAN Medium-chain specific acyl-CoA dehydrogenase, mitochondrial OS=Homo sapiens GN=ACADM PE=1 SV=1;>sp|P11310-2|ACADM_HUMAN Isoform 2 of Medium-chain specific acyl-CoA dehydrogenase, mitochondrial OS=Homo sapiens GN=ACADM;>tr|Q5T4U5|Q5T4	7	15	15	46.588	169.34	1.0667	0.91214	0.85055	7003500000	2490300000	2378100000	2135100000	1154	0.0931545	-0.132673	-0.233532	4868400000	4625400000	4513200000	9.68739	9.66515	9.65448
P20810	CAST	Isoform 4 of Calpastatin	>sp|P20810-4|ICAL_HUMAN Isoform 4 of Calpastatin OS=Homo sapiens GN=CAST;>sp|P20810-8|ICAL_HUMAN Isoform 8 of Calpastatin OS=Homo sapiens GN=CAST;>tr|B7Z574|B7Z574_HUMAN Calpastatin OS=Homo sapiens GN=CAST PE=1 SV=1;>sp|P20810|ICAL_HUMAN Calpastatin OS=Hom	26	22	1	71.894	5.8676	1.0667	0.87531	0.82505	2047700000	648980000	795510000	603160000	1356	0.0931545	-0.192134	-0.277447	1444490000	1252140000	1398670000	9.15971	9.09765	9.14572
O43251	RBFOX2	Isoform 6 of RNA binding protein fox-1 homolog 2	>sp|O43251-6|RFOX2_HUMAN Isoform 6 of RNA binding protein fox-1 homolog 2 OS=Homo sapiens GN=RBFOX2;>sp|O43251-8|RFOX2_HUMAN Isoform 8 of RNA binding protein fox-1 homolog 2 OS=Homo sapiens GN=RBFOX2;>tr|B0QYV1|B0QYV1_HUMAN RNA binding protein fox-1 homolo	36	9	9	47.215	61.019	1.0657	1.0678	1.0409	1584300000	519220000	554430000	510690000	416	0.0918014	0.0946415	0.0578315	1073650000	1029910000	1065120000	9.03086	9.0128	9.0274
Q86VH2	KIF27	Isoform 2 of Kinesin-like protein KIF27	>sp|Q86VH2-2|KIF27_HUMAN Isoform 2 of Kinesin-like protein KIF27 OS=Homo sapiens GN=KIF27;>sp|Q86VH2-3|KIF27_HUMAN Isoform 3 of Kinesin-like protein KIF27 OS=Homo sapiens GN=KIF27;>sp|Q86VH2|KIF27_HUMAN Kinesin-like protein KIF27 OS=Homo sapiens GN=KIF27 P	4	3	2	152.31	2.1053	1.0651	0.96757	1.0388	148940000	48118000	50072000	50746000	3718	0.0909889	-0.0475621	0.0549179	98190000	98864000	100818000	7.99207	7.99504	8.00354
P61619	SEC61A1	Protein transport protein Sec61 subunit alpha isoform 1	>sp|P61619|S61A1_HUMAN Protein transport protein Sec61 subunit alpha isoform 1 OS=Homo sapiens GN=SEC61A1 PE=1 SV=2;>tr|B4DR61|B4DR61_HUMAN Protein transport protein Sec61 subunit alpha isoform 1 OS=Homo sapiens GN=SEC61A1 PE=1 SV=1;>sp|P61619-3|S61A1_HUMA	16	9	9	52.264	29.56	1.0645	1.0504	0.98836	10972000000	2967100000	4050700000	3954500000	2160	0.0901759	0.0709388	-0.0168915	7017800000	6921600000	8005200000	9.8462	9.84021	9.90337
H0Y4R5	TMEM201	Transmembrane protein 201 (Fragment)	>tr|H0Y4R5|H0Y4R5_HUMAN Transmembrane protein 201 (Fragment) OS=Homo sapiens GN=TMEM201 PE=1 SV=1;>sp|Q5SNT2|TM201_HUMAN Transmembrane protein 201 OS=Homo sapiens GN=TMEM201 PE=1 SV=1;>sp|Q5SNT2-2|TM201_HUMAN Isoform SAMP1 of Transmembrane protein 201 OS=H	4	5	5	59.729	15.209	1.0641	1.0878	0.97721	899720000	337080000	273230000	289410000	3213	0.0896337	0.121413	-0.0332595	610310000	626490000	562640000	8.78555	8.79691	8.75023
Q96SY0	VWA9	Isoform 4 of von Willebrand factor A domain-containing protein 9	>sp|Q96SY0-4|VWA9_HUMAN Isoform 4 of von Willebrand factor A domain-containing protein 9 OS=Homo sapiens GN=VWA9;>sp|Q96SY0-3|VWA9_HUMAN Isoform 3 of von Willebrand factor A domain-containing protein 9 OS=Homo sapiens GN=VWA9;>tr|B4DVT3|B4DVT3_HUMAN cDNA F	6	12	12	48.434	38.756	1.0641	0.99458	0.99941	1686900000	551190000	584960000	550700000	4826	0.0896337	-0.00784067	-0.000851441	1136150000	1101890000	1135660000	9.05544	9.04214	9.05525
Q07955	SRSF1	Serine/arginine-rich splicing factor 1	>sp|Q07955|SRSF1_HUMAN Serine/arginine-rich splicing factor 1 OS=Homo sapiens GN=SRSF1 PE=1 SV=2;>tr|J3KTL2|J3KTL2_HUMAN Serine/arginine-rich-splicing factor 1 OS=Homo sapiens GN=SRSF1 PE=1 SV=1;>sp|Q07955-3|SRSF1_HUMAN Isoform ASF-3 of Serine/arginine-ric	7	18	18	27.744	99.462	1.0637	1.0201	0.96101	41544000000	13661000000	14583000000	13300000000	2481	0.0890913	0.0287106	-0.0573767	28244000000	26961000000	27883000000	10.4509	10.4307	10.4453
P09884	POLA1	DNA polymerase alpha catalytic subunit	>sp|P09884|DPOLA_HUMAN DNA polymerase alpha catalytic subunit OS=Homo sapiens GN=POLA1 PE=1 SV=2;>tr|A6NMQ1|A6NMQ1_HUMAN DNA polymerase OS=Homo sapiens GN=POLA1 PE=1 SV=1;>tr|A0A087WU64|A0A087WU64_HUMAN DNA polymerase OS=Homo sapiens GN=POLA1 PE=1 SV=1	3	23	23	165.91	75.23	1.0635	0.94873	0.89078	2249300000	764450000	768850000	716000000	1104	0.08882	-0.0759305	-0.166859	1533300000	1480450000	1484850000	9.18563	9.17039	9.17168
Q9Y6M1	IGF2BP2	Isoform 2 of Insulin-like growth factor 2 mRNA-binding protein 2	>sp|Q9Y6M1-1|IF2B2_HUMAN Isoform 2 of Insulin-like growth factor 2 mRNA-binding protein 2 OS=Homo sapiens GN=IGF2BP2;>sp|Q9Y6M1|IF2B2_HUMAN Insulin-like growth factor 2 mRNA-binding protein 2 OS=Homo sapiens GN=IGF2BP2 PE=1 SV=2;>tr|F8W930|F8W930_HUMAN Ins	7	25	23	61.842	140.38	1.0631	1.0571	0.9848	10611000000	3501200000	3703600000	3406200000	6567	0.0882773	0.0801119	-0.0220973	7204800000	6907400000	7109800000	9.85762	9.83931	9.85186
Q07157	TJP1	Isoform Short of Tight junction protein ZO-1	>sp|Q07157-2|ZO1_HUMAN Isoform Short of Tight junction protein ZO-1 OS=Homo sapiens GN=TJP1;>tr|G5E9E7|G5E9E7_HUMAN Tight junction protein 1 (Zona occludens 1), isoform CRA_e OS=Homo sapiens GN=TJP1 PE=1 SV=1;>tr|A0A087X0K9|A0A087X0K9_HUMAN Tight junction	3	59	59	186.96	323.31	1.0622	0.97337	0.92844	21472000000	6903500000	7538200000	7030700000	2470	0.0870554	-0.0389398	-0.107119	14441700000	13934200000	14568900000	10.1596	10.1441	10.1634
Q9BZJ0	CRNKL1	Isoform 2 of Crooked neck-like protein 1	>sp|Q9BZJ0-2|CRNL1_HUMAN Isoform 2 of Crooked neck-like protein 1 OS=Homo sapiens GN=CRNKL1;>tr|Q5JY65|Q5JY65_HUMAN Crooked neck-like protein 1 OS=Homo sapiens GN=CRNKL1 PE=1 SV=1;>sp|Q9BZJ0-3|CRNL1_HUMAN Isoform 3 of Crooked neck-like protein 1 OS=Homo sa	4	24	24	83.147	77.119	1.0618	1.0392	0.96342	4899100000	1557800000	1669300000	1671900000	5194	0.086512	0.0554733	-0.0537632	3227100000	3229700000	3341200000	9.50881	9.50916	9.5239
Q96MX6	WDR92	Isoform 2 of WD repeat-containing protein 92	>sp|Q96MX6-2|WDR92_HUMAN Isoform 2 of WD repeat-containing protein 92 OS=Homo sapiens GN=WDR92;>sp|Q96MX6|WDR92_HUMAN WD repeat-containing protein 92 OS=Homo sapiens GN=WDR92 PE=1 SV=1;>tr|Q8ND98|Q8ND98_HUMAN Putative uncharacterized protein DKFZp434B156 O	4	8	8	32.127	50.031	1.0595	1.0866	0.99356	541310000	168540000	179100000	193680000	4743	0.0833836	0.119821	-0.009321	347640000	362220000	372780000	8.54113	8.55897	8.57145
Q14254	FLOT2	Flotillin-2	>sp|Q14254|FLOT2_HUMAN Flotillin-2 OS=Homo sapiens GN=FLOT2 PE=1 SV=2;>tr|J3QLD9|J3QLD9_HUMAN Flotillin-2 OS=Homo sapiens GN=FLOT2 PE=1 SV=1;>tr|E7EMK3|E7EMK3_HUMAN Flotillin-2 OS=Homo sapiens GN=FLOT2 PE=1 SV=1	4	7	7	47.064	12.839	1.0594	0.89358	0.89325	675830000	227310000	236820000	211700000	2763	0.0832474	-0.162331	-0.162864	464130000	439010000	448520000	8.66664	8.64247	8.65178
A6NKT7	RGPD3	RanBP2-like and GRIP domain-containing protein 3	>sp|A6NKT7|RGPD3_HUMAN RanBP2-like and GRIP domain-containing protein 3 OS=Homo sapiens GN=RGPD3 PE=3 SV=2;>tr|J3KNE0|J3KNE0_HUMAN RanBP2-like and GRIP domain-containing protein 3 OS=Homo sapiens GN=RGPD3 PE=4 SV=2	5	45	6	197.48	12.647	1.0591	0.93409	0.85725	1050100000	316940000	402320000	330790000	156	0.0828388	-0.0983665	-0.222212	719260000	647730000	733110000	8.85689	8.81139	8.86517
Q96EY5	MVB12A	Multivesicular body subunit 12A	>sp|Q96EY5|MB12A_HUMAN Multivesicular body subunit 12A OS=Homo sapiens GN=MVB12A PE=1 SV=1;>sp|Q96EY5-3|MB12A_HUMAN Isoform 3 of Multivesicular body subunit 12A OS=Homo sapiens GN=MVB12A;>tr|E9PQA6|E9PQA6_HUMAN Multivesicular body subunit 12A OS=Homo sapie	8	5	5	28.783	17.272	1.059	0.98738	0.788	550520000	194330000	197980000	158210000	4596	0.0827026	-0.0183227	-0.343732	392310000	352540000	356190000	8.59363	8.54721	8.55168
Q8IWX8	CHERP	Calcium homeostasis endoplasmic reticulum protein	>sp|Q8IWX8|CHERP_HUMAN Calcium homeostasis endoplasmic reticulum protein OS=Homo sapiens GN=CHERP PE=1 SV=3;>tr|J3QK89|J3QK89_HUMAN Calcium homeostasis endoplasmic reticulum protein OS=Homo sapiens GN=CHERP PE=1 SV=1	2	24	24	103.7	136.3	1.0589	1.0261	1.0121	11587000000	3636400000	4066400000	3884000000	3828	0.0825664	0.0371713	0.0173518	7702800000	7520400000	7950400000	9.88665	9.87624	9.90039
Q9P1U1	ACTR3B	Actin-related protein 3B	>sp|Q9P1U1|ARP3B_HUMAN Actin-related protein 3B OS=Homo sapiens GN=ACTR3B PE=2 SV=1;>sp|Q9P1U1-2|ARP3B_HUMAN Isoform 2 of Actin-related protein 3B OS=Homo sapiens GN=ACTR3B;>sp|Q9P1U1-3|ARP3B_HUMAN Isoform 3 of Actin-related protein 3B OS=Homo sapiens GN=A	3	5	2	47.607	3.518	1.0589	0.90987	0.87116	443640000	106220000	115260000	222160000	5941	0.0825664	-0.136268	-0.19899	221480000	328380000	337420000	8.34533	8.51638	8.52817
H7C128	BRD8	Bromodomain-containing protein 8 (Fragment)	>tr|H7C128|H7C128_HUMAN Bromodomain-containing protein 8 (Fragment) OS=Homo sapiens GN=BRD8 PE=1 SV=1;>tr|H7C179|H7C179_HUMAN Bromodomain-containing protein 8 (Fragment) OS=Homo sapiens GN=BRD8 PE=1 SV=1;>sp|Q9H0E9-4|BRD8_HUMAN Isoform 4 of Bromodomain-con	15	4	4	93.293	9.1096	1.0581	1.0701	1.2395	273460000	99213000	88498000	85750000	5270	0.081476	0.0977456	0.309758	187711000	184963000	174248000	8.27349	8.26708	8.24117
F5H523	KLHL42	Kelch-like protein 42	>tr|F5H523|F5H523_HUMAN Kelch-like protein 42 OS=Homo sapiens GN=KLHL42 PE=1 SV=1;>sp|Q9P2K6|KLH42_HUMAN Kelch-like protein 42 OS=Homo sapiens GN=KLHL42 PE=1 SV=2	2	3	3	41.022	4.9469	1.058	0.90082	0.69724	249390000	80494000	72802000	96097000	5970	0.0813396	-0.150689	-0.520273	153296000	176591000	168899000	8.18553	8.24697	8.22763
Q9Y312	AAR2	Protein AAR2 homolog	>sp|Q9Y312|AAR2_HUMAN Protein AAR2 homolog OS=Homo sapiens GN=AAR2 PE=1 SV=2;>tr|A2A2Q9|A2A2Q9_HUMAN Protein AAR2 homolog OS=Homo sapiens GN=AAR2 PE=1 SV=1	2	13	13	43.472	82.561	1.0572	1.1211	1.0961	3372000000	1136400000	956150000	1279500000	6375	0.0802483	0.164915	0.132379	2092550000	2415900000	2235650000	9.32068	9.38308	9.3494
P56545	CTBP2	C-terminal-binding protein 2	>sp|P56545|CTBP2_HUMAN C-terminal-binding protein 2 OS=Homo sapiens GN=CTBP2 PE=1 SV=1;>tr|Q5SQP8|Q5SQP8_HUMAN C-terminal-binding protein 2 OS=Homo sapiens GN=CTBP2 PE=1 SV=1;>sp|P56545-2|CTBP2_HUMAN Isoform 2 of C-terminal-binding protein 2 OS=Homo sapien	4	11	11	48.944	112.24	1.0571	1.0834	0.99282	7922000000	2658800000	2694600000	2568600000	2083	0.0801119	0.115566	-0.0103959	5353400000	5227400000	5263200000	9.72863	9.71829	9.72125
K7EIY8	INO80C	Chromosome 18 open reading frame 37, isoform CRA	>tr|K7EIY8|K7EIY8_HUMAN Chromosome 18 open reading frame 37, isoform CRA_a OS=Homo sapiens GN=INO80C PE=1 SV=1;>sp|Q6PI98|IN80C_HUMAN INO80 complex subunit C OS=Homo sapiens GN=INO80C PE=1 SV=1;>sp|Q6PI98-4|IN80C_HUMAN Isoform 3 of INO80 complex subunit C	7	3	3	15.229	6.7785	1.0562	1.0125	0.98738	126590000	41821000	45864000	38904000	3458	0.078883	0.0179219	-0.0183227	87685000	80725000	84768000	7.94293	7.90701	7.92823
P55196	MLLT4	Afadin	>sp|P55196|AFAD_HUMAN Afadin OS=Homo sapiens GN=MLLT4 PE=1 SV=3;>tr|J3KN01|J3KN01_HUMAN Afadin OS=Homo sapiens GN=MLLT4 PE=1 SV=1;>sp|P55196-5|AFAD_HUMAN Isoform 5 of Afadin OS=Homo sapiens GN=MLLT4;>tr|A8MQ02|A8MQ02_HUMAN Afadin OS=Homo sapiens GN=MLLT4 P	12	19	1	206.8	1.9163	1.0558	0.61814	0.58756	183000000	62917000	79360000	40721000	2050	0.0783366	-0.693994	-0.767192	142277000	103638000	120081000	8.15313	8.01552	8.07947
Q5TBG7	NEK6	Serine/threonine-protein kinase Nek6 (Fragment)	>tr|Q5TBG7|Q5TBG7_HUMAN Serine/threonine-protein kinase Nek6 (Fragment) OS=Homo sapiens GN=NEK6 PE=1 SV=1;>tr|Q5TBH2|Q5TBH2_HUMAN Serine/threonine-protein kinase Nek6 (Fragment) OS=Homo sapiens GN=NEK6 PE=1 SV=1;>tr|Q5TBH1|Q5TBH1_HUMAN Serine/threonine-pro	11	3	2	24.792	8.8203	1.0557	1.402	1.2499	116700000	37375000	38788000	40535000	5531	0.0781999	0.487486	0.321813	76163000	77910000	79323000	7.88174	7.89159	7.8994
H7C1U3	CC2D1B	Coiled-coil and C2 domain-containing protein 1B (Fragment)	>tr|H7C1U3|H7C1U3_HUMAN Coiled-coil and C2 domain-containing protein 1B (Fragment) OS=Homo sapiens GN=CC2D1B PE=1 SV=2;>sp|Q5T0F9-2|C2D1B_HUMAN Isoform 2 of Coiled-coil and C2 domain-containing protein 1B OS=Homo sapiens GN=CC2D1B;>sp|Q5T0F9|C2D1B_HUMAN Co	6	6	6	74.494	5.3531	1.0556	0.8709	0.93092	467290000	150620000	165740000	150930000	3226	0.0780633	-0.199421	-0.103271	316360000	301550000	316670000	8.50018	8.47936	8.50061
Q99798	ACO2	Aconitate hydratase, mitochondrial	>sp|Q99798|ACON_HUMAN Aconitate hydratase, mitochondrial OS=Homo sapiens GN=ACO2 PE=1 SV=2;>tr|A2A274|A2A274_HUMAN Aconitate hydratase, mitochondrial OS=Homo sapiens GN=ACO2 PE=1 SV=1	2	24	24	85.424	223.4	1.0556	0.89159	0.86445	10135000000	3458200000	3597400000	3078900000	4903	0.0780633	-0.165548	-0.210146	7055600000	6537100000	6676300000	9.84853	9.81539	9.82454
F6WFU6	MTCH1	Mitochondrial carrier homolog 1	>tr|F6WFU6|F6WFU6_HUMAN Mitochondrial carrier homolog 1 OS=Homo sapiens GN=MTCH1 PE=1 SV=1;>sp|Q9NZJ7-2|MTCH1_HUMAN Isoform 2 of Mitochondrial carrier homolog 1 OS=Homo sapiens GN=MTCH1;>sp|Q9NZJ7|MTCH1_HUMAN Mitochondrial carrier homolog 1 OS=Homo sapiens	6	7	7	39.97	19.013	1.0555	1.0498	1.0134	1380500000	426740000	526020000	427790000	5892	0.0779266	0.0701145	0.0192037	952760000	854530000	953810000	8.97898	8.93173	8.97946
P49821	NDUFV1	Isoform 2 of NADH dehydrogenase [ubiquinone] flavoprotein 1, mitochondrial	>sp|P49821-2|NDUV1_HUMAN Isoform 2 of NADH dehydrogenase [ubiquinone] flavoprotein 1, mitochondrial OS=Homo sapiens GN=NDUFV1;>tr|G3V0I5|G3V0I5_HUMAN NADH dehydrogenase (Ubiquinone) flavoprotein 1, 51kDa, isoform CRA_c OS=Homo sapiens GN=NDUFV1 PE=1 SV=1;>	13	19	19	49.867	93.173	1.0546	0.97343	0.89503	7034000000	2286300000	2573700000	2174000000	1877	0.0766959	-0.0388509	-0.159992	4860000000	4460300000	4747700000	9.68664	9.64936	9.67648
D6RDI2	LUC7L3	Luc7-like protein 3 (Fragment)	>tr|D6RDI2|D6RDI2_HUMAN Luc7-like protein 3 (Fragment) OS=Homo sapiens GN=LUC7L3 PE=1 SV=1	2	7	1	20.677	-2	1.0545	0.90315	1.0521	205410000	54408000	73302000	77697000	6629	0.0765591	-0.146962	0.0732718	127710000	132105000	150999000	8.10622	8.12092	8.17897
P49356	FNTB	Protein farnesyltransferase subunit beta	>sp|P49356|FNTB_HUMAN Protein farnesyltransferase subunit beta OS=Homo sapiens GN=FNTB PE=1 SV=1;>sp|P49356-2|FNTB_HUMAN Isoform 2 of Protein farnesyltransferase subunit beta OS=Homo sapiens GN=FNTB	2	6	6	48.773	11.956	1.0544	1.0552	0.91296	775340000	251580000	278200000	245550000	1838	0.0764223	0.0775165	-0.131376	529780000	497130000	523750000	8.7241	8.69647	8.71912
P54920	NAPA	Alpha-soluble NSF attachment protein	>sp|P54920|SNAA_HUMAN Alpha-soluble NSF attachment protein OS=Homo sapiens GN=NAPA PE=1 SV=3;>tr|M0R0Y2|M0R0Y2_HUMAN Alpha-soluble NSF attachment protein OS=Homo sapiens GN=NAPA PE=1 SV=1;>tr|M0R2M1|M0R2M1_HUMAN Alpha-soluble NSF attachment protein (Fragme	14	9	9	33.232	75.745	1.0543	0.96333	1.0143	1924200000	622630000	680690000	620890000	2038	0.0762854	-0.053898	0.0204844	1303320000	1243520000	1301580000	9.11505	9.09465	9.11447
E7EQL8	TUBGCP6	Gamma-tubulin complex component 6	>tr|E7EQL8|E7EQL8_HUMAN Gamma-tubulin complex component 6 OS=Homo sapiens GN=TUBGCP6 PE=1 SV=1;>sp|Q96RT7-2|GCP6_HUMAN Isoform 2 of Gamma-tubulin complex component 6 OS=Homo sapiens GN=TUBGCP6;>sp|Q96RT7-3|GCP6_HUMAN Isoform 3 of Gamma-tubulin complex comp	5	5	5	163.91	9.1385	1.0536	0.95684	1.0704	153720000	47285000	55554000	50883000	4802	0.0753273	-0.0636504	0.09815	102839000	98168000	106437000	8.01216	7.99197	8.02709
Q9BQE3	TUBA1C	Tubulin alpha-1C chain	>sp|Q9BQE3|TBA1C_HUMAN Tubulin alpha-1C chain OS=Homo sapiens GN=TUBA1C PE=1 SV=1;>tr|F5H5D3|F5H5D3_HUMAN Tubulin alpha-1C chain OS=Homo sapiens GN=TUBA1C PE=1 SV=1	2	27	2	49.895	75.607	1.0531	1.1503	1.0343	8841800000	2537100000	2836200000	3468600000	4950	0.0746424	0.20201	0.0486547	5373300000	6005700000	6304800000	9.73024	9.77856	9.79967
H7C2W9	RPL31	60S ribosomal protein L31 (Fragment)	>tr|H7C2W9|H7C2W9_HUMAN 60S ribosomal protein L31 (Fragment) OS=Homo sapiens GN=RPL31 PE=1 SV=1;>tr|C9JU56|C9JU56_HUMAN 60S ribosomal protein L31 (Fragment) OS=Homo sapiens GN=RPL31 PE=1 SV=1;>tr|B7Z4E3|B7Z4E3_HUMAN 60S ribosomal protein L31 OS=Homo sapien	8	9	9	12.701	63.979	1.0525	1.0271	0.9769	64763000000	21637000000	22514000000	20612000000	2235	0.0738202	0.0385767	-0.0337172	44151000000	42249000000	43126000000	10.6449	10.6258	10.6347
Q8NEM7	SUPT20H	Isoform 2 of Transcription factor SPT20 homolog	>sp|Q8NEM7-2|SP20H_HUMAN Isoform 2 of Transcription factor SPT20 homolog OS=Homo sapiens GN=SUPT20H;>tr|F6S7C4|F6S7C4_HUMAN Transcription factor SPT20 homolog OS=Homo sapiens GN=SUPT20H PE=1 SV=1;>sp|Q8NEM7|SP20H_HUMAN Transcription factor SPT20 homolog OS	8	3	3	80.101	4.8256	1.0523	0.94189	1.3234	107450000	38909000	34687000	33849000	4083	0.0735461	-0.0863695	0.404249	73596000	72758000	68536000	7.86685	7.86188	7.83592
Q9UGJ0	PRKAG2	Isoform B of 5-AMP-activated protein kinase subunit gamma-2	>sp|Q9UGJ0-2|AAKG2_HUMAN Isoform B of 5-AMP-activated protein kinase subunit gamma-2 OS=Homo sapiens GN=PRKAG2;>tr|E9PGP6|E9PGP6_HUMAN 5-AMP-activated protein kinase subunit gamma-2 OS=Homo sapiens GN=PRKAG2 PE=1 SV=1;>sp|Q9UGJ0-3|AAKG2_HUMAN Isoform C o	6	3	1	37.508	3.6847	1.052	1.0791	1.028	94666000	28081000	34570000	32015000	6052	0.0731347	0.109829	0.0398403	62651000	60096000	66585000	7.79693	7.77885	7.82338
B1AVT0	CLK2	Dual-specificity protein kinase CLK2	>tr|B1AVT0|B1AVT0_HUMAN Dual-specificity protein kinase CLK2 OS=Homo sapiens GN=CLK2 PE=1 SV=1;>sp|P49760-3|CLK2_HUMAN Isoform 3 of Dual specificity protein kinase CLK2 OS=Homo sapiens GN=CLK2;>sp|P49760|CLK2_HUMAN Dual specificity protein kinase CLK2 OS=H	3	4	4	59.874	8.9226	1.0512	1.0135	1.0131	169590000	59590000	49527000	60478000	1868	0.0720372	0.0193461	0.0187766	109117000	120068000	110005000	8.03789	8.07943	8.04141
O76075	DFFB	DNA fragmentation factor subunit beta	>sp|O76075|DFFB_HUMAN DNA fragmentation factor subunit beta OS=Homo sapiens GN=DFFB PE=1 SV=1;>tr|B4DZS0|B4DZS0_HUMAN DNA fragmentation factor subunit beta OS=Homo sapiens GN=DFFB PE=1 SV=1;>sp|O76075-2|DFFB_HUMAN Isoform Beta of DNA fragmentation factor s	9	7	7	39.109	32.135	1.0511	1.1101	1.0947	889380000	294230000	294740000	300420000	751	0.0718999	0.15069	0.130536	588970000	594650000	595160000	8.77009	8.77426	8.77463
Q96EV8	DTNBP1	Isoform 2 of Dysbindin	>sp|Q96EV8-2|DTBP1_HUMAN Isoform 2 of Dysbindin OS=Homo sapiens GN=DTNBP1;>sp|Q96EV8|DTBP1_HUMAN Dysbindin OS=Homo sapiens GN=DTNBP1 PE=1 SV=1;>tr|D6RCT8|D6RCT8_HUMAN Dysbindin OS=Homo sapiens GN=DTNBP1 PE=1 SV=1;>tr|A6NFV8|A6NFV8_HUMAN Dysbindin OS=Homo s	7	3	3	34.83	7.6388	1.0511	0.84589	0.80822	241320000	87089000	85352000	68883000	4591	0.0718999	-0.241458	-0.30718	172441000	155972000	154235000	8.23664	8.19305	8.18818
Q9Y5J7	TIMM9	Mitochondrial import inner membrane translocase subunit Tim9	>sp|Q9Y5J7|TIM9_HUMAN Mitochondrial import inner membrane translocase subunit Tim9 OS=Homo sapiens GN=TIMM9 PE=1 SV=1	1	2	2	10.378	9.7566	1.0511	1.0014	0.9785	306160000	108610000	99720000	97832000	6492	0.0718999	0.00201836	-0.0313562	208330000	206442000	197552000	8.31875	8.3148	8.29568
P18440	NAT1	Arylamine N-acetyltransferase 1	>sp|P18440|ARY1_HUMAN Arylamine N-acetyltransferase 1 OS=Homo sapiens GN=NAT1 PE=1 SV=2;>tr|F5H5R8|F5H5R8_HUMAN Arylamine N-acetyltransferase 1 OS=Homo sapiens GN=NAT1 PE=1 SV=1	2	4	4	33.898	19.447	1.0508	0.99017	0.94592	419400000	129760000	139930000	149710000	1309	0.0714881	-0.0142519	-0.0802099	269690000	279470000	289640000	8.43086	8.44634	8.46186
P53680	AP2S1	AP-2 complex subunit sigma	>sp|P53680|AP2S1_HUMAN AP-2 complex subunit sigma OS=Homo sapiens GN=AP2S1 PE=1 SV=2;>tr|M0R0N4|M0R0N4_HUMAN AP-2 complex subunit sigma OS=Homo sapiens GN=AP2S1 PE=1 SV=1;>tr|M0QYZ2|M0QYZ2_HUMAN AP-2 complex subunit sigma OS=Homo sapiens GN=AP2S1 PE=1 SV=1	7	5	5	17.018	15.752	1.0499	0.99067	0.92924	3461000000	1448400000	1078400000	934240000	2010	0.0702519	-0.0135235	-0.105877	2526800000	2382640000	2012640000	9.40257	9.37706	9.30377
Q9Y2Z9	COQ6	Isoform 3 of Ubiquinone biosynthesis monooxygenase COQ6, mitochondrial	>sp|Q9Y2Z9-3|COQ6_HUMAN Isoform 3 of Ubiquinone biosynthesis monooxygenase COQ6, mitochondrial OS=Homo sapiens GN=COQ6;>tr|G3XA86|G3XA86_HUMAN Ubiquinone biosynthesis monooxygenase COQ6, mitochondrial OS=Homo sapiens GN=COQ6 PE=1 SV=2;>sp|Q9Y2Z9|COQ6_HUMAN	8	6	6	48.593	13.396	1.0499	1.0651	1.0482	1823400000	607060000	622320000	594000000	6372	0.0702519	0.0909889	0.067914	1229380000	1201060000	1216320000	9.08969	9.07956	9.08505
Q13620	CUL4B	Isoform 2 of Cullin-4B	>sp|Q13620-1|CUL4B_HUMAN Isoform 2 of Cullin-4B OS=Homo sapiens GN=CUL4B;>tr|K4DI93|K4DI93_HUMAN Cullin 4B, isoform CRA_e OS=Homo sapiens GN=CUL4B PE=1 SV=1;>sp|Q13620|CUL4B_HUMAN Cullin-4B OS=Homo sapiens GN=CUL4B PE=1 SV=4;>sp|Q13620-3|CUL4B_HUMAN Isofor	9	41	41	102.3	130.17	1.0496	0.9994	0.95738	12594000000	5679600000	3465500000	3449000000	2689	0.0698396	-0.000865877	-0.0628364	9145100000	9128600000	6914500000	9.96119	9.9604	9.83976
P08708	RPS17	40S ribosomal protein S17	>sp|P08708|RS17_HUMAN 40S ribosomal protein S17 OS=Homo sapiens GN=RPS17 PE=1 SV=2;>tr|H0YN88|H0YN88_HUMAN 40S ribosomal protein S17 OS=Homo sapiens GN=RPS17 PE=1 SV=1;>tr|A0A075B716|A0A075B716_HUMAN 40S ribosomal protein S17 OS=Homo sapiens GN=RPS17 PE=1	5	12	12	15.55	226.6	1.0487	1.053	1.0248	54953000000	17809000000	19051000000	18093000000	1074	0.068602	0.0745054	0.0353424	36860000000	35902000000	37144000000	10.5666	10.5551	10.5699
Q9NQV6	PRDM10	Isoform 2 of PR domain zinc finger protein 10	>sp|Q9NQV6-2|PRD10_HUMAN Isoform 2 of PR domain zinc finger protein 10 OS=Homo sapiens GN=PRDM10;>sp|Q9NQV6-1|PRD10_HUMAN Isoform 1 of PR domain zinc finger protein 10 OS=Homo sapiens GN=PRDM10;>sp|Q9NQV6-5|PRD10_HUMAN Isoform 5 of PR domain zinc finger pr	9	4	4	116.44	10.576	1.0487	0.93589	1.0779	179730000	57975000	57534000	64218000	5621	0.068602	-0.0955891	0.108223	115509000	122193000	121752000	8.06262	8.08705	8.08548
Q9UKY1	ZHX1	Zinc fingers and homeoboxes protein 1	>sp|Q9UKY1|ZHX1_HUMAN Zinc fingers and homeoboxes protein 1 OS=Homo sapiens GN=ZHX1 PE=1 SV=1	1	2	2	98.096	1.9466	1.0486	0.97426	0.91061	30384000	11346000	11142000	7896000	6183	0.0684645	-0.0376213	-0.135095	22488000	19242000	19038000	7.35195	7.28425	7.27962
Q13613	MTMR1	Myotubularin-related protein 1	>sp|Q13613|MTMR1_HUMAN Myotubularin-related protein 1 OS=Homo sapiens GN=MTMR1 PE=1 SV=4;>tr|F8WA39|F8WA39_HUMAN Myotubularin-related protein 1 OS=Homo sapiens GN=MTMR1 PE=1 SV=1;>sp|Q13613-2|MTMR1_HUMAN Isoform 1A of Myotubularin-related protein 1 OS=Homo	11	8	8	74.677	32.11	1.0483	1.0278	0.97281	584120000	198390000	202060000	183660000	2682	0.0680516	0.0395596	-0.03977	400450000	382050000	385720000	8.60255	8.58212	8.58627
P36873	PPP1CC	Isoform Gamma-2 of Serine/threonine-protein phosphatase PP1-gamma catalytic subunit	>sp|P36873-2|PP1G_HUMAN Isoform Gamma-2 of Serine/threonine-protein phosphatase PP1-gamma catalytic subunit OS=Homo sapiens GN=PPP1CC;>tr|F8VYE8|F8VYE8_HUMAN Serine/threonine-protein phosphatase OS=Homo sapiens GN=PPP1CC PE=1 SV=1;>sp|P36873|PP1G_HUMAN Ser	6	18	5	38.518	101.99	1.0474	1.0317	0.94251	7624300000	2597800000	2602400000	2424100000	1649	0.0668125	0.0450235	-0.0854202	5200200000	5021900000	5026500000	9.71602	9.70087	9.70127
F6U1T9	PPP3R1	Calcineurin subunit B type 1	>tr|F6U1T9|F6U1T9_HUMAN Calcineurin subunit B type 1 OS=Homo sapiens GN=PPP3R1 PE=1 SV=1;>sp|P63098|CANB1_HUMAN Calcineurin subunit B type 1 OS=Homo sapiens GN=PPP3R1 PE=1 SV=2;>tr|D3YTA9|D3YTA9_HUMAN Calcineurin subunit B type 1 OS=Homo sapiens GN=PPP3R1	4	8	8	18.208	90.22	1.0471	0.9833	0.98011	4070800000	1407600000	1394600000	1268600000	2252	0.0663992	-0.0242965	-0.0289844	2802200000	2676200000	2663200000	9.4475	9.42752	9.4254
P23458	JAK1	Tyrosine-protein kinase JAK1	>sp|P23458|JAK1_HUMAN Tyrosine-protein kinase JAK1 OS=Homo sapiens GN=JAK1 PE=1 SV=2	1	2	2	133.28	3.4944	1.0468	1.1952	1.2684	28985000	9584000	9173500	10228000	1408	0.0659858	0.257252	0.34301	18757500	19812000	19401500	7.27317	7.29693	7.28784
Q8NF64	ZMIZ2	Isoform 3 of Zinc finger MIZ domain-containing protein 2	>sp|Q8NF64-3|ZMIZ2_HUMAN Isoform 3 of Zinc finger MIZ domain-containing protein 2 OS=Homo sapiens GN=ZMIZ2;>tr|E7EWM3|E7EWM3_HUMAN Zinc finger MIZ domain-containing protein 2 OS=Homo sapiens GN=ZMIZ2 PE=1 SV=1;>sp|Q8NF64-2|ZMIZ2_HUMAN Isoform 2 of Zinc fin	8	4	4	91.111	8.8076	1.0468	1.071	1.0409	333300000	103670000	127540000	102090000	4092	0.0659858	0.0989585	0.0578315	231210000	205760000	229630000	8.36401	8.31336	8.36103
Q92879	CELF1	Isoform 4 of CUGBP Elav-like family member 1	>sp|Q92879-4|CELF1_HUMAN Isoform 4 of CUGBP Elav-like family member 1 OS=Homo sapiens GN=CELF1;>tr|G5EA30|G5EA30_HUMAN CUG triplet repeat, RNA binding protein 1, isoform CRA_c OS=Homo sapiens GN=CELF1 PE=1 SV=1;>sp|Q92879-2|CELF1_HUMAN Isoform 2 of CUGBP E	24	15	15	55	83.647	1.0467	1.1001	1.0344	5845000000	1801600000	2076000000	1967300000	4396	0.065848	0.137635	0.0487942	3877600000	3768900000	4043300000	9.58856	9.57621	9.60674
Q49AN9	SNRPG	SNRPG protein	>tr|Q49AN9|Q49AN9_HUMAN SNRPG protein OS=Homo sapiens GN=SNRPG PE=1 SV=1;>tr|F5H013|F5H013_HUMAN Small nuclear ribonucleoprotein G OS=Homo sapiens GN=SNRPG PE=1 SV=1;>sp|P62308|RUXG_HUMAN Small nuclear ribonucleoprotein G OS=Homo sapiens GN=SNRPG PE=1 SV=1	5	3	3	7.1013	10.176	1.0464	1.0361	0.98945	4688100000	1622400000	1584500000	1481200000	161	0.0654344	0.0511633	-0.0153013	3206900000	3103600000	3065700000	9.50609	9.49187	9.48653
Q9H6Z4	RANBP3	Isoform 3 of Ran-binding protein 3	>sp|Q9H6Z4-3|RANB3_HUMAN Isoform 3 of Ran-binding protein 3 OS=Homo sapiens GN=RANBP3;>sp|Q9H6Z4|RANB3_HUMAN Ran-binding protein 3 OS=Homo sapiens GN=RANBP3 PE=1 SV=1;>tr|B7Z7F3|B7Z7F3_HUMAN Ran-binding protein 3 OS=Homo sapiens GN=RANBP3 PE=1 SV=1;>sp|Q9H	12	11	11	53.41	47.342	1.0463	1.0815	1.0382	4899800000	1572100000	1656800000	1670900000	5413	0.0652966	0.113034	0.0540844	3228900000	3243000000	3327700000	9.50905	9.51095	9.52214
Q8N465	D2HGDH	Isoform 2 of D-2-hydroxyglutarate dehydrogenase, mitochondrial	>sp|Q8N465-2|D2HDH_HUMAN Isoform 2 of D-2-hydroxyglutarate dehydrogenase, mitochondrial OS=Homo sapiens GN=D2HGDH;>sp|Q8N465-3|D2HDH_HUMAN Isoform 3 of D-2-hydroxyglutarate dehydrogenase, mitochondrial OS=Homo sapiens GN=D2HGDH;>tr|G5E9E8|G5E9E8_HUMAN D-2-	7	3	3	32.933	7.7182	1.0459	1.0473	0.92138	184470000	58187000	57734000	68548000	3934	0.0647449	0.0666748	-0.118132	115921000	126735000	126282000	8.06416	8.1029	8.10134
Q8TEW0	PARD3	Isoform 9 of Partitioning defective 3 homolog	>sp|Q8TEW0-9|PARD3_HUMAN Isoform 9 of Partitioning defective 3 homolog OS=Homo sapiens GN=PARD3;>sp|Q8TEW0-10|PARD3_HUMAN Isoform 10 of Partitioning defective 3 homolog OS=Homo sapiens GN=PARD3;>tr|Q5VWU8|Q5VWU8_HUMAN Partitioning defective 3 homolog OS=Ho	15	7	7	108.54	19.619	1.0459	0.90167	0.89181	472650000	137400000	130180000	205080000	4200	0.0647449	-0.149329	-0.165192	267580000	342480000	335260000	8.42745	8.53464	8.52538
Q9P2P1	NYNRIN	Protein NYNRIN	>sp|Q9P2P1|NYNRI_HUMAN Protein NYNRIN OS=Homo sapiens GN=NYNRIN PE=2 SV=3	1	2	2	208.36	3.3338	1.0457	1.0191	1.0072	621430000	237010000	196350000	188060000	5975	0.064469	0.0272956	0.0103502	433360000	425070000	384410000	8.63685	8.62846	8.58479
K7EQ55	DAZAP1	DAZ-associated protein 1	>tr|K7EQ55|K7EQ55_HUMAN DAZ-associated protein 1 OS=Homo sapiens GN=DAZAP1 PE=1 SV=2;>tr|K7EK33|K7EK33_HUMAN DAZ-associated protein 1 OS=Homo sapiens GN=DAZAP1 PE=1 SV=2;>sp|Q96EP5|DAZP1_HUMAN DAZ-associated protein 1 OS=Homo sapiens GN=DAZAP1 PE=1 SV=1;>s	5	7	7	43.312	46.201	1.0455	1.0002	0.96396	4633000000	1517000000	1615800000	1500200000	4583	0.0641931	0.00028851	-0.0529548	3132800000	3017200000	3116000000	9.49593	9.4796	9.4936
D6RFG3	EPN3	Epsin-3 (Fragment)	>tr|D6RFG3|D6RFG3_HUMAN Epsin-3 (Fragment) OS=Homo sapiens GN=EPN3 PE=1 SV=1;>tr|D6REL6|D6REL6_HUMAN Epsin-3 (Fragment) OS=Homo sapiens GN=EPN3 PE=1 SV=1;>sp|Q9H201-2|EPN3_HUMAN Isoform 2 of Epsin-3 OS=Homo sapiens GN=EPN3;>tr|I6L9I8|I6L9I8_HUMAN EPN3 prot	6	3	1	15.749	2.9431	1.0455	0.95953	0.9299	220240000	75512000	81472000	63260000	5306	0.0641931	-0.0596002	-0.104853	156984000	138772000	144732000	8.19586	8.1423	8.16056
P49336	CDK8	Isoform 2 of Cyclin-dependent kinase 8	>sp|P49336-2|CDK8_HUMAN Isoform 2 of Cyclin-dependent kinase 8 OS=Homo sapiens GN=CDK8;>sp|P49336|CDK8_HUMAN Cyclin-dependent kinase 8 OS=Homo sapiens GN=CDK8 PE=1 SV=1;>tr|A0A0D9SFZ2|A0A0D9SFZ2_HUMAN Cyclin-dependent kinase 8 (Fragment) OS=Homo sapiens GN	7	4	4	53.155	8.6195	1.0448	1.2054	1.1898	471170000	163160000	156650000	151350000	1836	0.0632268	0.269512	0.250719	319810000	314510000	308000000	8.50489	8.49763	8.48855
Q9Y282	ERGIC3	Endoplasmic reticulum-Golgi intermediate compartment protein 3	>sp|Q9Y282|ERGI3_HUMAN Endoplasmic reticulum-Golgi intermediate compartment protein 3 OS=Homo sapiens GN=ERGIC3 PE=1 SV=1;>sp|Q9Y282-3|ERGI3_HUMAN Isoform 3 of Endoplasmic reticulum-Golgi intermediate compartment protein 3 OS=Homo sapiens GN=ERGIC3;>tr|H0Y	9	7	7	43.222	9.8633	1.0447	0.97454	0.92914	1335300000	431400000	437600000	466340000	6313	0.0630887	-0.0372067	-0.106032	869000000	897740000	903940000	8.93902	8.95315	8.95614
H0YL22	NDUFAF1	Complex I intermediate-associated protein 30, mitochondrial	>tr|H0YL22|H0YL22_HUMAN Complex I intermediate-associated protein 30, mitochondrial OS=Homo sapiens GN=NDUFAF1 PE=1 SV=1;>sp|Q9Y375|CIA30_HUMAN Complex I intermediate-associated protein 30, mitochondrial OS=Homo sapiens GN=NDUFAF1 PE=1 SV=2;>tr|H0YNN4|H0YN	4	7	7	30.042	47.48	1.0445	1.1127	1.0678	836340000	304580000	271400000	260370000	6384	0.0628125	0.154065	0.0946415	575980000	564950000	531770000	8.76041	8.75201	8.72572
D6RGZ6	VCAN	Versican core protein (Fragment)	>tr|D6RGZ6|D6RGZ6_HUMAN Versican core protein (Fragment) OS=Homo sapiens GN=VCAN PE=1 SV=1;>sp|P13611-2|CSPG2_HUMAN Isoform V1 of Versican core protein OS=Homo sapiens GN=VCAN;>sp|P13611-5|CSPG2_HUMAN Isoform Vint of Versican core protein OS=Homo sapiens G	8	2	2	135.74	4.0506	1.0442	0.75217	0.69717	97337000	35433000	31670000	30234000	1194	0.0623981	-0.410869	-0.520418	67103000	65667000	61904000	7.82674	7.81735	7.79172
Q52LR7	EPC2	Enhancer of polycomb homolog 2	>sp|Q52LR7|EPC2_HUMAN Enhancer of polycomb homolog 2 OS=Homo sapiens GN=EPC2 PE=1 SV=2	1	3	3	91.094	4.9584	1.0441	0.88764	0.9511	63557000	23360000	21838000	18359000	3125	0.0622599	-0.171953	-0.0723311	45198000	41719000	40197000	7.65512	7.62033	7.60419
R4GNJ5	ACD	Adrenocortical dysplasia protein homolog	>tr|R4GNJ5|R4GNJ5_HUMAN Adrenocortical dysplasia protein homolog OS=Homo sapiens GN=ACD PE=1 SV=2;>tr|A0A0C4DGT6|A0A0C4DGT6_HUMAN Adrenocortical dysplasia protein homolog OS=Homo sapiens GN=ACD PE=1 SV=1;>sp|Q96AP0-2|ACD_HUMAN Isoform 2 of Adrenocortical d	4	2	2	47.12	9.4722	1.0439	0.93055	0.95466	205290000	78162000	62300000	64833000	4482	0.0619835	-0.103844	-0.0669411	140462000	142995000	127133000	8.14756	8.15532	8.10426
O14735	CDIPT	Isoform 3 of CDP-diacylglycerol--inositol 3-phosphatidyltransferase	>sp|O14735-3|CDIPT_HUMAN Isoform 3 of CDP-diacylglycerol--inositol 3-phosphatidyltransferase OS=Homo sapiens GN=CDIPT;>sp|O14735|CDIPT_HUMAN CDP-diacylglycerol--inositol 3-phosphatidyltransferase OS=Homo sapiens GN=CDIPT PE=1 SV=1;>tr|B3KY94|B3KY94_HUMAN C	5	5	5	18.624	11.017	1.0438	1.017	0.94629	272240000	91590000	87179000	93467000	284	0.0618453	0.0243197	-0.0796457	178769000	185057000	180646000	8.25229	8.26731	8.25683
A0A087X0U3	SLC1A3	Excitatory amino acid transporter 1	>tr|A0A087X0U3|A0A087X0U3_HUMAN Excitatory amino acid transporter 1 OS=Homo sapiens GN=SLC1A3 PE=1 SV=1;>tr|A0A087WT87|A0A087WT87_HUMAN Excitatory amino acid transporter 1 OS=Homo sapiens GN=SLC1A3 PE=1 SV=1;>sp|P43003-2|EAA1_HUMAN Isoform 2 of Excitatory	4	2	2	47.099	5.177	1.0438	1.4415	1.3598	163580000	47279000	49643000	66661000	1732	0.0618453	0.527571	0.443394	96922000	113940000	116304000	7.98642	8.05668	8.06559
O00422	SAP18	Histone deacetylase complex subunit SAP18	>sp|O00422|SAP18_HUMAN Histone deacetylase complex subunit SAP18 OS=Homo sapiens GN=SAP18 PE=1 SV=1;>tr|X6RAL5|X6RAL5_HUMAN Histone deacetylase complex subunit SAP18 OS=Homo sapiens GN=SAP18 PE=1 SV=1;>tr|H7BZW6|H7BZW6_HUMAN Histone deacetylase complex sub	5	10	10	17.561	47.047	1.0437	1.0132	0.97767	6773100000	2244700000	2310600000	2217800000	214	0.0617071	0.018919	-0.0325805	4555300000	4462500000	4528400000	9.65852	9.64958	9.65594
Q86X29	LSR	Isoform 6 of Lipolysis-stimulated lipoprotein receptor	>sp|Q86X29-6|LSR_HUMAN Isoform 6 of Lipolysis-stimulated lipoprotein receptor OS=Homo sapiens GN=LSR;>sp|Q86X29-5|LSR_HUMAN Isoform 5 of Lipolysis-stimulated lipoprotein receptor OS=Homo sapiens GN=LSR;>tr|S4R3V8|S4R3V8_HUMAN Lipolysis-stimulated lipoprote	6	17	17	54.498	92.702	1.0436	0.98153	0.92363	6580700000	2739900000	2077300000	1763500000	3744	0.0615688	-0.0268957	-0.114613	4817200000	4503400000	3840800000	9.68279	9.65354	9.58442
Q71UM5	RPS27L	40S ribosomal protein S27-like	>sp|Q71UM5|RS27L_HUMAN 40S ribosomal protein S27-like OS=Homo sapiens GN=RPS27L PE=1 SV=3;>tr|H0YMV8|H0YMV8_HUMAN 40S ribosomal protein S27 OS=Homo sapiens GN=RPS27L PE=1 SV=1;>tr|C9JLI6|C9JLI6_HUMAN 40S ribosomal protein S27 OS=Homo sapiens GN=RPS27L PE=1	3	6	3	9.4771	13.978	1.0433	1.0968	1.0341	7438700000	2178400000	3232200000	2028100000	3560	0.0611541	0.1333	0.0483757	5410600000	4206500000	5260300000	9.73325	9.62392	9.72101
P23588	EIF4B	Eukaryotic translation initiation factor 4B	>sp|P23588|IF4B_HUMAN Eukaryotic translation initiation factor 4B OS=Homo sapiens GN=EIF4B PE=1 SV=2;>tr|E7EX17|E7EX17_HUMAN Eukaryotic translation initiation factor 4B OS=Homo sapiens GN=EIF4B PE=1 SV=1;>sp|P23588-2|IF4B_HUMAN Isoform 2 of Eukaryotic tran	12	37	37	69.15	323.31	1.0426	0.92531	0.90041	36790000000	11734000000	13895000000	11161000000	1415	0.0601858	-0.111991	-0.151346	25629000000	22895000000	25056000000	10.4087	10.3597	10.3989
Q8IYB3	SRRM1	Isoform 2 of Serine/arginine repetitive matrix protein 1	>sp|Q8IYB3-2|SRRM1_HUMAN Isoform 2 of Serine/arginine repetitive matrix protein 1 OS=Homo sapiens GN=SRRM1;>sp|Q8IYB3|SRRM1_HUMAN Serine/arginine repetitive matrix protein 1 OS=Homo sapiens GN=SRRM1 PE=1 SV=2;>tr|A9Z1X7|A9Z1X7_HUMAN Serine/arginine repetit	7	9	9	102.12	68.57	1.0417	1.0285	0.96864	11899000000	3862300000	4148600000	3888000000	3859	0.0589399	0.0405418	-0.0459675	8010900000	7750300000	8036600000	9.90368	9.88932	9.90507
Q99933	BAG1	Isoform 4 of BAG family molecular chaperone regulator 1	>sp|Q99933-4|BAG1_HUMAN Isoform 4 of BAG family molecular chaperone regulator 1 OS=Homo sapiens GN=BAG1;>sp|Q99933-3|BAG1_HUMAN Isoform 3 of BAG family molecular chaperone regulator 1 OS=Homo sapiens GN=BAG1;>tr|J3QTA2|J3QTA2_HUMAN BAG family molecular cha	5	2	2	25.988	11.759	1.0416	1.1568	1.1391	465500000	158230000	143440000	163830000	4916	0.0588014	0.210139	0.187894	301670000	322060000	307270000	8.47953	8.50794	8.48752
O43791	SPOP	Speckle-type POZ protein	>sp|O43791|SPOP_HUMAN Speckle-type POZ protein OS=Homo sapiens GN=SPOP PE=1 SV=1;>tr|D6RDG8|D6RDG8_HUMAN Speckle-type POZ protein (Fragment) OS=Homo sapiens GN=SPOP PE=1 SV=1;>tr|D6RDV6|D6RDV6_HUMAN Speckle-type POZ protein (Fragment) OS=Homo sapiens GN=SP	3	2	2	42.132	4.3636	1.0413	1.1098	1.2608	115890000	41491000	35218000	39181000	492	0.0583858	0.1503	0.334339	76709000	80672000	74399000	7.88485	7.90672	7.87157
E5RI99	RPL30	60S ribosomal protein L30 (Fragment)	>tr|E5RI99|E5RI99_HUMAN 60S ribosomal protein L30 (Fragment) OS=Homo sapiens GN=RPL30 PE=1 SV=1;>sp|P62888|RL30_HUMAN 60S ribosomal protein L30 OS=Homo sapiens GN=RPL30 PE=1 SV=2	5	9	9	12.656	62.435	1.0401	1.0451	1.0051	36800000000	11492000000	11909000000	13399000000	2233	0.0567222	0.063641	0.00733905	23401000000	24891000000	25308000000	10.3692	10.396	10.4033
A0A0A0MSA9	PVR	Poliovirus receptor	>tr|A0A0A0MSA9|A0A0A0MSA9_HUMAN Poliovirus receptor OS=Homo sapiens GN=PVR PE=1 SV=1;>tr|A0A0C4DG49|A0A0C4DG49_HUMAN Poliovirus receptor OS=Homo sapiens GN=PVR PE=1 SV=1;>sp|P15151-3|PVR_HUMAN Isoform Gamma of Poliovirus receptor OS=Homo sapiens GN=PVR;>sp	6	6	6	42.882	37.117	1.0401	1.0309	1.0262	4811700000	3623200000	849100000	339380000	6600	0.0567222	0.0439044	0.0373119	4472300000	3962580000	1188480000	9.65053	9.59798	9.07499
Q96KQ7	EHMT2	Histone-lysine N-methyltransferase EHMT2	>tr|A0A0G2JIS2|A0A0G2JIS2_HUMAN Histone-lysine N-methyltransferase EHMT2 OS=Homo sapiens GN=EHMT2 PE=1 SV=1;>sp|Q96KQ7-2|EHMT2_HUMAN Isoform 2 of Histone-lysine N-methyltransferase EHMT2 OS=Homo sapiens GN=EHMT2;>sp|Q96KQ7|EHMT2_HUMAN Histone-lysine N-meth	11	12	12	129.03	32.785	1.0398	1.1041	0.94355	980130000	279380000	428000000	272750000	4716	0.0563061	0.142871	-0.0838291	707380000	552130000	700750000	8.84965	8.74204	8.84556
O75586	MED6	Mediator of RNA polymerase II transcription subunit 6	>sp|O75586|MED6_HUMAN Mediator of RNA polymerase II transcription subunit 6 OS=Homo sapiens GN=MED6 PE=1 SV=2;>tr|G3V4A5|G3V4A5_HUMAN Mediator of RNA polymerase II transcription subunit 6 OS=Homo sapiens GN=MED6 PE=1 SV=1;>sp|O75586-2|MED6_HUMAN Isoform 2	4	3	3	28.424	6.409	1.0394	1.0637	1.0487	169310000	53551000	61325000	54431000	687	0.055751	0.0890913	0.068602	114876000	107982000	115756000	8.06023	8.03335	8.06354
O60361	NME2P1	Putative nucleoside diphosphate kinase	>sp|O60361|NDK8_HUMAN Putative nucleoside diphosphate kinase OS=Homo sapiens GN=NME2P1 PE=5 SV=1	1	10	1	15.529	-2	1.0393	1.1921	1.1385	134030000	43299000	41401000	49335000	538	0.0556122	0.253505	0.187134	84700000	92634000	90736000	7.92788	7.96677	7.95778
P19404	NDUFV2	NADH dehydrogenase [ubiquinone] flavoprotein 2, mitochondrial	>sp|P19404|NDUV2_HUMAN NADH dehydrogenase [ubiquinone] flavoprotein 2, mitochondrial OS=Homo sapiens GN=NDUFV2 PE=1 SV=2;>tr|E7EPT4|E7EPT4_HUMAN NADH dehydrogenase [ubiquinone] flavoprotein 2, mitochondrial OS=Homo sapiens GN=NDUFV2 PE=1 SV=1	2	8	8	27.391	47.96	1.0388	0.88752	0.8703	4459000000	1619500000	1538100000	1301400000	1330	0.0549179	-0.172148	-0.200415	3157600000	2920900000	2839500000	9.49936	9.46552	9.45324
Q07817	BCL2L1	Isoform Bcl-X(S) of Bcl-2-like protein 1	>sp|Q07817-2|B2CL1_HUMAN Isoform Bcl-X(S) of Bcl-2-like protein 1 OS=Homo sapiens GN=BCL2L1;>tr|Q5QP56|Q5QP56_HUMAN Bcl-2-like protein 1 (Fragment) OS=Homo sapiens GN=BCL2L1 PE=1 SV=1;>tr|Q9H1R6|Q9H1R6_HUMAN Bcl-2-like protein 1 (Fragment) OS=Homo sapiens	7	2	2	18.894	4.444	1.038	1.1693	1.0443	583300000	190430000	195540000	197320000	2476	0.0538064	0.225645	0.0625362	385970000	387750000	392860000	8.58655	8.58855	8.59424
Q99848	EBNA1BP2	Probable rRNA-processing protein EBP2	>sp|Q99848|EBP2_HUMAN Probable rRNA-processing protein EBP2 OS=Homo sapiens GN=EBNA1BP2 PE=1 SV=2;>tr|H7C2Q8|H7C2Q8_HUMAN EBNA1 binding protein 2, isoform CRA_d OS=Homo sapiens GN=EBNA1BP2 PE=1 SV=1	2	17	17	34.852	89.497	1.0379	1.0225	1.0027	14723000000	4751900000	5145400000	4825900000	4912	0.0536674	0.0321008	0.00389003	9897300000	9577800000	9971300000	9.99552	9.98127	9.99875
E9PC66	ZKSCAN1	Zinc finger protein with KRAB and SCAN domains 1	>tr|E9PC66|E9PC66_HUMAN Zinc finger protein with KRAB and SCAN domains 1 OS=Homo sapiens GN=ZKSCAN1 PE=1 SV=1;>sp|P17029|ZKSC1_HUMAN Zinc finger protein with KRAB and SCAN domains 1 OS=Homo sapiens GN=ZKSCAN1 PE=1 SV=3;>tr|B3KRF7|B3KRF7_HUMAN Zinc finger p	3	5	5	59.674	18.164	1.0376	0.92497	0.93645	745430000	179930000	201680000	363830000	1273	0.0532504	-0.112522	-0.0947261	381610000	543760000	565510000	8.58162	8.73541	8.75244
Q14703	MBTPS1	Membrane-bound transcription factor site-1 protease	>sp|Q14703|MBTP1_HUMAN Membrane-bound transcription factor site-1 protease OS=Homo sapiens GN=MBTPS1 PE=1 SV=1	1	4	4	117.75	5.1849	1.0375	0.89772	0.84565	404200000	119530000	175500000	109160000	2812	0.0531113	-0.155663	-0.241867	295030000	228690000	284660000	8.46987	8.35925	8.45433
Q99715	COL12A1	Isoform 4 of Collagen alpha-1(XII) chain	>sp|Q99715-4|COCA1_HUMAN Isoform 4 of Collagen alpha-1(XII) chain OS=Homo sapiens GN=COL12A1;>tr|D6RGG3|D6RGG3_HUMAN Collagen alpha-1(XII) chain OS=Homo sapiens GN=COL12A1 PE=1 SV=1;>sp|Q99715|COCA1_HUMAN Collagen alpha-1(XII) chain OS=Homo sapiens GN=COL1	6	4	4	324.57	7.245	1.0374	0.97074	1.0647	130540000	38698000	47530000	44314000	4893	0.0529723	-0.0428432	0.090447	86228000	83012000	91844000	7.93565	7.91914	7.96305
Q9UM00	TMCO1	Isoform 2 of Transmembrane and coiled-coil domain-containing protein 1	>sp|Q9UM00-2|TMCO1_HUMAN Isoform 2 of Transmembrane and coiled-coil domain-containing protein 1 OS=Homo sapiens GN=TMCO1;>sp|Q9UM00|TMCO1_HUMAN Transmembrane and coiled-coil domain-containing protein 1 OS=Homo sapiens GN=TMCO1 PE=1 SV=1;>tr|J9JIE6|J9JIE6_H	6	4	4	18.766	15.156	1.0373	1.0764	1.0271	3499100000	1109500000	1193700000	1195900000	6226	0.0528332	0.106214	0.0385767	2303200000	2305400000	2389600000	9.36233	9.36275	9.37833
I3NI44	TOM1L1	TOM1-like protein 1	>tr|I3NI44|I3NI44_HUMAN TOM1-like protein 1 OS=Homo sapiens GN=TOM1L1 PE=1 SV=1;>sp|O75674-2|TM1L1_HUMAN Isoform 2 of TOM1-like protein 1 OS=Homo sapiens GN=TOM1L1;>sp|O75674-3|TM1L1_HUMAN Isoform 3 of TOM1-like protein 1 OS=Homo sapiens GN=TOM1L1;>tr|J3KQ	12	8	8	36.215	49.232	1.0364	0.72375	0.89978	973550000	405710000	310140000	257700000	697	0.0515809	-0.466437	-0.152356	715850000	663410000	567840000	8.85482	8.82178	8.75423
Q8N5M1	ATPAF2	ATP synthase mitochondrial F1 complex assembly factor 2	>sp|Q8N5M1|ATPF2_HUMAN ATP synthase mitochondrial F1 complex assembly factor 2 OS=Homo sapiens GN=ATPAF2 PE=1 SV=1;>tr|C9J2Q2|C9J2Q2_HUMAN ATP synthase mitochondrial F1 complex assembly factor 2 (Fragment) OS=Homo sapiens GN=ATPAF2 PE=1 SV=1	3	7	7	32.772	23.104	1.0356	0.91742	0.91044	804640000	272160000	278310000	254170000	3963	0.0504669	-0.124346	-0.135364	550470000	526330000	532480000	8.74073	8.72126	8.7263
H0YEF3	RNASEH2C	Ribonuclease H2 subunit C (Fragment)	>tr|H0YEF3|H0YEF3_HUMAN Ribonuclease H2 subunit C (Fragment) OS=Homo sapiens GN=RNASEH2C PE=1 SV=1;>sp|Q8TDP1-2|RNH2C_HUMAN Isoform 2 of Ribonuclease H2 subunit C OS=Homo sapiens GN=RNASEH2C;>sp|Q8TDP1|RNH2C_HUMAN Ribonuclease H2 subunit C OS=Homo sapiens	7	4	4	17.12	14.95	1.0355	0.86856	0.96596	293210000	103590000	94836000	94785000	4181	0.0503276	-0.203303	-0.0499646	198426000	198375000	189621000	8.2976	8.29749	8.27789
H7C2S4	CTDSPL	CTD small phosphatase-like protein (Fragment)	>tr|H7C2S4|H7C2S4_HUMAN CTD small phosphatase-like protein (Fragment) OS=Homo sapiens GN=CTDSPL PE=1 SV=1;>sp|O15194-2|CTDSL_HUMAN Isoform 2 of CTD small phosphatase-like protein OS=Homo sapiens GN=CTDSPL;>sp|O15194|CTDSL_HUMAN CTD small phosphatase-like p	3	2	2	22.322	4.6985	1.0354	0.92206	1.1022	83822000	29753000	27816000	26253000	353	0.0501882	-0.117067	0.140386	57569000	56006000	54069000	7.76019	7.74823	7.73295
G3V5T0	GSTZ1	Maleylacetoacetate isomerase	>tr|G3V5T0|G3V5T0_HUMAN Maleylacetoacetate isomerase OS=Homo sapiens GN=GSTZ1 PE=1 SV=1;>tr|A0A0C4DFM0|A0A0C4DFM0_HUMAN Glutathione transferase zeta 1 (Maleylacetoacetate isomerase), isoform CRA_c OS=Homo sapiens GN=GSTZ1 PE=1 SV=1;>tr|G3V4T6|G3V4T6_HUMAN	10	5	5	22.61	15.305	1.0354	1.0615	1.1907	490380000	189840000	150640000	149890000	6605	0.0501882	0.0861044	0.25181	340480000	339730000	300530000	8.53209	8.53113	8.47789
Q5UCC4	EMC10	Isoform 2 of ER membrane protein complex subunit 10	>sp|Q5UCC4-2|EMC10_HUMAN Isoform 2 of ER membrane protein complex subunit 10 OS=Homo sapiens GN=EMC10;>sp|Q5UCC4|EMC10_HUMAN ER membrane protein complex subunit 10 OS=Homo sapiens GN=EMC10 PE=1 SV=1;>tr|M0R2A0|M0R2A0_HUMAN ER membrane protein complex subun	3	3	3	26.806	32.523	1.0352	1.2188	1.1979	684830000	231400000	227460000	225970000	3269	0.0499095	0.285461	0.260507	458860000	457370000	453430000	8.66168	8.66027	8.65651
Q96C57	C12orf43	Uncharacterized protein C12orf43	>sp|Q96C57|CL043_HUMAN Uncharacterized protein C12orf43 OS=Homo sapiens GN=C12orf43 PE=1 SV=2;>tr|F5H7W8|F5H7W8_HUMAN Chromosome 12 open reading frame 43, isoform CRA_a OS=Homo sapiens GN=C12orf43 PE=1 SV=2;>tr|G5EA44|G5EA44_HUMAN Chromosome 12 open readin	7	8	8	28.17	37.844	1.0352	1.017	0.91183	1049500000	362670000	382610000	304170000	4522	0.0499095	0.0243197	-0.133163	745280000	666840000	686780000	8.87232	8.82402	8.83682
Q9NQP4	PFDN4	Prefoldin subunit 4	>sp|Q9NQP4|PFD4_HUMAN Prefoldin subunit 4 OS=Homo sapiens GN=PFDN4 PE=1 SV=1;>tr|E9PQY2|E9PQY2_HUMAN Prefoldin subunit 4 OS=Homo sapiens GN=PFDN4 PE=1 SV=1	2	6	6	15.314	34.765	1.035	1.0325	0.99207	2508800000	808050000	835270000	865460000	5610	0.0496308	0.0461418	-0.0114862	1643320000	1673510000	1700730000	9.21572	9.22363	9.23064
Q99729	HNRNPAB	Isoform 3 of Heterogeneous nuclear ribonucleoprotein A/B	>sp|Q99729-3|ROAA_HUMAN Isoform 3 of Heterogeneous nuclear ribonucleoprotein A/B OS=Homo sapiens GN=HNRNPAB;>tr|D6R9P3|D6R9P3_HUMAN Heterogeneous nuclear ribonucleoprotein A/B OS=Homo sapiens GN=HNRNPAB PE=1 SV=1;>tr|D6RD18|D6RD18_HUMAN Heterogeneous nucle	8	14	14	30.588	100.55	1.0347	1.0768	1.0608	39986000000	13733000000	13157000000	13096000000	4896	0.0492125	0.10675	0.0851527	26890000000	26829000000	26253000000	10.4296	10.4286	10.4192
Q86SZ2	TRAPPC6B	Isoform 2 of Trafficking protein particle complex subunit 6B	>sp|Q86SZ2-2|TPC6B_HUMAN Isoform 2 of Trafficking protein particle complex subunit 6B OS=Homo sapiens GN=TRAPPC6B;>sp|Q86SZ2|TPC6B_HUMAN Trafficking protein particle complex subunit 6B OS=Homo sapiens GN=TRAPPC6B PE=1 SV=1;>tr|G3V2H7|G3V2H7_HUMAN Trafficki	4	3	3	14.761	4.4944	1.0341	0.97042	1.075	193550000	50155000	53578000	89821000	3679	0.0483757	-0.0433188	0.104337	103733000	139976000	143399000	8.01592	8.14605	8.15655
Q8N584	TTC39C	Isoform 2 of Tetratricopeptide repeat protein 39C	>sp|Q8N584-2|TT39C_HUMAN Isoform 2 of Tetratricopeptide repeat protein 39C OS=Homo sapiens GN=TTC39C;>sp|Q8N584|TT39C_HUMAN Tetratricopeptide repeat protein 39C OS=Homo sapiens GN=TTC39C PE=2 SV=2	3	3	3	59.217	4.8283	1.034	1.4739	1.2621	114090000	28006000	38436000	47649000	3955	0.0482362	0.559639	0.335826	66442000	75655000	86085000	7.82244	7.87884	7.93493
P17098	ZNF8	Zinc finger protein 8	>sp|P17098|ZNF8_HUMAN Zinc finger protein 8 OS=Homo sapiens GN=ZNF8 PE=1 SV=2	1	2	2	64.97	3.7955	1.0336	1.0013	0.913	4155000000	1332700000	1498800000	1323500000	1278	0.047678	0.00187429	-0.131313	2831500000	2656200000	2822300000	9.45202	9.42426	9.4506
O43795	MYO1B	Isoform 2 of Unconventional myosin-Ib	>sp|O43795-2|MYO1B_HUMAN Isoform 2 of Unconventional myosin-Ib OS=Homo sapiens GN=MYO1B;>tr|E9PDF6|E9PDF6_HUMAN Unconventional myosin-Ib OS=Homo sapiens GN=MYO1B PE=1 SV=1;>sp|O43795|MYO1B_HUMAN Unconventional myosin-Ib OS=Homo sapiens GN=MYO1B PE=1 SV=3	13	37	37	124.95	161.7	1.0335	0.9691	0.9182	13612000000	5317400000	4380300000	3914800000	493	0.0475384	-0.0452826	-0.12312	9697700000	9232200000	8295100000	9.98667	9.96531	9.91882
Q9H867	VCPKMT	Isoform 1 of Protein-lysine methyltransferase METTL21D	>sp|Q9H867-1|MT21D_HUMAN Isoform 1 of Protein-lysine methyltransferase METTL21D OS=Homo sapiens GN=VCPKMT;>sp|Q9H867-5|MT21D_HUMAN Isoform 5 of Protein-lysine methyltransferase METTL21D OS=Homo sapiens GN=VCPKMT;>sp|Q9H867|MT21D_HUMAN Protein-lysine methyl	5	2	2	15.565	3.4725	1.0335	1.3847	1.0677	52945000	11022000	20093000	21830000	5436	0.0475384	0.469573	0.0945063	31115000	32852000	41923000	7.49297	7.51656	7.62245
Q00613	HSF1	Isoform Short of Heat shock factor protein 1	>sp|Q00613-2|HSF1_HUMAN Isoform Short of Heat shock factor protein 1 OS=Homo sapiens GN=HSF1;>tr|E9PMQ6|E9PMQ6_HUMAN Heat shock factor protein 1 OS=Homo sapiens GN=HSF1 PE=1 SV=2;>sp|Q00613|HSF1_HUMAN Heat shock factor protein 1 OS=Homo sapiens GN=HSF1 PE=	14	7	7	52.88	23.159	1.0324	1.0475	1.0774	1475400000	505830000	495310000	474240000	2366	0.046002	0.0669502	0.107554	1001140000	980070000	969550000	9.00049	8.99126	8.98657
F5H5A3	MAP4K3	Mitogen-activated protein kinase kinase kinase kinase	>tr|F5H5A3|F5H5A3_HUMAN Mitogen-activated protein kinase kinase kinase kinase OS=Homo sapiens GN=MAP4K3 PE=1 SV=1;>sp|Q8IVH8-3|M4K3_HUMAN Isoform 3 of Mitogen-activated protein kinase kinase kinase kinase 3 OS=Homo sapiens GN=MAP4K3;>sp|Q8IVH8-2|M4K3_HUMAN	5	3	2	91.92	7.5005	1.032	0.90519	0.91602	61337000	24074000	19891000	17372000	3800	0.045443	-0.143707	-0.126549	43965000	41446000	37263000	7.64311	7.61748	7.57128
Q12774	ARHGEF5	Rho guanine nucleotide exchange factor 5	>sp|Q12774|ARHG5_HUMAN Rho guanine nucleotide exchange factor 5 OS=Homo sapiens GN=ARHGEF5 PE=1 SV=3;>tr|H0Y895|H0Y895_HUMAN Rho guanine nucleotide exchange factor 5 (Fragment) OS=Homo sapiens GN=ARHGEF5 PE=1 SV=1	3	3	3	176.8	2.7748	1.0319	2.5927	3.5702	199590000	48633000	103660000	47295000	2526	0.0453032	1.37446	1.836	152293000	95928000	150955000	8.18268	7.98195	8.17885
Q4LDG9	DNAL1	Isoform 3 of Dynein light chain 1, axonemal	>sp|Q4LDG9-3|DNAL1_HUMAN Isoform 3 of Dynein light chain 1, axonemal OS=Homo sapiens GN=DNAL1;>sp|Q4LDG9|DNAL1_HUMAN Dynein light chain 1, axonemal OS=Homo sapiens GN=DNAL1 PE=1 SV=1;>sp|Q4LDG9-2|DNAL1_HUMAN Isoform 2 of Dynein light chain 1, axonemal OS=H	8	3	3	17.096	3.0354	1.0315	1.2106	1.2605	71243000	21796000	23153000	26294000	3116	0.0447438	0.275722	0.333996	44949000	48090000	49447000	7.65272	7.68205	7.69414
Q8IZL8	PELP1	Proline-, glutamic acid- and leucine-rich protein 1	>sp|Q8IZL8|PELP1_HUMAN Proline-, glutamic acid- and leucine-rich protein 1 OS=Homo sapiens GN=PELP1 PE=1 SV=2;>tr|C9JFV4|C9JFV4_HUMAN Proline-, glutamic acid- and leucine-rich protein 1 OS=Homo sapiens GN=PELP1 PE=1 SV=2;>tr|E7EV54|E7EV54_HUMAN Proline-, g	7	22	22	119.7	115.88	1.0312	1.0101	0.96716	6683600000	2880300000	2036500000	1766700000	3882	0.0443242	0.0144981	-0.0481735	4916800000	4647000000	3803200000	9.69168	9.66717	9.58015
Q99873	PRMT1	Isoform 3 of Protein arginine N-methyltransferase 1	>sp|Q99873-3|ANM1_HUMAN Isoform 3 of Protein arginine N-methyltransferase 1 OS=Homo sapiens GN=PRMT1	1	22	22	39.602	141.14	1.0308	1.0084	0.98415	46558000000	15383000000	15638000000	15537000000	4914	0.0437644	0.012068	-0.0230499	31021000000	30920000000	31175000000	10.4917	10.4902	10.4938
P63208	SKP1	S-phase kinase-associated protein 1	>sp|P63208|SKP1_HUMAN S-phase kinase-associated protein 1 OS=Homo sapiens GN=SKP1 PE=1 SV=2;>tr|E5RJR5|E5RJR5_HUMAN S-phase kinase-associated protein 1 OS=Homo sapiens GN=SKP1 PE=1 SV=1;>tr|E7ERH2|E7ERH2_HUMAN S-phase kinase-associated protein 1 (Fragment)	8	12	12	18.658	76.064	1.0302	1.0644	1.0295	10320000000	3616500000	3443800000	3259400000	2260	0.0429244	0.0900404	0.0419438	7060300000	6875900000	6703200000	9.84882	9.83733	9.82628
G5E9V4	HPS3	Hermansky-Pudlak syndrome 3 protein	>tr|G5E9V4|G5E9V4_HUMAN Hermansky-Pudlak syndrome 3 protein OS=Homo sapiens GN=HPS3 PE=1 SV=1;>sp|Q969F9-2|HPS3_HUMAN Isoform 2 of Hermansky-Pudlak syndrome 3 protein OS=Homo sapiens GN=HPS3;>sp|Q969F9|HPS3_HUMAN Hermansky-Pudlak syndrome 3 protein OS=Homo	4	4	4	94.789	3.7218	1.0301	0.95771	0.97671	108830000	35673000	33762000	39389000	4434	0.0427844	-0.0623392	-0.0339978	69435000	75062000	73151000	7.84158	7.87542	7.86422
Q96SB3	PPP1R9B	Neurabin-2	>sp|Q96SB3|NEB2_HUMAN Neurabin-2 OS=Homo sapiens GN=PPP1R9B PE=1 SV=2;>tr|D3DTX6|D3DTX6_HUMAN Neurabin-2 OS=Homo sapiens GN=PPP1R9B PE=1 SV=1	2	20	20	89.191	163.07	1.03	1.0089	0.91267	5304500000	1673600000	1730000000	1900900000	4815	0.0426443	0.0127832	-0.131835	3403600000	3574500000	3630900000	9.53194	9.55322	9.56001
B4DGL8	ABCB7	ATP-binding cassette sub-family B member 7, mitochondrial (Fragment)	>tr|B4DGL8|B4DGL8_HUMAN ATP-binding cassette sub-family B member 7, mitochondrial (Fragment) OS=Homo sapiens GN=ABCB7 PE=1 SV=1;>sp|O75027|ABCB7_HUMAN ATP-binding cassette sub-family B member 7, mitochondrial OS=Homo sapiens GN=ABCB7 PE=1 SV=2;>sp|O75027-2	7	8	8	77.12	30.76	1.0297	0.96878	1.0235	953210000	454520000	243640000	255050000	601	0.0422241	-0.045759	0.0335111	698160000	709570000	498690000	8.84395	8.851	8.69783
P50542	PEX5	Isoform 3 of Peroxisomal targeting signal 1 receptor	>sp|P50542-3|PEX5_HUMAN Isoform 3 of Peroxisomal targeting signal 1 receptor OS=Homo sapiens GN=PEX5;>sp|P50542|PEX5_HUMAN Peroxisomal targeting signal 1 receptor OS=Homo sapiens GN=PEX5 PE=1 SV=3;>sp|P50542-4|PEX5_HUMAN Isoform 4 of Peroxisomal targeting	5	8	8	69.871	26.319	1.0297	0.93708	0.95668	567290000	213800000	220750000	132740000	1899	0.0422241	-0.0937559	-0.0638917	434550000	346540000	353490000	8.63804	8.53975	8.54838
Q14202	ZMYM3	Isoform 2 of Zinc finger MYM-type protein 3	>sp|Q14202-2|ZMYM3_HUMAN Isoform 2 of Zinc finger MYM-type protein 3 OS=Homo sapiens GN=ZMYM3;>sp|Q14202|ZMYM3_HUMAN Zinc finger MYM-type protein 3 OS=Homo sapiens GN=ZMYM3 PE=1 SV=2;>tr|A6NHB5|A6NHB5_HUMAN Zinc finger MYM-type protein 3 OS=Homo sapiens GN	6	11	10	151.08	33.418	1.0289	0.75927	0.78387	767920000	243630000	272240000	252050000	2753	0.0411028	-0.397315	-0.351314	515870000	495680000	524290000	8.71254	8.6952	8.71957
Q8TF72	SHROOM3	Protein Shroom3	>sp|Q8TF72|SHRM3_HUMAN Protein Shroom3 OS=Homo sapiens GN=SHROOM3 PE=1 SV=2	1	2	2	216.85	3.805	1.0287	1.0065	1.0266	226580000	77679000	76721000	72180000	4210	0.0408223	0.00934717	0.0378742	154400000	149859000	148901000	8.18865	8.17568	8.1729
Q13772	NCOA4	Nuclear receptor coactivator 4	>sp|Q13772|NCOA4_HUMAN Nuclear receptor coactivator 4 OS=Homo sapiens GN=NCOA4 PE=1 SV=1;>sp|Q13772-3|NCOA4_HUMAN Isoform 3 of Nuclear receptor coactivator 4 OS=Homo sapiens GN=NCOA4;>sp|Q13772-4|NCOA4_HUMAN Isoform 4 of Nuclear receptor coactivator 4 OS=H	6	3	3	69.725	3.4261	1.0286	0.60854	0.68571	40619000	8131800	28676000	3811400	2702	0.0406821	-0.716576	-0.54433	36807800	11943200	32487400	7.56594	7.07712	7.51171
Q9Y672	ALG6	Dolichyl pyrophosphate Man9GlcNAc2 alpha-1,3-glucosyltransferase	>sp|Q9Y672|ALG6_HUMAN Dolichyl pyrophosphate Man9GlcNAc2 alpha-1,3-glucosyltransferase OS=Homo sapiens GN=ALG6 PE=1 SV=1;>tr|A2A2G4|A2A2G4_HUMAN Dolichyl pyrophosphate Man9GlcNAc2 alpha-1,3-glucosyltransferase OS=Homo sapiens GN=ALG6 PE=1 SV=1;>tr|S4R350|S	3	2	2	58.18	4.4805	1.0283	1.0809	1.0214	229250000	70770000	82751000	75731000	6535	0.0402612	0.112233	0.030548	153521000	146501000	158482000	8.18617	8.16584	8.19998
P84101	SERF2	Isoform 4 of Small EDRK-rich factor 2	>sp|P84101-4|SERF2_HUMAN Isoform 4 of Small EDRK-rich factor 2 OS=Homo sapiens GN=SERF2;>sp|P84101|SERF2_HUMAN Small EDRK-rich factor 2 OS=Homo sapiens GN=SERF2 PE=1 SV=1;>tr|F8WBN3|F8WBN3_HUMAN Small EDRK-rich factor 2 OS=Homo sapiens GN=SERF2 PE=1 SV=1;>	9	4	4	5.2159	7.3311	1.0282	1.085	1.1028	138390000	38985000	56999000	42410000	2338	0.0401209	0.117695	0.141171	95984000	81395000	99409000	7.9822	7.9106	7.99743
Q86VR2	FAM134C	Protein FAM134C	>sp|Q86VR2|F134C_HUMAN Protein FAM134C OS=Homo sapiens GN=FAM134C PE=1 SV=1;>tr|K7ENZ6|K7ENZ6_HUMAN Protein FAM134C OS=Homo sapiens GN=FAM134C PE=1 SV=1;>tr|K7EMF4|K7EMF4_HUMAN Protein FAM134C OS=Homo sapiens GN=FAM134C PE=1 SV=1;>tr|K7ELM8|K7ELM8_HUMAN Pr	9	2	2	51.396	7.312	1.0282	0.8537	1.1538	204260000	66803000	72722000	64733000	3724	0.0401209	-0.228199	0.206393	139525000	131536000	137455000	8.14465	8.11904	8.13816
Q9NUL3	STAU2	Double-stranded RNA-binding protein Staufen homolog 2	>tr|A0A0A0MTD1|A0A0A0MTD1_HUMAN Double-stranded RNA-binding protein Staufen homolog 2 OS=Homo sapiens GN=STAU2 PE=1 SV=1;>sp|Q9NUL3-8|STAU2_HUMAN Isoform 8 of Double-stranded RNA-binding protein Staufen homolog 2 OS=Homo sapiens GN=STAU2;>tr|F8VPI7|F8VPI7_	23	12	10	52.009	26.75	1.028	1.0395	0.96504	1079100000	357730000	369630000	351740000	5710	0.0398403	0.0558898	-0.0513394	727360000	709470000	721370000	8.86175	8.85093	8.85816
Q6P1Q0	LETMD1	Isoform 4 of LETM1 domain-containing protein 1	>sp|Q6P1Q0-4|LTMD1_HUMAN Isoform 4 of LETM1 domain-containing protein 1 OS=Homo sapiens GN=LETMD1;>tr|F8VP71|F8VP71_HUMAN LETM1 domain-containing protein 1 OS=Homo sapiens GN=LETMD1 PE=1 SV=1;>tr|F8VVQ3|F8VVQ3_HUMAN LETM1 domain-containing protein 1 (Fragm	14	3	3	23.429	3.4103	1.0278	2.3698	2.0893	122280000	33614000	28840000	59830000	3421	0.0395596	1.24477	1.06302	62454000	93444000	88670000	7.79556	7.97055	7.94778
P98194	ATP2C1	Isoform 4 of Calcium-transporting ATPase type 2C member 1	>sp|P98194-4|AT2C1_HUMAN Isoform 4 of Calcium-transporting ATPase type 2C member 1 OS=Homo sapiens GN=ATP2C1;>sp|P98194|AT2C1_HUMAN Calcium-transporting ATPase type 2C member 1 OS=Homo sapiens GN=ATP2C1 PE=1 SV=3;>tr|B4E2Q0|B4E2Q0_HUMAN Calcium-transportin	16	13	13	98.732	67.318	1.0275	0.95995	0.96555	1400800000	413650000	432710000	554470000	2353	0.0391384	-0.0589688	-0.0505771	846360000	968120000	987180000	8.92756	8.98593	8.9944
Q99618	CDCA3	Cell division cycle-associated protein 3	>sp|Q99618|CDCA3_HUMAN Cell division cycle-associated protein 3 OS=Homo sapiens GN=CDCA3 PE=1 SV=1;>tr|F5GX58|F5GX58_HUMAN Cell division cycle-associated protein 3 OS=Homo sapiens GN=CDCA3 PE=1 SV=1;>tr|F8WDL1|F8WDL1_HUMAN Cell division cycle-associated pr	4	6	6	28.998	36.527	1.0273	1.1607	1.1085	444710000	130970000	141090000	172650000	4877	0.0388576	0.214995	0.148609	272060000	303620000	313740000	8.43466	8.48233	8.49657
E9PNJ4	STIM1	Stromal interaction molecule 1	>tr|E9PNJ4|E9PNJ4_HUMAN Stromal interaction molecule 1 OS=Homo sapiens GN=STIM1 PE=1 SV=1;>sp|Q13586|STIM1_HUMAN Stromal interaction molecule 1 OS=Homo sapiens GN=STIM1 PE=1 SV=3;>tr|G0XQ39|G0XQ39_HUMAN STIM1L OS=Homo sapiens GN=STIM1 PE=1 SV=1;>tr|H0YDB2|	6	6	6	57.62	19.901	1.0266	0.87994	0.90774	385330000	122500000	145990000	116840000	2676	0.0378742	-0.184523	-0.139649	268490000	239340000	262830000	8.42893	8.37902	8.41967
P51532	SMARCA4	Isoform 5 of Transcription activator BRG1	>sp|P51532-5|SMCA4_HUMAN Isoform 5 of Transcription activator BRG1 OS=Homo sapiens GN=SMARCA4;>sp|P51532-2|SMCA4_HUMAN Isoform 2 of Transcription activator BRG1 OS=Homo sapiens GN=SMARCA4;>sp|P51532-3|SMCA4_HUMAN Isoform 3 of Transcription activator BRG1 O	24	46	46	181.26	234.93	1.0258	1.0127	0.97754	10266000000	3328900000	3483700000	3453900000	1930	0.0367495	0.0182069	-0.0327724	6812600000	6782800000	6937600000	9.83331	9.83141	9.84121
Q8NEY8	PPHLN1	Isoform 2 of Periphilin-1	>sp|Q8NEY8-2|PPHLN_HUMAN Isoform 2 of Periphilin-1 OS=Homo sapiens GN=PPHLN1;>tr|F8W0Q9|F8W0Q9_HUMAN Periphilin-1 OS=Homo sapiens GN=PPHLN1 PE=1 SV=1;>sp|Q8NEY8-9|PPHLN_HUMAN Isoform 9 of Periphilin-1 OS=Homo sapiens GN=PPHLN1;>sp|Q8NEY8-8|PPHLN_HUMAN Isof	13	16	16	43.397	53.333	1.0254	1.0202	1.03	2685800000	836140000	944810000	904840000	4088	0.0361868	0.028852	0.0426443	1780950000	1740980000	1849650000	9.25065	9.24079	9.26709
E5RGS9	CHRAC1	Chromatin accessibility complex protein 1	>tr|E5RGS9|E5RGS9_HUMAN Chromatin accessibility complex protein 1 OS=Homo sapiens GN=CHRAC1 PE=1 SV=1;>sp|Q9NRG0|CHRC1_HUMAN Chromatin accessibility complex protein 1 OS=Homo sapiens GN=CHRAC1 PE=1 SV=1	2	2	2	6.2643	15.435	1.0251	0.96695	0.97027	984190000	336230000	341730000	306240000	5649	0.0357647	-0.0484868	-0.0435418	677960000	642470000	647970000	8.8312	8.80785	8.81155
E9PCW1	GOSR1	Golgi SNAP receptor complex member 1	>tr|E9PCW1|E9PCW1_HUMAN Golgi SNAP receptor complex member 1 OS=Homo sapiens GN=GOSR1 PE=1 SV=1;>tr|A0A087WYX5|A0A087WYX5_HUMAN Golgi SNAP receptor complex member 1 OS=Homo sapiens GN=GOSR1 PE=1 SV=1;>tr|B4DQA8|B4DQA8_HUMAN Golgi SNAP receptor complex memb	5	11	11	28.293	23.898	1.0251	1.0803	1.0762	2643000000	1079900000	748840000	814270000	6636	0.0357647	0.111432	0.105946	1828740000	1894170000	1563110000	9.26215	9.27742	9.19399
Q9Y2R9	MRPS7	28S ribosomal protein S7, mitochondrial	>sp|Q9Y2R9|RT07_HUMAN 28S ribosomal protein S7, mitochondrial OS=Homo sapiens GN=MRPS7 PE=1 SV=2;>tr|J3QLS3|J3QLS3_HUMAN 28S ribosomal protein S7, mitochondrial OS=Homo sapiens GN=MRPS7 PE=1 SV=1;>tr|J3QQS1|J3QQS1_HUMAN 28S ribosomal protein S7, mitochondr	5	14	14	28.134	60.98	1.0248	0.9326	0.92614	8007400000	2672500000	2480500000	2854500000	6348	0.0353424	-0.10067	-0.110698	5153000000	5527000000	5335000000	9.71206	9.74249	9.72713
P62841	RPS15	40S ribosomal protein S15	>sp|P62841|RS15_HUMAN 40S ribosomal protein S15 OS=Homo sapiens GN=RPS15 PE=1 SV=2;>tr|K7ELC2|K7ELC2_HUMAN 40S ribosomal protein S15 OS=Homo sapiens GN=RPS15 PE=1 SV=1;>tr|K7EM56|K7EM56_HUMAN 40S ribosomal protein S15 OS=Homo sapiens GN=RPS15 PE=1 SV=2;>tr	8	6	6	17.04	225.25	1.0243	1.0466	1.0369	42164000000	13224000000	14447000000	14493000000	2223	0.0346383	0.0657102	0.0522768	27671000000	27717000000	28940000000	10.442	10.4427	10.4615
P04264	KRT1	Keratin, type II cytoskeletal 1	>sp|P04264|K2C1_HUMAN Keratin, type II cytoskeletal 1 OS=Homo sapiens GN=KRT1 PE=1 SV=6;>P04264 SWISS-PROT:P04264 Tax_Id=9606 Gene_Symbol=KRT1 Keratin, type II cytoskeletal 1	2	23	20	66.038	83.172	1.0242	0.95566	0.95088	8693900000	4409900000	2314000000	1970000000	974	0.0344975	-0.0654307	-0.0726648	6723900000	6379900000	4284000000	9.82762	9.80481	9.63185
Q9ULK4	MED23	Isoform 4 of Mediator of RNA polymerase II transcription subunit 23	>sp|Q9ULK4-4|MED23_HUMAN Isoform 4 of Mediator of RNA polymerase II transcription subunit 23 OS=Homo sapiens GN=MED23;>sp|Q9ULK4-5|MED23_HUMAN Isoform 5 of Mediator of RNA polymerase II transcription subunit 23 OS=Homo sapiens GN=MED23;>sp|Q9ULK4-3|MED23_H	7	19	19	155.55	96.362	1.0239	1.0143	1.0321	2349100000	737530000	852060000	759530000	6210	0.0340748	0.0204844	0.0455828	1589590000	1497060000	1611590000	9.20129	9.17524	9.20725
Q9BTW9	TBCD	Tubulin-specific chaperone D	>sp|Q9BTW9|TBCD_HUMAN Tubulin-specific chaperone D OS=Homo sapiens GN=TBCD PE=1 SV=2;>tr|J3KR97|J3KR97_HUMAN Tubulin-specific chaperone D OS=Homo sapiens GN=TBCD PE=1 SV=1;>sp|Q9BTW9-4|TBCD_HUMAN Isoform 4 of Tubulin-specific chaperone D OS=Homo sapiens GN	21	29	29	132.6	209.32	1.0231	1.0822	1.0429	9437900000	3320800000	3186700000	2930500000	5036	0.0329472	0.113967	0.0606008	6507500000	6251300000	6117200000	9.81341	9.79597	9.78655
Q9NR46	SH3GLB2	Endophilin-B2	>sp|Q9NR46|SHLB2_HUMAN Endophilin-B2 OS=Homo sapiens GN=SH3GLB2 PE=1 SV=1;>tr|B7ZC38|B7ZC38_HUMAN Endophilin-B2 OS=Homo sapiens GN=SH3GLB2 PE=1 SV=1;>sp|Q9NR46-2|SHLB2_HUMAN Isoform 2 of Endophilin-B2 OS=Homo sapiens GN=SH3GLB2;>tr|B7ZC39|B7ZC39_HUMAN Endo	6	9	9	43.973	83.043	1.023	0.8315	0.83268	1796900000	659620000	611980000	525330000	5638	0.0328061	-0.266212	-0.264166	1271600000	1184950000	1137310000	9.10435	9.0737	9.05588
Q5JSB5	TFDP1	Transcription factor Dp-1 (Fragment)	>tr|Q5JSB5|Q5JSB5_HUMAN Transcription factor Dp-1 (Fragment) OS=Homo sapiens GN=TFDP1 PE=1 SV=7;>sp|Q14186|TFDP1_HUMAN Transcription factor Dp-1 OS=Homo sapiens GN=TFDP1 PE=1 SV=1;>tr|F5H452|F5H452_HUMAN Transcription factor Dp-1 OS=Homo sapiens GN=TFDP1 P	5	4	4	26.175	29.516	1.022	1.3416	1.1373	477540000	164670000	169700000	143180000	2747	0.0313952	0.423955	0.185613	334370000	307850000	312880000	8.52423	8.48834	8.49538
E9PME6	USF1	Upstream stimulatory factor 1 (Fragment)	>tr|E9PME6|E9PME6_HUMAN Upstream stimulatory factor 1 (Fragment) OS=Homo sapiens GN=USF1 PE=1 SV=7;>tr|B1AQP1|B1AQP1_HUMAN Upstream stimulatory factor 1 OS=Homo sapiens GN=USF1 PE=1 SV=1;>sp|P22415|USF1_HUMAN Upstream stimulatory factor 1 OS=Homo sapiens G	5	5	5	24.126	23.584	1.0215	0.99628	1.0059	397810000	124430000	146570000	126810000	1388	0.0306892	-0.00537683	0.00848689	271000000	251240000	273380000	8.43297	8.40009	8.43677
Q8NB37	PDDC1	Parkinson disease 7 domain-containing protein 1	>sp|Q8NB37|PDDC1_HUMAN Parkinson disease 7 domain-containing protein 1 OS=Homo sapiens GN=PDDC1 PE=1 SV=1;>sp|Q8NB37-2|PDDC1_HUMAN Isoform 2 of Parkinson disease 7 domain-containing protein 1 OS=Homo sapiens GN=PDDC1;>tr|E9PQD8|E9PQD8_HUMAN Parkinson disea	9	5	5	23.297	27.295	1.0212	0.95858	0.91046	586710000	185390000	208460000	192860000	4015	0.0302654	-0.0610293	-0.135332	393850000	378250000	401320000	8.59533	8.57778	8.60349
J3QLU9	ERBB2	Receptor protein-tyrosine kinase	>tr|J3QLU9|J3QLU9_HUMAN Receptor protein-tyrosine kinase OS=Homo sapiens GN=ERBB2 PE=1 SV=1;>sp|P04626-5|ERBB2_HUMAN Isoform 5 of Receptor tyrosine-protein kinase erbB-2 OS=Homo sapiens GN=ERBB2;>sp|P04626-4|ERBB2_HUMAN Isoform 4 of Receptor tyrosine-prote	13	5	4	117.1	8.8934	1.0205	0.83124	0.88399	236400000	96697000	70500000	69206000	978	0.0292762	-0.266663	-0.177898	167197000	165903000	139706000	8.22323	8.21985	8.14522
Q86YM7	HOMER1	Homer protein homolog 1	>sp|Q86YM7|HOME1_HUMAN Homer protein homolog 1 OS=Homo sapiens GN=HOMER1 PE=1 SV=2;>tr|Q86YM6|Q86YM6_HUMAN HOMER1F OS=Homo sapiens GN=HOMER1 PE=1 SV=1;>sp|Q86YM7-2|HOME1_HUMAN Isoform 2 of Homer protein homolog 1 OS=Homo sapiens GN=HOMER1	4	5	5	40.276	7.0689	1.0203	1.076	0.97469	235920000	45230000	47728000	142960000	3769	0.0289934	0.105678	-0.0369847	92958000	188190000	190688000	7.96829	8.2746	8.28032
H7BXZ6	RHOT1	Mitochondrial Rho GTPase	>tr|H7BXZ6|H7BXZ6_HUMAN Mitochondrial Rho GTPase OS=Homo sapiens GN=RHOT1 PE=1 SV=2;>sp|Q8IXI2|MIRO1_HUMAN Mitochondrial Rho GTPase 1 OS=Homo sapiens GN=RHOT1 PE=1 SV=2;>sp|Q8IXI2-2|MIRO1_HUMAN Isoform 2 of Mitochondrial Rho GTPase 1 OS=Homo sapiens GN=RHO	11	8	8	68.449	16.554	1.0201	0.88304	0.87127	736080000	223260000	284160000	228670000	3840	0.0287106	-0.179449	-0.198808	507420000	451930000	512830000	8.70537	8.65507	8.70997
Q9H2H8	PPIL3	Peptidyl-prolyl cis-trans isomerase-like 3	>sp|Q9H2H8|PPIL3_HUMAN Peptidyl-prolyl cis-trans isomerase-like 3 OS=Homo sapiens GN=PPIL3 PE=1 SV=1;>tr|H7BZ14|H7BZ14_HUMAN Peptidyl-prolyl cis-trans isomerase (Fragment) OS=Homo sapiens GN=PPIL3 PE=1 SV=1;>tr|B8ZZ77|B8ZZ77_HUMAN Peptidyl-prolyl cis-trans	5	6	6	18.154	53.113	1.02	0.96003	0.98504	3211000000	1012200000	1127300000	1071500000	5317	0.0285692	-0.0588486	-0.0217458	2139500000	2083700000	2198800000	9.33031	9.31884	9.34219
Q15633	TARBP2	Isoform 2 of RISC-loading complex subunit TARBP2	>sp|Q15633-2|TRBP2_HUMAN Isoform 2 of RISC-loading complex subunit TARBP2 OS=Homo sapiens GN=TARBP2;>sp|Q15633|TRBP2_HUMAN RISC-loading complex subunit TARBP2 OS=Homo sapiens GN=TARBP2 PE=1 SV=3;>tr|F8VYK6|F8VYK6_HUMAN RISC-loading complex subunit TARBP2 O	10	4	4	36.916	22.63	1.0198	1.2249	1.1261	355510000	100530000	119700000	135290000	2953	0.0282862	0.292664	0.171335	220230000	235820000	254990000	8.34288	8.37258	8.40652
Q3SXZ0	C9orf126	C9orf126 protein	>tr|Q3SXZ0|Q3SXZ0_HUMAN C9orf126 protein OS=Homo sapiens GN=C9orf126 PE=1 SV=1;>sp|Q8N9R8|SCAI_HUMAN Protein SCAI OS=Homo sapiens GN=SCAI PE=1 SV=2;>sp|Q8N9R8-2|SCAI_HUMAN Isoform 2 of Protein SCAI OS=Homo sapiens GN=SCAI	3	2	2	56.306	2.0714	1.0197	0.97781	0.97611	21432000	6193200	9182600	6056600	4004	0.0281448	-0.0323739	-0.0348844	15375800	12249800	15239200	7.18684	7.08813	7.18296
O43670	ZNF207	Isoform 2 of BUB3-interacting and GLEBS motif-containing protein ZNF207	>sp|O43670-2|ZN207_HUMAN Isoform 2 of BUB3-interacting and GLEBS motif-containing protein ZNF207 OS=Homo sapiens GN=ZNF207;>sp|O43670|ZN207_HUMAN BUB3-interacting and GLEBS motif-containing protein ZNF207 OS=Homo sapiens GN=ZNF207 PE=1 SV=1;>tr|J3QRS9|J3QR	12	8	8	49.692	94.402	1.019	1.0237	1.0233	6595500000	2162000000	2273200000	2160200000	469	0.0271541	0.033793	0.0332292	4435200000	4322200000	4433400000	9.64691	9.6357	9.64674
Q92618	ZNF516	Zinc finger protein 516	>sp|Q92618|ZN516_HUMAN Zinc finger protein 516 OS=Homo sapiens GN=ZNF516 PE=1 SV=1;>tr|A0A087WUJ4|A0A087WUJ4_HUMAN Zinc finger protein 516 (Fragment) OS=Homo sapiens GN=ZNF516 PE=1 SV=1	2	2	2	124.29	5.1197	1.0189	1.057	1.1155	54461000	17885000	19652000	16925000	4352	0.0270125	0.0799754	0.157691	37537000	34810000	36577000	7.57446	7.5417	7.56321
J3KND1	SAAL1	Protein SAAL1	>tr|J3KND1|J3KND1_HUMAN Protein SAAL1 OS=Homo sapiens GN=SAAL1 PE=1 SV=1;>tr|E9PRZ1|E9PRZ1_HUMAN Protein SAAL1 OS=Homo sapiens GN=SAAL1 PE=1 SV=1;>tr|E9PMD2|E9PMD2_HUMAN Protein SAAL1 OS=Homo sapiens GN=SAAL1 PE=1 SV=1	7	9	1	53.458	2.9134	1.0189	0.91876	0.8201	280370000	95802000	105080000	79497000	6686	0.0270125	-0.12224	-0.286128	200882000	175299000	184577000	8.30294	8.24378	8.26618
P10619	CTSA	Isoform 2 of Lysosomal protective protein	>sp|P10619-2|PPGB_HUMAN Isoform 2 of Lysosomal protective protein OS=Homo sapiens GN=CTSA;>sp|P10619|PPGB_HUMAN Lysosomal protective protein OS=Homo sapiens GN=CTSA PE=1 SV=2;>tr|X6R5C5|X6R5C5_HUMAN Carboxypeptidase OS=Homo sapiens GN=CTSA PE=1 SV=1;>tr|X6	8	8	8	52.488	11.113	1.0185	1.0127	0.9595	1684200000	516690000	708940000	458540000	1131	0.026446	0.0182069	-0.0596453	1225630000	975230000	1167480000	9.08836	8.98911	9.06725
F5H157	RAB35	Ras-related protein Rab-35 (Fragment)	>tr|F5H157|F5H157_HUMAN Ras-related protein Rab-35 (Fragment) OS=Homo sapiens GN=RAB35 PE=1 SV=1;>sp|Q15286|RAB35_HUMAN Ras-related protein Rab-35 OS=Homo sapiens GN=RAB35 PE=1 SV=1	4	7	7	21.214	29.187	1.0181	1.0068	1.0544	2778700000	966060000	873900000	938740000	2900	0.0258793	0.00977712	0.0764223	1839960000	1904800000	1812640000	9.26481	9.27985	9.25831
Q92526	CCT6B	T-complex protein 1 subunit zeta-2	>sp|Q92526|TCPW_HUMAN T-complex protein 1 subunit zeta-2 OS=Homo sapiens GN=CCT6B PE=1 SV=5;>sp|Q92526-2|TCPW_HUMAN Isoform 2 of T-complex protein 1 subunit zeta-2 OS=Homo sapiens GN=CCT6B;>sp|Q92526-3|TCPW_HUMAN Isoform 3 of T-complex protein 1 subunit ze	3	6	1	57.821	3.5707	1.0175	0.99918	1.0185	7147500000	2308600000	2484600000	2354300000	4321	0.0250288	-0.0011835	0.026446	4793200000	4662900000	4838900000	9.68063	9.66866	9.68475
Q8N983	MRPL43	Isoform 4 of 39S ribosomal protein L43, mitochondrial	>sp|Q8N983-4|RM43_HUMAN Isoform 4 of 39S ribosomal protein L43, mitochondrial OS=Homo sapiens GN=MRPL43;>sp|Q8N983-3|RM43_HUMAN Isoform 3 of 39S ribosomal protein L43, mitochondrial OS=Homo sapiens GN=MRPL43;>tr|H0Y6Y8|H0Y6Y8_HUMAN 39S ribosomal protein L4	10	8	8	17.853	17.389	1.017	0.90737	0.88927	3081400000	1135600000	1011800000	934060000	3995	0.0243197	-0.140237	-0.169307	2147400000	2069660000	1945860000	9.33191	9.3159	9.28911
P57764	GSDMD	Gasdermin-D	>sp|P57764|GSDMD_HUMAN Gasdermin-D OS=Homo sapiens GN=GSDMD PE=1 SV=1;>tr|G3V1A6|G3V1A6_HUMAN Gasdermin domain containing 1, isoform CRA_d OS=Homo sapiens GN=GSDMD PE=1 SV=1;>tr|E9PIB2|E9PIB2_HUMAN Gasdermin-D (Fragment) OS=Homo sapiens GN=GSDMD PE=1 SV=1	7	11	11	52.8	34.955	1.0167	1.0097	1.063	1598100000	519640000	550920000	527530000	2098	0.023894	0.0139267	0.0881416	1070560000	1047170000	1078450000	9.02961	9.02002	9.0328
A0A0B4J2E5	LOC102724159	Protein LOC102724159	>tr|A0A0B4J2E5|A0A0B4J2E5_HUMAN Protein LOC102724159 OS=Homo sapiens GN=LOC102724159 PE=1 SV=1	1	27	1	102.45	3.8149	1.0166	1.1861	1.1098	45507000	16495000	12080000	16932000	6604	0.0237521	0.246226	0.1503	28575000	33427000	29012000	7.45599	7.5241	7.46258
Q86Y39	NDUFA11	NADH dehydrogenase [ubiquinone] 1 alpha subcomplex subunit 11	>sp|Q86Y39|NDUAB_HUMAN NADH dehydrogenase [ubiquinone] 1 alpha subcomplex subunit 11 OS=Homo sapiens GN=NDUFA11 PE=1 SV=3;>tr|K7EQ77|K7EQ77_HUMAN NADH dehydrogenase [ubiquinone] 1 alpha subcomplex subunit 11 OS=Homo sapiens GN=NDUFA11 PE=4 SV=1;>tr|K7EK78|	6	5	5	14.852	11.777	1.016	2.1629	0.88562	1083100000	296450000	402470000	384150000	3762	0.0229004	1.11297	-0.17524	698920000	680600000	786620000	8.84443	8.83289	8.89576
Q9NZN5	ARHGEF12	Isoform 2 of Rho guanine nucleotide exchange factor 12	>sp|Q9NZN5-2|ARHGC_HUMAN Isoform 2 of Rho guanine nucleotide exchange factor 12 OS=Homo sapiens GN=ARHGEF12;>sp|Q9NZN5|ARHGC_HUMAN Rho guanine nucleotide exchange factor 12 OS=Homo sapiens GN=ARHGEF12 PE=1 SV=1;>tr|E9PMR6|E9PMR6_HUMAN Rho guanine nucleotid	3	16	16	171.11	34.588	1.0159	0.83462	0.83777	1032400000	384560000	324680000	323180000	5902	0.0227584	-0.260809	-0.255374	709240000	707740000	647860000	8.85079	8.84987	8.81148
Q96Q05	TRAPPC9	Isoform 3 of Trafficking protein particle complex subunit 9	>sp|Q96Q05-3|TPPC9_HUMAN Isoform 3 of Trafficking protein particle complex subunit 9 OS=Homo sapiens GN=TRAPPC9;>sp|Q96Q05|TPPC9_HUMAN Trafficking protein particle complex subunit 9 OS=Homo sapiens GN=TRAPPC9 PE=1 SV=2;>sp|Q96Q05-2|TPPC9_HUMAN Isoform 2 of	5	5	5	127.61	6.2232	1.0157	1.0246	0.94396	163180000	45063000	60728000	57394000	4772	0.0224743	0.0350608	-0.0832024	105791000	102457000	118122000	8.02445	8.01054	8.07233
H7BXT7	BET1L	BET1-like protein	>tr|H7BXT7|H7BXT7_HUMAN BET1-like protein OS=Homo sapiens GN=BET1L PE=1 SV=1;>tr|A0A0C4DH16|A0A0C4DH16_HUMAN BET1-like protein OS=Homo sapiens GN=BET1L PE=1 SV=1;>sp|Q9NYM9|BET1L_HUMAN BET1-like protein OS=Homo sapiens GN=BET1L PE=1 SV=1;>tr|B8ZZS0|B8ZZS0_	6	2	2	6.4651	4.4693	1.0153	0.86553	0.83256	204450000	65611000	72310000	66530000	5861	0.0219061	-0.208344	-0.264374	137921000	132141000	138840000	8.13963	8.12104	8.14251
P19105	MYL12A	Myosin regulatory light chain 12A	>sp|P19105|ML12A_HUMAN Myosin regulatory light chain 12A OS=Homo sapiens GN=MYL12A PE=1 SV=2;>sp|O14950|ML12B_HUMAN Myosin regulatory light chain 12B OS=Homo sapiens GN=MYL12B PE=1 SV=2;>tr|J3QRS3|J3QRS3_HUMAN Myosin regulatory light chain 12A OS=Homo sapi	4	10	10	19.794	122.62	1.015	0.98264	0.99308	34811000000	11900000000	11614000000	11296000000	312	0.0214797	-0.0252651	-0.0100182	23514000000	23196000000	22910000000	10.3713	10.3654	10.36
O75448	MED24	Isoform 2 of Mediator of RNA polymerase II transcription subunit 24	>sp|O75448-2|MED24_HUMAN Isoform 2 of Mediator of RNA polymerase II transcription subunit 24 OS=Homo sapiens GN=MED24;>sp|O75448|MED24_HUMAN Mediator of RNA polymerase II transcription subunit 24 OS=Homo sapiens GN=MED24 PE=1 SV=1;>tr|F5GY88|F5GY88_HUMAN M	19	16	16	108.94	58.163	1.0148	0.95354	0.9139	1674100000	491030000	554600000	628520000	664	0.0211954	-0.0686346	-0.129892	1045630000	1119550000	1183120000	9.01938	9.04904	9.07303
Q8IUD2	ERC1	ELKS/Rab6-interacting/CAST family member 1	>sp|Q8IUD2|RB6I2_HUMAN ELKS/Rab6-interacting/CAST family member 1 OS=Homo sapiens GN=ERC1 PE=1 SV=1;>tr|X6RLX0|X6RLX0_HUMAN ELKS/Rab6-interacting/CAST family member 1 OS=Homo sapiens GN=ERC1 PE=1 SV=1;>tr|G8JLD3|G8JLD3_HUMAN ELKS/Rab6-interacting/CAST fami	18	26	26	128.08	93.504	1.0147	1.0335	0.99462	2737800000	848640000	1025400000	863750000	3780	0.0210533	0.0475384	-0.00778265	1874040000	1712390000	1889150000	9.27278	9.2336	9.27627
Q16836	HADH	Hydroxyacyl-coenzyme A dehydrogenase, mitochondrial	>sp|Q16836|HCDH_HUMAN Hydroxyacyl-coenzyme A dehydrogenase, mitochondrial OS=Homo sapiens GN=HADH PE=1 SV=3;>sp|Q16836-3|HCDH_HUMAN Isoform 3 of Hydroxyacyl-coenzyme A dehydrogenase, mitochondrial OS=Homo sapiens GN=HADH;>tr|A0A0A0MSE2|A0A0A0MSE2_HUMAN Hyd	5	12	12	34.293	97.5	1.0143	0.96389	0.95773	5526500000	1980900000	1986100000	1559500000	3045	0.0204844	-0.0530596	-0.0623091	3967000000	3540400000	3545600000	9.59846	9.54905	9.54969
Q8WUW1	BRK1	Protein BRICK1	>sp|Q8WUW1|BRK1_HUMAN Protein BRICK1 OS=Homo sapiens GN=BRK1 PE=1 SV=1;>sp|Q8WUW1-2|BRK1_HUMAN Isoform 2 of Protein BRICK1 OS=Homo sapiens GN=BRK1	2	3	3	8.7448	8.1409	1.0133	0.95308	0.9419	518360000	175840000	196260000	146270000	4240	0.0190614	-0.0693308	-0.0863542	372100000	322110000	342530000	8.57066	8.508	8.5347
V9GY86	ATXN2	Ataxin-2	>tr|V9GY86|V9GY86_HUMAN Ataxin-2 OS=Homo sapiens GN=ATXN2 PE=1 SV=1;>sp|Q99700-4|ATX2_HUMAN Isoform 4 of Ataxin-2 OS=Homo sapiens GN=ATXN2;>sp|Q99700|ATX2_HUMAN Ataxin-2 OS=Homo sapiens GN=ATXN2 PE=1 SV=2;>tr|H0YH87|H0YH87_HUMAN Ataxin-2 (Fragment) OS=Homo	11	22	22	124.4	144.82	1.0133	1.0145	1.0267	5749900000	2431400000	1587900000	1730600000	4889	0.0190614	0.0207689	0.0380147	4019300000	4162000000	3318500000	9.60415	9.6193	9.52094
K7EIY1	FAM32A	Protein FAM32A	>tr|K7EIY1|K7EIY1_HUMAN Protein FAM32A OS=Homo sapiens GN=FAM32A PE=1 SV=1;>sp|Q9Y421|FA32A_HUMAN Protein FAM32A OS=Homo sapiens GN=FAM32A PE=1 SV=2;>tr|K7ELZ8|K7ELZ8_HUMAN Protein FAM32A (Fragment) OS=Homo sapiens GN=FAM32A PE=1 SV=1;>tr|K7ENN5|K7ENN5_HUM	6	5	5	10.986	8.4819	1.0133	1.0381	1.0647	586210000	186160000	214060000	185990000	6434	0.0190614	0.0539454	0.090447	400220000	372150000	400050000	8.6023	8.57072	8.60211
P49005	POLD2	DNA polymerase delta subunit 2	>sp|P49005|DPOD2_HUMAN DNA polymerase delta subunit 2 OS=Homo sapiens GN=POLD2 PE=1 SV=1;>tr|A0A087WWF6|A0A087WWF6_HUMAN DNA polymerase delta subunit 2 OS=Homo sapiens GN=POLD2 PE=1 SV=1;>tr|F8W8R3|F8W8R3_HUMAN DNA polymerase delta subunit 2 OS=Homo sapien	7	9	9	51.289	81.074	1.0123	0.98911	0.90031	1269600000	398710000	459540000	411400000	1826	0.0176369	-0.0157971	-0.151506	858250000	810110000	870940000	8.93361	8.90854	8.93999
F6UZG9	FBXO18	F-box DNA helicase 1	>tr|F6UZG9|F6UZG9_HUMAN F-box DNA helicase 1 OS=Homo sapiens GN=FBXO18 PE=1 SV=1;>sp|Q8NFZ0|FBH1_HUMAN F-box DNA helicase 1 OS=Homo sapiens GN=FBXO18 PE=1 SV=2;>sp|Q8NFZ0-2|FBH1_HUMAN Isoform 2 of F-box DNA helicase 1 OS=Homo sapiens GN=FBXO18	3	2	2	110.91	4.4871	1.0115	1.2214	1.0911	50547000	15164000	14695000	20688000	4108	0.0164963	0.288536	0.125783	29859000	35852000	35383000	7.47508	7.55451	7.54879
Q9BV23	ABHD6	Monoacylglycerol lipase ABHD6	>tr|A0A087X2C5|A0A087X2C5_HUMAN Monoacylglycerol lipase ABHD6 OS=Homo sapiens GN=ABHD6 PE=1 SV=1;>sp|Q9BV23|ABHD6_HUMAN Monoacylglycerol lipase ABHD6 OS=Homo sapiens GN=ABHD6 PE=1 SV=1	2	2	2	35.803	6.1266	1.0111	1.0869	1.0871	69651000	20496000	24525000	24631000	5065	0.0159257	0.120219	0.120485	45021000	45127000	49156000	7.65342	7.65444	7.69158
P98082	DAB2	Isoform 3 of Disabled homolog 2	>sp|P98082-3|DAB2_HUMAN Isoform 3 of Disabled homolog 2 OS=Homo sapiens GN=DAB2;>sp|P98082|DAB2_HUMAN Disabled homolog 2 OS=Homo sapiens GN=DAB2 PE=1 SV=3;>sp|P98082-2|DAB2_HUMAN Isoform 2 of Disabled homolog 2 OS=Homo sapiens GN=DAB2	3	2	2	80.227	2.0902	1.0105	0.9718	1.0076	84698000	27241000	30155000	27302000	2346	0.0150693	-0.0412687	0.010923	57396000	54543000	57457000	7.75888	7.73674	7.75934
Q99638	RAD9A	Cell cycle checkpoint control protein RAD9A	>sp|Q99638|RAD9A_HUMAN Cell cycle checkpoint control protein RAD9A OS=Homo sapiens GN=RAD9A PE=1 SV=1;>tr|F5H492|F5H492_HUMAN Cell cycle checkpoint control protein RAD9A OS=Homo sapiens GN=RAD9A PE=1 SV=1	3	4	4	42.547	8.2708	1.0104	1.3391	1.2036	366710000	96981000	164390000	105340000	4882	0.0149265	0.421264	0.267356	261371000	202321000	269730000	8.41726	8.30604	8.43093
Q14155	ARHGEF7	Isoform 1 of Rho guanine nucleotide exchange factor 7	>sp|Q14155-1|ARHG7_HUMAN Isoform 1 of Rho guanine nucleotide exchange factor 7 OS=Homo sapiens GN=ARHGEF7;>tr|B1ALK7|B1ALK7_HUMAN Rho guanine nucleotide exchange factor 7 OS=Homo sapiens GN=ARHGEF7 PE=1 SV=1;>sp|Q14155-5|ARHG7_HUMAN Isoform 5 of Rho guanin	3	20	20	73.139	84.419	1.0099	0.9906	1.0367	4392400000	1458700000	1569600000	1364100000	2737	0.0142124	-0.0136255	0.0519985	3028300000	2822800000	2933700000	9.4812	9.45068	9.46742
Q14978	NOLC1	Isoform Beta of Nucleolar and coiled-body phosphoprotein 1	>sp|Q14978-2|NOLC1_HUMAN Isoform Beta of Nucleolar and coiled-body phosphoprotein 1 OS=Homo sapiens GN=NOLC1;>tr|A0A0A0MRM9|A0A0A0MRM9_HUMAN Nucleolar and coiled-body phosphoprotein 1 (Fragment) OS=Homo sapiens GN=NOLC1 PE=1 SV=1;>sp|Q14978|NOLC1_HUMAN Nuc	6	21	21	74.746	160.28	1.0097	1.0543	1.055	40325000000	13550000000	13834000000	12941000000	2832	0.0139267	0.0762854	0.077243	27384000000	26491000000	26775000000	10.4375	10.4231	10.4277
E7EWV1	PIGG	GPI ethanolamine phosphate transferase 2	>tr|E7EWV1|E7EWV1_HUMAN GPI ethanolamine phosphate transferase 2 OS=Homo sapiens GN=PIGG PE=1 SV=1;>sp|Q5H8A4-2|PIGG_HUMAN Isoform 2 of GPI ethanolamine phosphate transferase 2 OS=Homo sapiens GN=PIGG;>sp|Q5H8A4|PIGG_HUMAN GPI ethanolamine phosphate transf	10	7	7	98.842	35.262	1.0094	0.83419	0.9586	851080000	276920000	298240000	275920000	3175	0.013498	-0.261552	-0.0609992	575160000	552840000	574160000	8.75979	8.7426	8.75903
Q5T0N5	FNBP1L	Isoform 3 of Formin-binding protein 1-like	>sp|Q5T0N5-3|FBP1L_HUMAN Isoform 3 of Formin-binding protein 1-like OS=Homo sapiens GN=FNBP1L;>sp|Q5T0N5-4|FBP1L_HUMAN Isoform 4 of Formin-binding protein 1-like OS=Homo sapiens GN=FNBP1L;>sp|Q5T0N5-2|FBP1L_HUMAN Isoform 2 of Formin-binding protein 1-like	7	7	7	63.571	22.947	1.0092	0.84561	0.89729	862360000	268470000	333640000	260250000	3227	0.0132121	-0.241936	-0.156354	602110000	528720000	593890000	8.77968	8.72323	8.77371
A0A0C4DG89	DDX46	Probable ATP-dependent RNA helicase DDX46	>tr|A0A0C4DG89|A0A0C4DG89_HUMAN Probable ATP-dependent RNA helicase DDX46 OS=Homo sapiens GN=DDX46 PE=1 SV=1	1	54	54	117.46	323.31	1.0082	1.0347	1.0202	35184000000	10728000000	11208000000	13249000000	6606	0.0117819	0.0492125	0.028852	21936000000	23977000000	24457000000	10.3412	10.3798	10.3884
E5RIF2	ARFGEF1	Brefeldin A-inhibited guanine nucleotide-exchange protein 1 (Fragment)	>tr|E5RIF2|E5RIF2_HUMAN Brefeldin A-inhibited guanine nucleotide-exchange protein 1 (Fragment) OS=Homo sapiens GN=ARFGEF1 PE=1 SV=2;>sp|Q9Y6D6|BIG1_HUMAN Brefeldin A-inhibited guanine nucleotide-exchange protein 1 OS=Homo sapiens GN=ARFGEF1 PE=1 SV=2;>tr|E	4	8	5	145.49	10.161	1.0081	1.0123	0.93322	255670000	94747000	74841000	86081000	6552	0.0116388	0.0176369	-0.0997109	169588000	180828000	160922000	8.2294	8.25727	8.20662
P17516	AKR1C4	Aldo-keto reductase family 1 member C4	>sp|P17516|AK1C4_HUMAN Aldo-keto reductase family 1 member C4 OS=Homo sapiens GN=AKR1C4 PE=1 SV=3;>tr|S4R3D5|S4R3D5_HUMAN Aldo-keto reductase family 1 member C3 (Fragment) OS=Homo sapiens GN=AKR1C3 PE=1 SV=1;>tr|A6NHU4|A6NHU4_HUMAN Aldo-keto reductase fami	8	2	2	37.066	1.9635	1.0077	1.5653	1.4262	181380000	35441000	42515000	103430000	1286	0.0110662	0.646439	0.512176	77956000	138871000	145945000	7.89185	8.14261	8.16419
Q9NNW7	TXNRD2	Isoform 2 of Thioredoxin reductase 2, mitochondrial	>sp|Q9NNW7-2|TRXR2_HUMAN Isoform 2 of Thioredoxin reductase 2, mitochondrial OS=Homo sapiens GN=TXNRD2;>tr|D3YTF8|D3YTF8_HUMAN Thioredoxin reductase 2, mitochondrial OS=Homo sapiens GN=TXNRD2 PE=1 SV=3;>sp|Q9NNW7|TRXR2_HUMAN Thioredoxin reductase 2, mitoch	14	6	5	53.969	33.032	1.0063	0.93722	1.0073	449280000	134280000	124370000	190630000	5563	0.00906047	-0.0935404	0.0104934	258650000	324910000	315000000	8.41271	8.51176	8.49831
H7C1J4	UHRF1BP1	Chromosome 6 open reading frame 107, isoform CRA	>tr|H7C1J4|H7C1J4_HUMAN Chromosome 6 open reading frame 107, isoform CRA_b OS=Homo sapiens GN=UHRF1BP1 PE=1 SV=1;>sp|Q6BDS2|URFB1_HUMAN UHRF1-binding protein 1 OS=Homo sapiens GN=UHRF1BP1 PE=1 SV=1	3	7	7	154.72	7.4528	1.0062	1.1452	1.0132	678440000	53948000	59396000	565090000	3345	0.00891709	0.1956	0.018919	113344000	619038000	624486000	8.0544	8.79172	8.79552
Q6UW02	CYP20A1	Cytochrome P450 20A1	>sp|Q6UW02|CP20A_HUMAN Cytochrome P450 20A1 OS=Homo sapiens GN=CYP20A1 PE=1 SV=1;>tr|E9PHG5|E9PHG5_HUMAN Cytochrome P450 20A1 OS=Homo sapiens GN=CYP20A1 PE=1 SV=1;>sp|Q6UW02-2|CP20A_HUMAN Isoform 2 of Cytochrome P450 20A1 OS=Homo sapiens GN=CYP20A1;>tr|C9J	6	9	9	52.432	34.158	1.0058	1.057	0.92936	834190000	264620000	307680000	261890000	3491	0.00834346	0.0799754	-0.105691	572300000	526510000	569570000	8.75762	8.72141	8.75555
Q9Y6X3	MAU2	MAU2 chromatid cohesion factor homolog	>sp|Q9Y6X3|SCC4_HUMAN MAU2 chromatid cohesion factor homolog OS=Homo sapiens GN=MAU2 PE=1 SV=2;>sp|Q9Y6X3-3|SCC4_HUMAN Isoform 3 of MAU2 chromatid cohesion factor homolog OS=Homo sapiens GN=MAU2;>sp|Q9Y6X3-2|SCC4_HUMAN Isoform 2 of MAU2 chromatid cohesion	5	3	3	69.081	9.4288	1.0058	0.99956	1.1344	144410000	51109000	39437000	53868000	6580	0.00834346	-0.000634926	0.181929	90546000	104977000	93305000	7.95687	8.02109	7.9699
Q9UM54	MYO6	Unconventional myosin-VI	>tr|A0A0A0MRM8|A0A0A0MRM8_HUMAN Unconventional myosin-VI OS=Homo sapiens GN=MYO6 PE=1 SV=1;>sp|Q9UM54-6|MYO6_HUMAN Isoform 6 of Unconventional myosin-VI OS=Homo sapiens GN=MYO6;>sp|Q9UM54-5|MYO6_HUMAN Isoform 5 of Unconventional myosin-VI OS=Homo sapiens G	10	59	59	145.01	323.31	1.0046	0.89149	0.88123	20968000000	7514700000	6882800000	6571000000	6229	0.00662118	-0.165709	-0.182409	14397500000	14085700000	13453800000	10.1583	10.1488	10.1288
E9PNA6	TCIRG1	V-type proton ATPase subunit a (Fragment)	>tr|E9PNA6|E9PNA6_HUMAN V-type proton ATPase subunit a (Fragment) OS=Homo sapiens GN=TCIRG1 PE=1 SV=1;>sp|Q13488|VPP3_HUMAN V-type proton ATPase 116 kDa subunit a isoform 3 OS=Homo sapiens GN=TCIRG1 PE=1 SV=3;>tr|E9PMC5|E9PMC5_HUMAN V-type proton ATPase su	6	2	2	33.777	6.8941	1.0043	0.891	0.90993	56703000	19613000	20492000	16597000	2654	0.00619029	-0.166503	-0.136173	40105000	36210000	37089000	7.6032	7.55883	7.56925
Q9UI10	EIF2B4	Translation initiation factor eIF-2B subunit delta	>sp|Q9UI10|EI2BD_HUMAN Translation initiation factor eIF-2B subunit delta OS=Homo sapiens GN=EIF2B4 PE=1 SV=2;>tr|E7ERK9|E7ERK9_HUMAN Translation initiation factor eIF-2B subunit delta OS=Homo sapiens GN=EIF2B4 PE=1 SV=1;>tr|A0A087WTA5|A0A087WTA5_HUMAN Tra	8	20	20	57.557	114.34	1.0041	1.1642	1.1456	4920600000	1403800000	1858800000	1658000000	6100	0.00590296	0.219339	0.196103	3262600000	3061800000	3516800000	9.51356	9.48598	9.54615
O43598	DNPH1	2-deoxynucleoside 5-phosphate N-hydrolase 1	>sp|O43598|DNPH1_HUMAN 2-deoxynucleoside 5-phosphate N-hydrolase 1 OS=Homo sapiens GN=DNPH1 PE=1 SV=1;>tr|H0Y8X4|H0Y8X4_HUMAN 2-deoxynucleoside 5-phosphate N-hydrolase 1 (Fragment) OS=Homo sapiens GN=DNPH1 PE=1 SV=1;>sp|O43598-2|DNPH1_HUMAN Isoform 2 o	3	4	4	19.108	14.246	1.0037	0.9322	0.88549	1335200000	447040000	463990000	424160000	461	0.00532812	-0.101289	-0.175452	911030000	871200000	888150000	8.95953	8.94012	8.94849
Q96FW1	OTUB1	Ubiquitin thioesterase OTUB1	>sp|Q96FW1|OTUB1_HUMAN Ubiquitin thioesterase OTUB1 OS=Homo sapiens GN=OTUB1 PE=1 SV=2;>tr|J3KR44|J3KR44_HUMAN Ubiquitin thioesterase OTUB1 OS=Homo sapiens GN=OTUB1 PE=1 SV=2;>tr|F5GYN4|F5GYN4_HUMAN Ubiquitin thioesterase OTUB1 OS=Homo sapiens GN=OTUB1 PE=	7	13	13	31.284	85.498	1.0031	0.99443	0.99946	8466400000	2906000000	2891200000	2669200000	4615	0.00446544	-0.00805827	-0.000779266	5797200000	5575200000	5560400000	9.76322	9.74626	9.74511
Q9NX63	CHCHD3	MICOS complex subunit MIC19	>sp|Q9NX63|MIC19_HUMAN MICOS complex subunit MIC19 OS=Homo sapiens GN=CHCHD3 PE=1 SV=1;>tr|C9JRZ6|C9JRZ6_HUMAN MICOS complex subunit OS=Homo sapiens GN=CHCHD3 PE=1 SV=1;>tr|F8WAR4|F8WAR4_HUMAN MICOS complex subunit OS=Homo sapiens GN=CHCHD3 PE=1 SV=1	4	9	9	26.152	24.84	1.0026	0.96461	0.98183	3878100000	1292700000	1350500000	1234800000	5820	0.00374614	-0.0519823	-0.0264548	2643200000	2527500000	2585300000	9.42213	9.40269	9.41251
P48730	CSNK1D	Isoform 2 of Casein kinase I isoform delta	>sp|P48730-2|KC1D_HUMAN Isoform 2 of Casein kinase I isoform delta OS=Homo sapiens GN=CSNK1D;>sp|P48730|KC1D_HUMAN Casein kinase I isoform delta OS=Homo sapiens GN=CSNK1D PE=1 SV=2;>tr|H7BYT1|H7BYT1_HUMAN Casein kinase I isoform delta OS=Homo sapiens GN=CS	12	12	12	46.832	56.746	1.0023	0.95496	0.90537	3795400000	1311400000	1336700000	1147300000	1822	0.00331439	-0.0664878	-0.143421	2648100000	2458700000	2484000000	9.42293	9.39071	9.39515
Q6P582	MZT2A	Mitotic-spindle organizing protein 2A	>sp|Q6P582|MZT2A_HUMAN Mitotic-spindle organizing protein 2A OS=Homo sapiens GN=MZT2A PE=1 SV=2;>sp|Q6NZ67|MZT2B_HUMAN Mitotic-spindle organizing protein 2B OS=Homo sapiens GN=MZT2B PE=1 SV=1;>tr|B8ZZ87|B8ZZ87_HUMAN Mitotic-spindle organizing protein 2B OS	6	4	4	16.22	14.698	1.0022	0.92988	1.0088	692520000	231810000	245870000	214840000	3406	0.00317044	-0.104884	0.0126402	477680000	446650000	460710000	8.67914	8.64997	8.66343
W0S4B9	Pe1Fe10	Tyrosine-protein kinase	>tr|W0S4B9|W0S4B9_HUMAN Tyrosine-protein kinase OS=Homo sapiens GN=Pe1Fe10 PE=1 SV=1;>sp|P16591-3|FER_HUMAN Isoform 3 of Tyrosine-protein kinase Fer OS=Homo sapiens GN=FER;>sp|P16591-2|FER_HUMAN Isoform 2 of Tyrosine-protein kinase Fer OS=Homo sapiens GN=F	9	3	3	46.954	18.103	1.0015	1.0947	1.0361	404040000	141220000	151260000	111570000	1265	0.00216242	0.130536	0.0511633	292480000	252790000	262830000	8.4661	8.40276	8.41967
Q71SY5	MED25	Isoform 5 of Mediator of RNA polymerase II transcription subunit 25	>sp|Q71SY5-5|MED25_HUMAN Isoform 5 of Mediator of RNA polymerase II transcription subunit 25 OS=Homo sapiens GN=MED25;>sp|Q71SY5|MED25_HUMAN Mediator of RNA polymerase II transcription subunit 25 OS=Homo sapiens GN=MED25 PE=1 SV=2;>sp|Q71SY5-2|MED25_HUMAN	6	2	2	76.511	11.493	1.0014	1.0086	0.93519	217020000	68010000	80750000	68254000	3558	0.00201836	0.0123541	-0.0966686	148760000	136264000	149004000	8.17249	8.13438	8.1732
U3KPY1	POLR2F	DNA-directed RNA polymerases I, II, and III subunit RPABC2 (Fragment)	>tr|U3KPY1|U3KPY1_HUMAN DNA-directed RNA polymerases I, II, and III subunit RPABC2 (Fragment) OS=Homo sapiens GN=POLR2F PE=1 SV=1;>tr|U3KQB0|U3KQB0_HUMAN DNA-directed RNA polymerases I, II, and III subunit RPABC2 OS=Homo sapiens GN=POLR2F PE=1 SV=1;>sp|P61	7	2	2	12.659	2.0955	0.99983	0.99454	0.9634	892580000	310320000	308090000	274170000	2143	-0.000245279	-0.0078987	-0.0537932	618410000	584490000	582260000	8.79128	8.76678	8.76512
Q9BX84	TRPM6	Isoform M6-kinase 2 of Transient receptor potential cation channel subfamily M member 6	>sp|Q9BX84-6|TRPM6_HUMAN Isoform M6-kinase 2 of Transient receptor potential cation channel subfamily M member 6 OS=Homo sapiens GN=TRPM6;>sp|Q9BX84-5|TRPM6_HUMAN Isoform M6-kinase 1 of Transient receptor potential cation channel subfamily M member 6 OS=Ho	7	2	2	97.519	2.2559	0.9996	0.9805	0.88772	474850000	166150000	172250000	136460000	5132	-0.000577193	-0.0284105	-0.171823	338400000	302610000	308710000	8.52943	8.48088	8.48955
A8MZF9	DRG2	Developmentally-regulated GTP-binding protein 2	>tr|A8MZF9|A8MZF9_HUMAN Developmentally-regulated GTP-binding protein 2 OS=Homo sapiens GN=DRG2 PE=1 SV=1;>sp|P55039|DRG2_HUMAN Developmentally-regulated GTP-binding protein 2 OS=Homo sapiens GN=DRG2 PE=1 SV=1	8	11	10	38.129	86.188	0.99957	0.98636	0.96021	2656500000	911560000	891740000	853170000	2042	-0.000620492	-0.0198138	-0.0585781	1803300000	1764730000	1744910000	9.25607	9.24668	9.24177
Q8TCA0	LRRC20	Leucine-rich repeat-containing protein 20	>sp|Q8TCA0|LRC20_HUMAN Leucine-rich repeat-containing protein 20 OS=Homo sapiens GN=LRRC20 PE=1 SV=1;>sp|Q8TCA0-3|LRC20_HUMAN Isoform 3 of Leucine-rich repeat-containing protein 20 OS=Homo sapiens GN=LRRC20;>tr|X6RK58|X6RK58_HUMAN Leucine-rich repeat-conta	5	7	7	20.509	8.3396	0.99857	1.0024	0.98349	518150000	160660000	174430000	183060000	4160	-0.00206453	0.00345832	-0.0240177	335090000	343720000	357490000	8.52516	8.5362	8.55326
B0QYW5	SLC25A17	Peroxisomal membrane protein PMP34	>tr|B0QYW5|B0QYW5_HUMAN Peroxisomal membrane protein PMP34 OS=Homo sapiens GN=SLC25A17 PE=1 SV=1;>tr|F6RTR7|F6RTR7_HUMAN Peroxisomal membrane protein PMP34 OS=Homo sapiens GN=SLC25A17 PE=1 SV=1;>sp|O43808|PM34_HUMAN Peroxisomal membrane protein PMP34 OS=Ho	4	2	2	25.721	2.0008	0.99846	1.0876	1.0679	33301000	11403000	11491000	10407000	495	-0.00222346	0.121148	0.0947766	22894000	21810000	21898000	7.35972	7.33866	7.3404
Q9BSD7	NTPCR	Cancer-related nucleoside-triphosphatase	>sp|Q9BSD7|NTPCR_HUMAN Cancer-related nucleoside-triphosphatase OS=Homo sapiens GN=NTPCR PE=1 SV=1;>tr|Q5TDF0|Q5TDF0_HUMAN Cancer-related nucleoside-triphosphatase OS=Homo sapiens GN=NTPCR PE=1 SV=1	2	5	5	20.713	31.473	0.99834	1.0485	1.0712	1074000000	360580000	371940000	341470000	4997	-0.00239686	0.0683269	0.0992279	732520000	702050000	713410000	8.86482	8.84637	8.85334
Q99829	CPNE1	Copine-1	>sp|Q99829|CPNE1_HUMAN Copine-1 OS=Homo sapiens GN=CPNE1 PE=1 SV=1;>tr|B0QZ18|B0QZ18_HUMAN Copine-1 OS=Homo sapiens GN=CPNE1 PE=1 SV=1;>tr|F2Z2V0|F2Z2V0_HUMAN Copine-1 (Fragment) OS=Homo sapiens GN=CPNE1 PE=1 SV=1;>tr|A6PVH9|A6PVH9_HUMAN Copine-1 OS=Homo s	19	14	14	59.058	97.661	0.99827	1.057	1.0643	4700700000	1687000000	1517100000	1496500000	4909	-0.00249802	0.0799754	0.0899049	3204100000	3183500000	3013600000	9.50571	9.5029	9.47909
B2R4S9	HIST1H2BF	Histone H2B	>tr|B2R4S9|B2R4S9_HUMAN Histone H2B OS=Homo sapiens GN=HIST1H2BF PE=2 SV=1;>sp|Q99880|H2B1L_HUMAN Histone H2B type 1-L OS=Homo sapiens GN=HIST1H2BL PE=1 SV=3;>sp|Q99879|H2B1M_HUMAN Histone H2B type 1-M OS=Homo sapiens GN=HIST1H2BM PE=1 SV=3;>sp|Q99877|H2B1	13	8	8	13.906	31.242	0.99826	0.977	0.99244	260110000000	90536000000	87250000000	82324000000	577	-0.00251248	-0.0335695	-0.0109482	177786000000	172860000000	169574000000	11.2499	11.2377	11.2294
P55196	MLLT4	Isoform 3 of Afadin	>sp|P55196-3|AFAD_HUMAN Isoform 3 of Afadin OS=Homo sapiens GN=MLLT4;>sp|P55196-2|AFAD_HUMAN Isoform 1 of Afadin OS=Homo sapiens GN=MLLT4	3	19	19	197.65	63.415	0.99811	0.869	0.86994	2171400000	799340000	751460000	620620000	2051	-0.00272927	-0.202572	-0.201012	1550800000	1419960000	1372080000	9.19056	9.15228	9.13738
Q8NBS9	TXNDC5	Thioredoxin domain-containing protein 5	>sp|Q8NBS9|TXND5_HUMAN Thioredoxin domain-containing protein 5 OS=Homo sapiens GN=TXNDC5 PE=1 SV=2;>sp|Q8NBS9-2|TXND5_HUMAN Isoform 2 of Thioredoxin domain-containing protein 5 OS=Homo sapiens GN=TXNDC5	2	17	17	47.628	86.395	0.99775	0.91781	0.91935	20051000000	6745400000	7203500000	6102100000	4033	-0.00324972	-0.123733	-0.121314	13948900000	12847500000	13305600000	10.1445	10.1088	10.124
Q92485	SMPDL3B	Acid sphingomyelinase-like phosphodiesterase 3b	>sp|Q92485|ASM3B_HUMAN Acid sphingomyelinase-like phosphodiesterase 3b OS=Homo sapiens GN=SMPDL3B PE=1 SV=2;>sp|Q92485-2|ASM3B_HUMAN Isoform 2 of Acid sphingomyelinase-like phosphodiesterase 3b OS=Homo sapiens GN=SMPDL3B;>tr|F8VWW8|F8VWW8_HUMAN Acid sphing	5	7	7	50.813	19.787	0.99706	0.90372	0.90444	1269900000	497800000	375470000	396610000	4315	-0.00424777	-0.146052	-0.144903	873270000	894410000	772080000	8.94115	8.95154	8.88766
Q8WXB1	METTL21A	Protein N-lysine methyltransferase METTL21A	>sp|Q8WXB1|MT21A_HUMAN Protein N-lysine methyltransferase METTL21A OS=Homo sapiens GN=METTL21A PE=1 SV=2;>tr|H7BXH9|H7BXH9_HUMAN Protein N-lysine methyltransferase METTL21A OS=Homo sapiens GN=METTL21A PE=1 SV=1	2	2	2	24.6	3.2287	0.99686	0.97971	0.94888	109160000	36622000	40274000	32260000	4288	-0.00453719	-0.0295733	-0.0757024	76896000	68882000	72534000	7.8859	7.83811	7.86054
B5MCA1	CFAP36	Cilia- and flagella-associated protein 36	>tr|B5MCA1|B5MCA1_HUMAN Cilia- and flagella-associated protein 36 OS=Homo sapiens GN=CFAP36 PE=1 SV=1;>sp|Q96G28|CFA36_HUMAN Cilia- and flagella-associated protein 36 OS=Homo sapiens GN=CFAP36 PE=1 SV=2;>sp|Q96G28-2|CFA36_HUMAN Isoform 2 of Cilia- and flag	5	4	4	36.138	33.166	0.99675	0.86636	0.79815	286070000	117890000	85958000	82222000	4624	-0.00469639	-0.206961	-0.325268	203848000	200112000	168180000	8.30931	8.30127	8.22577
Q9HB09	BCL2L12	Bcl-2-like protein 12	>tr|A0A087WSV0|A0A087WSV0_HUMAN Bcl-2-like protein 12 OS=Homo sapiens GN=BCL2L12 PE=1 SV=1;>sp|Q9HB09-3|B2L12_HUMAN Isoform 3 of Bcl-2-like protein 12 OS=Homo sapiens GN=BCL2L12;>sp|Q9HB09|B2L12_HUMAN Bcl-2-like protein 12 OS=Homo sapiens GN=BCL2L12 PE=1 S	5	3	3	26.907	7.4046	0.99637	1.1967	1.1979	334050000	104040000	93900000	136110000	5505	-0.00524651	0.259062	0.260507	197940000	240150000	230010000	8.29653	8.38048	8.36175
Q13901	C1D	Nuclear nucleic acid-binding protein C1D	>sp|Q13901|C1D_HUMAN Nuclear nucleic acid-binding protein C1D OS=Homo sapiens GN=C1D PE=1 SV=1;>tr|J3KPZ4|J3KPZ4_HUMAN Nuclear nucleic acid-binding protein C1D OS=Homo sapiens GN=C1D PE=1 SV=1	2	3	3	16.019	6.0406	0.99566	1.0307	1.0258	566970000	181210000	179430000	206330000	2712	-0.00627492	0.0436245	0.0367495	360640000	387540000	385760000	8.55707	8.58832	8.58632
F5GXS8	QKI	Protein quaking (Fragment)	>tr|F5GXS8|F5GXS8_HUMAN Protein quaking (Fragment) OS=Homo sapiens GN=QKI PE=1 SV=1;>tr|F5GYM3|F5GYM3_HUMAN Protein quaking (Fragment) OS=Homo sapiens GN=QKI PE=1 SV=1;>sp|Q96PU8-5|QKI_HUMAN Isoform 3 of Protein quaking OS=Homo sapiens GN=QKI;>sp|Q96PU8-9|	13	4	4	18.015	13.707	0.99549	1.0308	1.1878	556560000	340320000	112720000	103520000	4768	-0.00652127	0.0437644	0.248292	453040000	443840000	216240000	8.65614	8.64723	8.33494
O15260	SURF4	Isoform 2 of Surfeit locus protein 4	>sp|O15260-2|SURF4_HUMAN Isoform 2 of Surfeit locus protein 4 OS=Homo sapiens GN=SURF4;>tr|Q5T8U5|Q5T8U5_HUMAN Surfeit 4 OS=Homo sapiens GN=SURF4 PE=1 SV=1;>sp|O15260|SURF4_HUMAN Surfeit locus protein 4 OS=Homo sapiens GN=SURF4 PE=1 SV=3;>sp|O15260-3|SURF4	5	5	5	17.97	37.77	0.99492	1.0719	1.0242	10804000000	3688300000	3545700000	3569900000	363	-0.00734757	0.10017	0.0344975	7234000000	7258200000	7115600000	9.85938	9.86083	9.85221
Q9BV29	C15orf57	Uncharacterized protein C15orf57	>sp|Q9BV29|CO057_HUMAN Uncharacterized protein C15orf57 OS=Homo sapiens GN=C15orf57 PE=1 SV=2;>sp|Q9BV29-2|CO057_HUMAN Isoform 2 of Uncharacterized protein C15orf57 OS=Homo sapiens GN=C15orf57;>sp|Q9BV29-3|CO057_HUMAN Isoform 3 of Uncharacterized protein C	7	3	3	20.656	4.7131	0.9946	0.87848	0.86958	265250000	92137000	92743000	80371000	5066	-0.00781166	-0.186919	-0.201609	184880000	172508000	173114000	8.26689	8.23681	8.23833
A0A096LPI6	4	Uncharacterized protein (Fragment)	>tr|A0A096LPI6|A0A096LPI6_HUMAN Uncharacterized protein (Fragment) OS=Homo sapiens PE=4 SV=2;>tr|A0A0B4J2D5|A0A0B4J2D5_HUMAN Protein LOC102724023 OS=Homo sapiens GN=LOC102724023 PE=1 SV=1;>sp|P30042|ES1_HUMAN ES1 protein homolog, mitochondrial OS=Homo sapi	12	13	10	30.376	196	0.99443	0.94961	0.957	4697700000	1563200000	1660100000	1474400000	6597	-0.00805827	-0.074593	-0.0634092	3223300000	3037600000	3134500000	9.5083	9.48253	9.49617
Q9NRC1	ST7	Isoform 6 of Suppressor of tumorigenicity 7 protein	>sp|Q9NRC1-6|ST7_HUMAN Isoform 6 of Suppressor of tumorigenicity 7 protein OS=Homo sapiens GN=ST7;>tr|E7EPW5|E7EPW5_HUMAN Suppressor of tumorigenicity 7 protein OS=Homo sapiens GN=ST7 PE=1 SV=1;>tr|G3XAH9|G3XAH9_HUMAN Suppression of tumorigenicity 7, isofo	28	2	2	56.998	1.9157	0.99411	1.1973	1.2683	36467000	8020500	12132000	16314000	5643	-0.0085226	0.259785	0.342896	20152500	24334500	28446000	7.30433	7.38622	7.45402
P62847	RPS24	Isoform 2 of 40S ribosomal protein S24	>sp|P62847-2|RS24_HUMAN Isoform 2 of 40S ribosomal protein S24 OS=Homo sapiens GN=RPS24;>tr|E7ETK0|E7ETK0_HUMAN 40S ribosomal protein S24 OS=Homo sapiens GN=RPS24 PE=1 SV=1;>tr|A0A087WUS0|A0A087WUS0_HUMAN 40S ribosomal protein S24 OS=Homo sapiens GN=RPS24	6	6	6	15.069	28.131	0.99409	1.0577	1.0548	26984000000	8819900000	9061400000	9103100000	2224	-0.00855162	0.0809305	0.0769695	17881300000	17923000000	18164500000	10.2524	10.2534	10.2592
P35611	ADD1	Isoform 2 of Alpha-adducin	>sp|P35611-2|ADDA_HUMAN Isoform 2 of Alpha-adducin OS=Homo sapiens GN=ADD1;>tr|E7EV99|E7EV99_HUMAN Alpha-adducin OS=Homo sapiens GN=ADD1 PE=1 SV=1;>sp|P35611-6|ADDA_HUMAN Isoform 6 of Alpha-adducin OS=Homo sapiens GN=ADD1;>tr|E7ENY0|E7ENY0_HUMAN Alpha-addu	20	19	19	69.984	68.855	0.99398	0.81948	0.77971	2021900000	718080000	736660000	567200000	1629	-0.00871127	-0.287219	-0.35899	1454740000	1285280000	1303860000	9.16279	9.109	9.11523
Q8IY57	YAF2	Isoform 3 of YY1-associated factor 2	>sp|Q8IY57-3|YAF2_HUMAN Isoform 3 of YY1-associated factor 2 OS=Homo sapiens GN=YAF2;>sp|Q8IY57|YAF2_HUMAN YY1-associated factor 2 OS=Homo sapiens GN=YAF2 PE=1 SV=3;>sp|Q8IY57-5|YAF2_HUMAN Isoform 2 of YY1-associated factor 2 OS=Homo sapiens GN=YAF2	3	2	2	15.115	32.928	0.99387	0.95294	0.9874	113290000	37881000	38506000	36908000	3855	-0.00887094	-0.0695427	-0.0182934	76387000	74789000	75414000	7.88302	7.87384	7.87745
Q9C010	PKIB	cAMP-dependent protein kinase inhibitor beta	>sp|Q9C010|IPKB_HUMAN cAMP-dependent protein kinase inhibitor beta OS=Homo sapiens GN=PKIB PE=3 SV=1;>sp|Q9C010-2|IPKB_HUMAN Isoform 2 of cAMP-dependent protein kinase inhibitor beta OS=Homo sapiens GN=PKIB;>tr|Q5T0Z6|Q5T0Z6_HUMAN cAMP-dependent protein ki	3	2	1	8.4682	2.1332	0.99343	0.32732	0.32032	25894000	8623400	12525000	4745700	5207	-0.00950978	-1.61123	-1.64241	21148400	13369100	17270700	7.32528	7.1261	7.23731
Q9BRV8	SIKE1	Suppressor of IKBKE 1	>sp|Q9BRV8|SIKE1_HUMAN Suppressor of IKBKE 1 OS=Homo sapiens GN=SIKE1 PE=1 SV=1;>sp|Q9BRV8-2|SIKE1_HUMAN Isoform 2 of Suppressor of IKBKE 1 OS=Homo sapiens GN=SIKE1	2	2	2	23.721	3.638	0.99319	0.93483	0.83793	110010000	38128000	38427000	33453000	4990	-0.00985836	-0.0972241	-0.255098	76555000	71581000	71880000	7.88397	7.8548	7.85661
Q96MV1	TMEM56	Transmembrane protein 56	>sp|Q96MV1|TMM56_HUMAN Transmembrane protein 56 OS=Homo sapiens GN=TMEM56 PE=1 SV=1;>tr|S4R3V7|S4R3V7_HUMAN Protein TMEM56-RWDD3 (Fragment) OS=Homo sapiens GN=TMEM56-RWDD3 PE=4 SV=1;>tr|S4R434|S4R434_HUMAN Protein TMEM56-RWDD3 OS=Homo sapiens GN=TMEM56-RWD	3	2	2	30.04	4.9922	0.99313	1.0434	0.99685	46257000	14458000	15540000	16259000	4739	-0.00994552	0.0612923	-0.00455166	29998000	30717000	31799000	7.47709	7.48738	7.50241
O00217	NDUFS8	NADH dehydrogenase [ubiquinone] iron-sulfur protein 8, mitochondrial	>sp|O00217|NDUS8_HUMAN NADH dehydrogenase [ubiquinone] iron-sulfur protein 8, mitochondrial OS=Homo sapiens GN=NDUFS8 PE=1 SV=1;>tr|E9PN51|E9PN51_HUMAN NADH dehydrogenase [ubiquinone] iron-sulfur protein 8, mitochondrial (Fragment) OS=Homo sapiens GN=NDUFS	6	5	5	23.705	45.956	0.9926	0.94847	0.95454	1619400000	530880000	575860000	512640000	187	-0.0107156	-0.076326	-0.0671224	1106740000	1043520000	1088500000	9.04405	9.0185	9.03683
D4Q8H0	pk	Mitogen-activated protein kinase kinase kinase MLT	>tr|D4Q8H0|D4Q8H0_HUMAN Mitogen-activated protein kinase kinase kinase MLT OS=Homo sapiens GN=pk PE=1 SV=1;>sp|Q9NYL2-2|MLTK_HUMAN Isoform 2 of Mitogen-activated protein kinase kinase kinase MLT OS=Homo sapiens GN=ZAK;>sp|Q9NYL2-3|MLTK_HUMAN Isoform 3 of M	4	5	1	51.582	6.78	0.99256	0.74707	0.81228	108410000	39409000	39460000	29538000	5859	-0.0107738	-0.420685	-0.299951	78869000	68947000	68998000	7.89691	7.83852	7.83884
Q04726	TLE3	Isoform 5 of Transducin-like enhancer protein 3	>sp|Q04726-5|TLE3_HUMAN Isoform 5 of Transducin-like enhancer protein 3 OS=Homo sapiens GN=TLE3;>sp|Q04726-2|TLE3_HUMAN Isoform 2 of Transducin-like enhancer protein 3 OS=Homo sapiens GN=TLE3;>sp|Q04726-7|TLE3_HUMAN Isoform 7 of Transducin-like enhancer pr	30	10	10	83.114	53.203	0.99248	1.1885	1.1439	783120000	251410000	237640000	294070000	2435	-0.0108901	0.249142	0.193961	489050000	545480000	531710000	8.68935	8.73678	8.72567
P98164	LRP2	Low-density lipoprotein receptor-related protein 2	>sp|P98164|LRP2_HUMAN Low-density lipoprotein receptor-related protein 2 OS=Homo sapiens GN=LRP2 PE=1 SV=3	1	2	2	521.95	2.7159	0.99243	1.2453	1.2159	453460000	148920000	141460000	163070000	2347	-0.0109627	0.316493	0.282025	290380000	311990000	304530000	8.46297	8.49414	8.48363
Q04637	EIF4G1	Isoform C of Eukaryotic translation initiation factor 4 gamma 1	>sp|Q04637-4|IF4G1_HUMAN Isoform C of Eukaryotic translation initiation factor 4 gamma 1 OS=Homo sapiens GN=EIF4G1;>tr|E9PGM1|E9PGM1_HUMAN Eukaryotic translation initiation factor 4 gamma 1 OS=Homo sapiens GN=EIF4G1 PE=1 SV=1	3	64	64	166.62	323.31	0.99215	1.0065	1.0486	82116000000	27106000000	27678000000	27332000000	2433	-0.0113698	0.00934717	0.0684645	54784000000	54438000000	55010000000	10.7387	10.7359	10.7404
Q5T3F8	TMEM63B	CSC1-like protein 2	>sp|Q5T3F8|CSCL2_HUMAN CSC1-like protein 2 OS=Homo sapiens GN=TMEM63B PE=1 SV=1;>sp|Q5T3F8-2|CSCL2_HUMAN Isoform 2 of CSC1-like protein 2 OS=Homo sapiens GN=TMEM63B;>sp|Q5T3F8-3|CSCL2_HUMAN Isoform 3 of CSC1-like protein 2 OS=Homo sapiens GN=TMEM63B;>tr|H3	6	5	5	94.957	9.1808	0.99211	1.0777	0.97852	310020000	122220000	91236000	96567000	3237	-0.011428	0.107956	-0.0313268	213456000	218787000	187803000	8.32931	8.34002	8.2737
Q9Y520	PRRC2C	Isoform 4 of Protein PRRC2C	>sp|Q9Y520-4|PRC2C_HUMAN Isoform 4 of Protein PRRC2C OS=Homo sapiens GN=PRRC2C;>tr|E7EPN9|E7EPN9_HUMAN Protein PRRC2C OS=Homo sapiens GN=PRRC2C PE=1 SV=1;>sp|Q9Y520-5|PRC2C_HUMAN Isoform 5 of Protein PRRC2C OS=Homo sapiens GN=PRRC2C;>sp|Q9Y520|PRC2C_HUMAN	10	71	71	308.6	323.31	0.99207	0.98966	0.99665	15349000000	5006300000	5209700000	5133300000	6474	-0.0114862	-0.0149951	-0.00484114	10216000000	10139600000	10343000000	10.0093	10.006	10.0146
C9J3F6	TBC1D5	TBC1 domain family member 5	>tr|C9J3F6|C9J3F6_HUMAN TBC1 domain family member 5 OS=Homo sapiens GN=TBC1D5 PE=1 SV=1;>sp|Q92609|TBCD5_HUMAN TBC1 domain family member 5 OS=Homo sapiens GN=TBC1D5 PE=1 SV=1;>sp|Q92609-2|TBCD5_HUMAN Isoform 2 of TBC1 domain family member 5 OS=Homo sapiens	4	7	7	67.534	60.585	0.99206	0.93032	0.93471	701430000	199800000	196790000	304830000	4346	-0.0115007	-0.104201	-0.0974093	396590000	504630000	501620000	8.59834	8.70297	8.70037
Q9UKL0	RCOR1	REST corepressor 1	>sp|Q9UKL0|RCOR1_HUMAN REST corepressor 1 OS=Homo sapiens GN=RCOR1 PE=1 SV=1;>tr|J3KN32|J3KN32_HUMAN REST corepressor 1 OS=Homo sapiens GN=RCOR1 PE=1 SV=1	3	7	7	53.027	28.473	0.99168	1.0229	1.0118	1530200000	511950000	543490000	474790000	6172	-0.0120534	0.0326651	0.0169241	1055440000	986740000	1018280000	9.02343	8.9942	9.00787
H0YK39	GTF2A2	Transcription initiation factor IIA subunit 2 (Fragment)	>tr|H0YK39|H0YK39_HUMAN Transcription initiation factor IIA subunit 2 (Fragment) OS=Homo sapiens GN=GTF2A2 PE=1 SV=1;>sp|P52657|T2AG_HUMAN Transcription initiation factor IIA subunit 2 OS=Homo sapiens GN=GTF2A2 PE=1 SV=1;>tr|A8MYR4|A8MYR4_HUMAN Transcripti	3	2	2	8.3655	3.1715	0.99123	0.94359	1.0319	243120000	85191000	80686000	77242000	1974	-0.0127082	-0.083768	0.0453032	165877000	162433000	157928000	8.21979	8.21067	8.19846
O95295	SNAPIN	SNARE-associated protein Snapin	>sp|O95295|SNAPN_HUMAN SNARE-associated protein Snapin OS=Homo sapiens GN=SNAPIN PE=1 SV=1	1	3	3	14.874	20.907	0.99089	0.79885	0.83037	296440000	111140000	107260000	78042000	828	-0.0132032	-0.324003	-0.268174	218400000	189182000	185302000	8.33925	8.27688	8.26788
Q02447	SP3	Isoform 3 of Transcription factor Sp3	>sp|Q02447-3|SP3_HUMAN Isoform 3 of Transcription factor Sp3 OS=Homo sapiens GN=SP3;>sp|Q02447-4|SP3_HUMAN Isoform 4 of Transcription factor Sp3 OS=Homo sapiens GN=SP3;>tr|H0Y6K5|H0Y6K5_HUMAN Transcription factor Sp3 OS=Homo sapiens GN=SP3 PE=1 SV=1;>sp|Q0	8	3	3	53.715	77.549	0.99075	0.99159	0.97602	1236300000	407990000	415050000	413260000	2405	-0.013407	-0.0121844	-0.0350174	823040000	821250000	828310000	8.91542	8.91448	8.91819
E7EPF2	RBMS1	RNA-binding motif, single-stranded-interacting protein 1 (Fragment)	>tr|E7EPF2|E7EPF2_HUMAN RNA-binding motif, single-stranded-interacting protein 1 (Fragment) OS=Homo sapiens GN=RBMS1 PE=1 SV=7;>tr|C9J9B2|C9J9B2_HUMAN RNA-binding motif, single-stranded-interacting protein 3 OS=Homo sapiens GN=RBMS3 PE=1 SV=1;>tr|E7ETU5|E7	12	2	1	13.826	5.5487	0.99073	0.96491	0.96831	126250000	45084000	40471000	40696000	1513	-0.0134362	-0.0515337	-0.0464591	85555000	85780000	81167000	7.93225	7.93339	7.90938
E9PKN0	PCF11	Pre-mRNA cleavage complex 2 protein Pcf11 (Fragment)	>tr|E9PKN0|E9PKN0_HUMAN Pre-mRNA cleavage complex 2 protein Pcf11 (Fragment) OS=Homo sapiens GN=PCF11 PE=1 SV=1;>tr|E9PQ01|E9PQ01_HUMAN Pre-mRNA cleavage complex 2 protein Pcf11 (Fragment) OS=Homo sapiens GN=PCF11 PE=1 SV=7;>sp|O94913|PCF11_HUMAN Pre-mRNA	5	8	8	88.985	18.009	0.99057	0.82761	0.97707	513810000	199250000	161940000	152620000	775	-0.0136692	-0.272977	-0.0334662	361190000	351870000	314560000	8.55774	8.54638	8.4977
F1T0I1	SEC16A	Protein transport protein Sec16A	>tr|F1T0I1|F1T0I1_HUMAN Protein transport protein Sec16A OS=Homo sapiens GN=SEC16A PE=1 SV=1;>tr|J3KNL6|J3KNL6_HUMAN Protein transport protein Sec16A OS=Homo sapiens GN=SEC16A PE=1 SV=1;>sp|O15027-2|SC16A_HUMAN Isoform 2 of Protein transport protein Sec16A	10	36	36	249.48	150.29	0.99017	1.0103	1.0463	3931700000	1297700000	1360800000	1273200000	6642	-0.0142519	0.0147838	0.0652966	2658500000	2570900000	2634000000	9.42464	9.41009	9.42062
Q6V1P9	DCHS2	Protocadherin-23 (Fragment)	>tr|A0A096LNH0|A0A096LNH0_HUMAN Protocadherin-23 (Fragment) OS=Homo sapiens GN=DCHS2 PE=1 SV=1;>sp|Q6V1P9|PCD23_HUMAN Protocadherin-23 OS=Homo sapiens GN=DCHS2 PE=2 SV=1	2	3	3	322.1	2.1897	0.99009	0.94523	1.005	1171200000	402930000	414080000	354200000	3506	-0.0143684	-0.0812627	0.0071955	817010000	757130000	768280000	8.91223	8.87917	8.88552
Q9UIA9	XPO7	Exportin-7	>sp|Q9UIA9|XPO7_HUMAN Exportin-7 OS=Homo sapiens GN=XPO7 PE=1 SV=3;>tr|E7ESC6|E7ESC6_HUMAN Exportin-7 OS=Homo sapiens GN=XPO7 PE=1 SV=1	4	23	23	123.91	71.911	0.98988	0.98291	1.0013	3896200000	1400500000	1340400000	1155300000	6107	-0.0146745	-0.0248688	0.00187429	2740900000	2555800000	2495700000	9.43789	9.40753	9.39719
Q01844	EWSR1	Isoform 6 of RNA-binding protein EWS	>sp|Q01844-6|EWS_HUMAN Isoform 6 of RNA-binding protein EWS OS=Homo sapiens GN=EWSR1;>tr|B0QYK0|B0QYK0_HUMAN RNA-binding protein EWS OS=Homo sapiens GN=EWSR1 PE=1 SV=1;>sp|Q01844-3|EWS_HUMAN Isoform 3 of RNA-binding protein EWS OS=Homo sapiens GN=EWSR1;>sp	11	8	8	62.507	135.72	0.98978	1.0066	1.0287	11088000000	3796700000	3669500000	3622200000	2392	-0.0148202	0.0094905	0.0408223	7466200000	7418900000	7291700000	9.8731	9.87034	9.86283
A6NKD9	CCDC85C	Coiled-coil domain-containing protein 85C	>sp|A6NKD9|CC85C_HUMAN Coiled-coil domain-containing protein 85C OS=Homo sapiens GN=CCDC85C PE=1 SV=1;>tr|G3V2D7|G3V2D7_HUMAN Coiled-coil domain-containing protein 85C OS=Homo sapiens GN=CCDC85C PE=1 SV=1;>tr|H0YJY5|H0YJY5_HUMAN Coiled-coil domain-containi	4	3	3	45.209	6.9086	0.98948	0.65377	0.52126	124210000	43794000	52252000	28161000	154	-0.0152575	-0.613145	-0.939925	96046000	71955000	80413000	7.98248	7.85706	7.90533
P41567	EIF1	Eukaryotic translation initiation factor 1	>sp|P41567|EIF1_HUMAN Eukaryotic translation initiation factor 1 OS=Homo sapiens GN=EIF1 PE=1 SV=1;>tr|K7EM18|K7EM18_HUMAN Eukaryotic translation initiation factor 1 OS=Homo sapiens GN=EIF1 PE=1 SV=1	3	11	11	12.732	177.39	0.98918	0.98576	1.0058	19757000000	4511500000	9509200000	5735800000	1707	-0.015695	-0.0206917	0.00834346	14020700000	10247300000	15245000000	10.1468	10.0106	10.1831
Q9H2H9	SLC38A1	Sodium-coupled neutral amino acid transporter 1	>sp|Q9H2H9|S38A1_HUMAN Sodium-coupled neutral amino acid transporter 1 OS=Homo sapiens GN=SLC38A1 PE=1 SV=1;>tr|F8VX04|F8VX04_HUMAN Sodium-coupled neutral amino acid transporter 1 OS=Homo sapiens GN=SLC38A1 PE=1 SV=1	2	4	4	54.047	5.5364	0.98886	1.0922	1.118	1362700000	559170000	328770000	474710000	5318	-0.0161618	0.127237	0.16092	887940000	1033880000	803480000	8.94838	9.01447	8.90498
Q9Y4Z0	LSM4	U6 snRNA-associated Sm-like protein LSm4	>sp|Q9Y4Z0|LSM4_HUMAN U6 snRNA-associated Sm-like protein LSm4 OS=Homo sapiens GN=LSM4 PE=1 SV=1;>tr|V9GZ56|V9GZ56_HUMAN U6 snRNA-associated Sm-like protein LSm4 (Fragment) OS=Homo sapiens GN=LSM4 PE=1 SV=1;>tr|U3KQS7|U3KQS7_HUMAN U6 snRNA-associated Sm-li	5	7	7	15.35	33.904	0.98858	0.98456	1.0177	7478000000	2856200000	2367200000	2254600000	6471	-0.0165704	-0.022449	0.0253123	5223400000	5110800000	4621800000	9.71795	9.70849	9.66481
Q9Y6M7	SLC4A7	Isoform 6 of Sodium bicarbonate cotransporter 3	>sp|Q9Y6M7-6|S4A7_HUMAN Isoform 6 of Sodium bicarbonate cotransporter 3 OS=Homo sapiens GN=SLC4A7;>sp|Q9Y6M7-13|S4A7_HUMAN Isoform 13 of Sodium bicarbonate cotransporter 3 OS=Homo sapiens GN=SLC4A7;>sp|Q9Y6M7-8|S4A7_HUMAN Isoform 8 of Sodium bicarbonate co	28	10	10	127.36	36.406	0.98819	1.0873	1.1747	1413100000	457020000	447930000	508120000	6569	-0.0171396	0.12075	0.232292	904950000	965140000	956050000	8.95662	8.98459	8.98048
Q9NWW5	CLN6	Ceroid-lipofuscinosis neuronal protein 6	>sp|Q9NWW5|CLN6_HUMAN Ceroid-lipofuscinosis neuronal protein 6 OS=Homo sapiens GN=CLN6 PE=1 SV=1;>tr|H3BTY4|H3BTY4_HUMAN Ceroid-lipofuscinosis neuronal protein 6 OS=Homo sapiens GN=CLN6 PE=1 SV=1;>tr|H3BUV4|H3BUV4_HUMAN Ceroid-lipofuscinosis neuronal prote	7	3	3	35.919	26.553	0.98813	0.96885	0.93141	834670000	270380000	237640000	326650000	5796	-0.0172272	-0.0456548	-0.102512	508020000	597030000	564290000	8.70588	8.776	8.7515
O15372	EIF3H	Eukaryotic translation initiation factor 3 subunit H	>sp|O15372|EIF3H_HUMAN Eukaryotic translation initiation factor 3 subunit H OS=Homo sapiens GN=EIF3H PE=1 SV=1;>tr|B3KS98|B3KS98_HUMAN Eukaryotic translation initiation factor 3 subunit H OS=Homo sapiens GN=EIF3H PE=1 SV=1;>tr|A0A087WZK9|A0A087WZK9_HUMAN E	9	20	20	39.93	189.84	0.98798	0.99388	0.99968	21555000000	7701400000	7024200000	6829800000	379	-0.0174463	-0.00885642	-0.000461736	14725600000	14531200000	13854000000	10.1681	10.1623	10.1416
Q8TBQ9	TMEM167A	Protein kish-A	>sp|Q8TBQ9|KISHA_HUMAN Protein kish-A OS=Homo sapiens GN=TMEM167A PE=1 SV=1	1	2	2	8.0598	2.7973	0.98571	0.92816	0.86045	298940000	104690000	96361000	97893000	4155	-0.0207648	-0.107555	-0.216837	201051000	202583000	194254000	8.30331	8.3066	8.28837
Q9BW66	CINP	Cyclin-dependent kinase 2-interacting protein	>sp|Q9BW66|CINP_HUMAN Cyclin-dependent kinase 2-interacting protein OS=Homo sapiens GN=CINP PE=1 SV=1;>tr|H0YN33|H0YN33_HUMAN Cyclin-dependent kinase 2-interacting protein (Fragment) OS=Homo sapiens GN=CINP PE=1 SV=1;>sp|Q9BW66-3|CINP_HUMAN Isoform 3 of Cy	10	8	8	24.324	29.264	0.98534	0.9729	0.99902	640900000	216190000	219710000	205000000	5107	-0.0213065	-0.0396366	-0.00141453	435900000	421190000	424710000	8.63939	8.62448	8.62809
P33316	DUT	Isoform 2 of Deoxyuridine 5-triphosphate nucleotidohydrolase, mitochondrial	>sp|P33316-2|DUT_HUMAN Isoform 2 of Deoxyuridine 5-triphosphate nucleotidohydrolase, mitochondrial OS=Homo sapiens GN=DUT;>tr|H0YNW5|H0YNW5_HUMAN Deoxyuridine 5-triphosphate nucleotidohydrolase, mitochondrial OS=Homo sapiens GN=DUT PE=1 SV=1;>sp|P33316|D	9	11	11	17.748	85.532	0.98476	1.0489	1.0792	13835000000	4650100000	4574800000	4610300000	1594	-0.0221559	0.0688771	0.109962	9224900000	9260400000	9185100000	9.96496	9.96663	9.96308
G5EA48	SRGAP1	SLIT-ROBO Rho GTPase activating protein 1, isoform CRA	>tr|G5EA48|G5EA48_HUMAN SLIT-ROBO Rho GTPase activating protein 1, isoform CRA_a OS=Homo sapiens GN=SRGAP1 PE=1 SV=1;>sp|Q7Z6B7-2|SRGP1_HUMAN Isoform 2 of SLIT-ROBO Rho GTPase-activating protein 1 OS=Homo sapiens GN=SRGAP1;>sp|Q7Z6B7|SRGP1_HUMAN SLIT-ROBO	7	12	12	116.84	32.406	0.98434	0.9829	0.88977	995880000	340550000	349590000	305750000	3650	-0.0227714	-0.0248835	-0.168496	690140000	646300000	655340000	8.83894	8.81043	8.81647
Q9P246	STIM2	Stromal interaction molecule 2	>sp|Q9P246|STIM2_HUMAN Stromal interaction molecule 2 OS=Homo sapiens GN=STIM2 PE=1 SV=2;>tr|H7C5A5|H7C5A5_HUMAN Stromal interaction molecule 2 OS=Homo sapiens GN=STIM2 PE=1 SV=1;>sp|Q9P246-3|STIM2_HUMAN Isoform 3 of Stromal interaction molecule 2 OS=Homo	10	7	7	83.97	42.577	0.98413	1.0229	1.0733	978110000	357200000	318720000	302200000	5948	-0.0230792	0.0326651	0.102053	675920000	659400000	620920000	8.8299	8.81915	8.79304
P13693	TPT1	Translationally-controlled tumor protein	>sp|P13693|TCTP_HUMAN Translationally-controlled tumor protein OS=Homo sapiens GN=TPT1 PE=1 SV=1;>tr|J3KPG2|J3KPG2_HUMAN Translationally-controlled tumor protein OS=Homo sapiens GN=TPT1 PE=1 SV=1;>tr|Q5W0H4|Q5W0H4_HUMAN Translationally-controlled tumor pro	9	11	11	19.595	38.7	0.9841	0.96768	0.998	54024000000	18211000000	18590000000	17224000000	1199	-0.0231232	-0.0473981	-0.00288828	36801000000	35435000000	35814000000	10.5659	10.5494	10.5541
P67870	CSNK2B	Casein kinase II subunit beta	>sp|P67870|CSK2B_HUMAN Casein kinase II subunit beta OS=Homo sapiens GN=CSNK2B PE=1 SV=1;>tr|Q5SRQ6|Q5SRQ6_HUMAN Casein kinase II subunit beta OS=Homo sapiens GN=CSNK2B PE=1 SV=2;>tr|Q5SRQ3|Q5SRQ3_HUMAN Casein kinase II subunit beta OS=Homo sapiens GN=CSNK	7	9	9	24.942	95.045	0.98334	1.0977	1.1205	12589000000	3918400000	4194600000	4476100000	2272	-0.0242378	0.134484	0.164143	8113000000	8394500000	8670700000	9.90918	9.92399	9.93805
Q9BYI3	FAM126A	Hyccin	>sp|Q9BYI3|HYCCI_HUMAN Hyccin OS=Homo sapiens GN=FAM126A PE=1 SV=2;>sp|Q9BYI3-3|HYCCI_HUMAN Isoform 3 of Hyccin OS=Homo sapiens GN=FAM126A;>tr|H7C0W7|H7C0W7_HUMAN Hyccin (Fragment) OS=Homo sapiens GN=FAM126A PE=1 SV=1	5	5	5	57.625	13.771	0.9818	0.79241	0.87515	260650000	80800000	95101000	84751000	5170	-0.0264989	-0.335681	-0.192398	175901000	165551000	179852000	8.24527	8.21893	8.25492
J3KNG9	SLC4A2	Anion exchange protein	>tr|J3KNG9|J3KNG9_HUMAN Anion exchange protein OS=Homo sapiens GN=SLC4A2 PE=1 SV=1;>sp|P04920-2|B3A2_HUMAN Isoform B1 of Anion exchange protein 2 OS=Homo sapiens GN=SLC4A2;>sp|P04920-3|B3A2_HUMAN Isoform 3 of Anion exchange protein 2 OS=Homo sapiens GN=SLC	4	4	4	127.65	19.691	0.98035	1.1035	1.1141	308680000	97572000	115910000	95206000	986	-0.0286312	0.142087	0.155879	213482000	192778000	211116000	8.32936	8.28506	8.32452
P30466	HLA-B	HLA class I histocompatibility antigen, B-18 alpha chain	>sp|P30466|1B18_HUMAN HLA class I histocompatibility antigen, B-18 alpha chain OS=Homo sapiens GN=HLA-B PE=1 SV=1;>tr|A0A140TA02|A0A140TA02_HUMAN HLA class I histocompatibility antigen, B-46 alpha chain OS=Homo sapiens GN=HLA-B PE=1 SV=1;>tr|A0A140T9S9|A0A	3	11	3	40.274	2.6935	0.98027	2.6731	2.4072	437800000	93410000	102030000	242360000	1542	-0.0287489	1.41851	1.26736	195440000	335770000	344390000	8.29101	8.52604	8.53705
Q16637	SMN1	Isoform SMN-delta7 of Survival motor neuron protein	>sp|Q16637-3|SMN_HUMAN Isoform SMN-delta7 of Survival motor neuron protein OS=Homo sapiens GN=SMN1;>tr|E7EQZ4|E7EQZ4_HUMAN Survival motor neuron protein OS=Homo sapiens GN=SMN1 PE=1 SV=1;>sp|Q16637|SMN_HUMAN Survival motor neuron protein OS=Homo sapiens GN	10	7	7	30.45	40.461	0.97997	0.85912	0.88807	3942700000	1380100000	1395100000	1167600000	3024	-0.0291905	-0.219068	-0.171255	2775200000	2547700000	2562700000	9.44329	9.40615	9.4087
Q9Y4E5	ZNF451	Isoform 2 of E3 SUMO-protein ligase ZNF451	>sp|Q9Y4E5-2|ZN451_HUMAN Isoform 2 of E3 SUMO-protein ligase ZNF451 OS=Homo sapiens GN=ZNF451;>sp|Q9Y4E5|ZN451_HUMAN E3 SUMO-protein ligase ZNF451 OS=Homo sapiens GN=ZNF451 PE=1 SV=2;>tr|E9PH99|E9PH99_HUMAN E3 SUMO-protein ligase ZNF451 OS=Homo sapiens GN=	4	7	7	115.77	13.841	0.97944	1.054	1.0418	382960000	146440000	121270000	115250000	6451	-0.029971	0.0758749	0.0590783	267710000	261690000	236520000	8.42766	8.41779	8.37387
Q8WU40	CAMK2G	CAMK2G protein (Fragment)	>tr|Q8WU40|Q8WU40_HUMAN CAMK2G protein (Fragment) OS=Homo sapiens GN=CAMK2G PE=1 SV=2;>sp|Q13555-4|KCC2G_HUMAN Isoform 4 of Calcium/calmodulin-dependent protein kinase type II subunit gamma OS=Homo sapiens GN=CAMK2G;>tr|A0A0A0MS52|A0A0A0MS52_HUMAN Calcium/	15	12	8	50.924	41.616	0.97942	0.94682	1.0038	1048700000	383880000	357480000	307290000	2670	-0.0300004	-0.0788379	0.00547185	741360000	691170000	664770000	8.87003	8.83958	8.82267
Q9UBQ0	VPS29	Vacuolar protein sorting-associated protein 29	>sp|Q9UBQ0|VPS29_HUMAN Vacuolar protein sorting-associated protein 29 OS=Homo sapiens GN=VPS29 PE=1 SV=1;>sp|Q9UBQ0-2|VPS29_HUMAN Isoform 2 of Vacuolar protein sorting-associated protein 29 OS=Homo sapiens GN=VPS29;>tr|F8VXU5|F8VXU5_HUMAN Vacuolar protein	4	9	9	20.505	33.728	0.97905	0.97442	0.99696	4432000000	1497200000	1507800000	1427000000	6010	-0.0305456	-0.0373843	-0.00439247	3005000000	2924200000	2934800000	9.47784	9.46601	9.46758
P22392	NME2	Isoform 3 of Nucleoside diphosphate kinase B	>sp|P22392-2|NDKB_HUMAN Isoform 3 of Nucleoside diphosphate kinase B OS=Homo sapiens GN=NME2;>tr|Q32Q12|Q32Q12_HUMAN Nucleoside diphosphate kinase OS=Homo sapiens GN=NME1-NME2 PE=1 SV=1;>tr|J3KPD9|J3KPD9_HUMAN Protein NME1-NME2 OS=Homo sapiens GN=NME1-NME2	8	20	20	30.137	127.46	0.97884	1.0123	1.033	269640000000	92937000000	89463000000	87238000000	1387	-0.030855	0.0176369	0.0468403	182400000000	180175000000	176701000000	11.261	11.2557	11.2472
O43847	NRDC	Nardilysin	>sp|O43847|NRDC_HUMAN Nardilysin OS=Homo sapiens GN=NRDC PE=1 SV=2;>sp|O43847-2|NRDC_HUMAN Isoform 2 of Nardilysin OS=Homo sapiens GN=NRDC;>tr|B1AKJ5|B1AKJ5_HUMAN Nardilysin OS=Homo sapiens GN=NRDC PE=1 SV=1;>tr|A0A087WYK8|A0A087WYK8_HUMAN Nardilysin OS=Ho	7	37	37	131.57	153.44	0.97866	0.96086	0.97619	11546000000	3941600000	4041000000	3563300000	505	-0.0311204	-0.0576019	-0.0347661	7982600000	7504900000	7604300000	9.90214	9.87534	9.88106
Q99627	COPS8	Isoform 2 of COP9 signalosome complex subunit 8	>sp|Q99627-2|CSN8_HUMAN Isoform 2 of COP9 signalosome complex subunit 8 OS=Homo sapiens GN=COPS8;>tr|E9PGT6|E9PGT6_HUMAN COP9 signalosome complex subunit 8 OS=Homo sapiens GN=COPS8 PE=1 SV=1;>sp|Q99627|CSN8_HUMAN COP9 signalosome complex subunit 8 OS=Homo	4	5	5	17.909	80.199	0.97843	1.1806	1.1864	3690900000	1222300000	1192600000	1276100000	4880	-0.0314595	0.23952	0.246591	2414900000	2498400000	2468700000	9.3829	9.39766	9.39247
Q5VWQ8	DAB2IP	Isoform 3 of Disabled homolog 2-interacting protein	>sp|Q5VWQ8-3|DAB2P_HUMAN Isoform 3 of Disabled homolog 2-interacting protein OS=Homo sapiens GN=DAB2IP;>sp|Q5VWQ8-4|DAB2P_HUMAN Isoform 4 of Disabled homolog 2-interacting protein OS=Homo sapiens GN=DAB2IP;>sp|Q5VWQ8-2|DAB2P_HUMAN Isoform 2 of Disabled hom	8	2	2	106.76	2.0346	0.97838	1.1546	1.0741	122100000	37200000	41751000	43148000	3293	-0.0315332	0.207393	0.103128	78951000	80348000	84899000	7.89736	7.90498	7.9289
H3BPC4	UBE2I	SUMO-conjugating enzyme UBC9 (Fragment)	>tr|H3BPC4|H3BPC4_HUMAN SUMO-conjugating enzyme UBC9 (Fragment) OS=Homo sapiens GN=UBE2I PE=1 SV=2;>tr|H3BQQ9|H3BQQ9_HUMAN SUMO-conjugating enzyme (Fragment) OS=Homo sapiens GN=UBE2I PE=1 SV=1;>sp|P63279|UBC9_HUMAN SUMO-conjugating enzyme UBC9 OS=Homo sapi	4	10	10	7.8891	58.941	0.97741	1.0333	1.0501	14539000000	4862600000	4973500000	4702800000	2267	-0.0329642	0.0472592	0.0705267	9836100000	9565400000	9676300000	9.99282	9.9807	9.98571
Q86TM6	SYVN1	Isoform 3 of E3 ubiquitin-protein ligase synoviolin	>sp|Q86TM6-3|SYVN1_HUMAN Isoform 3 of E3 ubiquitin-protein ligase synoviolin OS=Homo sapiens GN=SYVN1;>sp|Q86TM6|SYVN1_HUMAN E3 ubiquitin-protein ligase synoviolin OS=Homo sapiens GN=SYVN1 PE=1 SV=2;>tr|E9PMA1|E9PMA1_HUMAN E3 ubiquitin-protein ligase synov	7	4	4	67.613	4.5217	0.97718	0.99051	1.0557	447630000	97149000	91988000	258500000	3686	-0.0333038	-0.0137566	0.0781999	189137000	355649000	350488000	8.27678	8.55102	8.54467
P62826	RAN	GTP-binding nuclear protein Ran	>sp|P62826|RAN_HUMAN GTP-binding nuclear protein Ran OS=Homo sapiens GN=RAN PE=1 SV=3;>tr|B5MDF5|B5MDF5_HUMAN GTP-binding nuclear protein Ran OS=Homo sapiens GN=RAN PE=1 SV=1;>tr|J3KQE5|J3KQE5_HUMAN GTP-binding nuclear protein Ran (Fragment) OS=Homo sapien	7	18	18	24.423	89.704	0.97694	1.0253	1.0592	127040000000	42403000000	42325000000	42312000000	2220	-0.0336581	0.0360461	0.082975	84728000000	84715000000	84637000000	10.928	10.928	10.9276
Q6P1X6	C8orf82	Isoform 2 of UPF0598 protein C8orf82	>sp|Q6P1X6-2|CH082_HUMAN Isoform 2 of UPF0598 protein C8orf82 OS=Homo sapiens GN=C8orf82;>sp|Q6P1X6|CH082_HUMAN UPF0598 protein C8orf82 OS=Homo sapiens GN=C8orf82 PE=1 SV=2;>tr|H0YF29|H0YF29_HUMAN UPF0598 protein C8orf82 (Fragment) OS=Homo sapiens GN=C8orf	3	6	6	22.808	33.737	0.97665	0.91408	0.93542	1420500000	490360000	503430000	426660000	3425	-0.0340865	-0.129608	-0.0963138	993790000	917020000	930090000	8.99729	8.96238	8.96852
Q9NYU1	UGGT2	UDP-glucose:glycoprotein glucosyltransferase 2	>sp|Q9NYU1|UGGG2_HUMAN UDP-glucose:glycoprotein glucosyltransferase 2 OS=Homo sapiens GN=UGGT2 PE=1 SV=4	5	6	3	174.73	3.0146	0.97607	0.93416	1.0356	48634000	12436000	20544000	15654000	5867	-0.0349435	-0.0982584	0.0504669	32980000	28090000	36198000	7.51825	7.44855	7.55868
P57105	SYNJ2BP-COX16	Protein SYNJ2BP-COX16 (Fragment)	>tr|A0A087WUM0|A0A087WUM0_HUMAN Protein SYNJ2BP-COX16 (Fragment) OS=Homo sapiens GN=SYNJ2BP-COX16 PE=4 SV=1;>sp|P57105|SYJ2B_HUMAN Synaptojanin-2-binding protein OS=Homo sapiens GN=SYNJ2BP PE=1 SV=2;>tr|A0A087X1F5|A0A087X1F5_HUMAN Protein SYNJ2BP-COX16 (Fr	7	8	8	20.774	26.664	0.97593	0.98106	0.94846	2167500000	700540000	798710000	668210000	6590	-0.0351504	-0.0275867	-0.0763412	1499250000	1368750000	1466920000	9.17587	9.13632	9.16641
P20936	RASA1	Isoform 2 of Ras GTPase-activating protein 1	>sp|P20936-2|RASA1_HUMAN Isoform 2 of Ras GTPase-activating protein 1 OS=Homo sapiens GN=RASA1;>sp|P20936-4|RASA1_HUMAN Isoform 4 of Ras GTPase-activating protein 1 OS=Homo sapiens GN=RASA1;>tr|E9PGC0|E9PGC0_HUMAN Ras GTPase-activating protein 1 OS=Homo sa	5	7	7	100.4	8.5137	0.97587	0.87869	0.92032	506880000	326340000	89637000	90904000	1358	-0.0352391	-0.186574	-0.119793	415977000	417244000	180541000	8.61907	8.62039	8.25658
Q99836	MYD88	Isoform 5 of Myeloid differentiation primary response protein MyD88	>sp|Q99836-5|MYD88_HUMAN Isoform 5 of Myeloid differentiation primary response protein MyD88 OS=Homo sapiens GN=MYD88;>sp|Q99836|MYD88_HUMAN Myeloid differentiation primary response protein MyD88 OS=Homo sapiens GN=MYD88 PE=1 SV=1;>sp|Q99836-6|MYD88_HUMAN	10	4	4	31.496	11.893	0.97501	0.88462	0.87888	511030000	141480000	176230000	193320000	4911	-0.0365111	-0.17687	-0.186262	317710000	334800000	369550000	8.50203	8.52479	8.56767
Q9GZM5	YIPF3	Protein YIPF3	>sp|Q9GZM5|YIPF3_HUMAN Protein YIPF3 OS=Homo sapiens GN=YIPF3 PE=1 SV=1;>tr|E7EQR8|E7EQR8_HUMAN Protein YIPF3 OS=Homo sapiens GN=YIPF3 PE=1 SV=1;>tr|D6RFI3|D6RFI3_HUMAN Protein YIPF3 (Fragment) OS=Homo sapiens GN=YIPF3 PE=1 SV=1;>tr|D6RGY8|D6RGY8_HUMAN Pro	5	4	4	38.247	46.871	0.97498	1.0617	1.0429	1049700000	332200000	346630000	370860000	5228	-0.0365555	0.0863762	0.0606008	678830000	703060000	717490000	8.83176	8.84699	8.85582
G3V238	METTL10	Protein-lysine N-methyltransferase METTL10	>tr|G3V238|G3V238_HUMAN Protein-lysine N-methyltransferase METTL10 OS=Homo sapiens GN=METTL10 PE=1 SV=1;>tr|A0A087WVN1|A0A087WVN1_HUMAN Protein-lysine N-methyltransferase METTL10 OS=Homo sapiens GN=METTL10 PE=1 SV=1;>sp|Q5JPI9|MET10_HUMAN Protein-lysine N-	3	2	2	11.347	3.8771	0.97477	1.0635	1.0429	207340000	63971000	71704000	71668000	3184	-0.0368662	0.08882	0.0606008	135675000	135639000	143372000	8.1325	8.13238	8.15646
P55769	SNU13	NHP2-like protein 1	>sp|P55769|NH2L1_HUMAN NHP2-like protein 1 OS=Homo sapiens GN=SNU13 PE=1 SV=3;>tr|B1AHD1|B1AHD1_HUMAN NHP2-like protein 1 OS=Homo sapiens GN=SNU13 PE=1 SV=1	2	8	8	14.173	27.342	0.97468	1.0185	1.0622	15657000000	5287800000	5269000000	5099700000	2062	-0.0369995	0.026446	0.0870554	10556800000	10387500000	10368700000	10.0235	10.0165	10.0157
Q5R3B4	MPC2	Mitochondrial pyruvate carrier 2 (Fragment)	>tr|Q5R3B4|Q5R3B4_HUMAN Mitochondrial pyruvate carrier 2 (Fragment) OS=Homo sapiens GN=MPC2 PE=1 SV=1;>sp|O95563|MPC2_HUMAN Mitochondrial pyruvate carrier 2 OS=Homo sapiens GN=MPC2 PE=1 SV=1	2	3	3	11.681	7.9351	0.97449	0.95705	0.9402	539030000	159170000	195750000	184110000	863	-0.0372807	-0.0633338	-0.0889604	354920000	343280000	379860000	8.55013	8.53565	8.57962
Q9BPX6	MICU1	Calcium uptake protein 1, mitochondrial	>sp|Q9BPX6|MICU1_HUMAN Calcium uptake protein 1, mitochondrial OS=Homo sapiens GN=MICU1 PE=1 SV=1;>tr|F6XEV2|F6XEV2_HUMAN Calcium uptake protein 1, mitochondrial OS=Homo sapiens GN=MICU1 PE=1 SV=2;>sp|Q9BPX6-3|MICU1_HUMAN Isoform 3 of Calcium uptake protei	11	7	7	54.351	25.409	0.97445	0.94948	0.99212	477190000	152160000	162020000	163010000	4929	-0.0373399	-0.0747905	-0.0114135	314180000	315170000	325030000	8.49718	8.49854	8.51192
F5H0U5	GLTP	Glycolipid transfer protein	>tr|F5H0U5|F5H0U5_HUMAN Glycolipid transfer protein OS=Homo sapiens GN=GLTP PE=1 SV=1;>sp|Q9NZD2|GLTP_HUMAN Glycolipid transfer protein OS=Homo sapiens GN=GLTP PE=1 SV=3;>tr|F5GZ49|F5GZ49_HUMAN Glycolipid transfer protein OS=Homo sapiens GN=GLTP PE=1 SV=1;	4	2	2	21.659	7.9313	0.97443	1.114	1.1513	371320000	119270000	120330000	131720000	5884	-0.0373695	0.155749	0.203264	239600000	250990000	252050000	8.37949	8.39966	8.40149
Q9UJT1	TUBD1	Isoform 6 of Tubulin delta chain	>sp|Q9UJT1-6|TBD_HUMAN Isoform 6 of Tubulin delta chain OS=Homo sapiens GN=TUBD1;>sp|Q9UJT1-2|TBD_HUMAN Isoform 2 of Tubulin delta chain OS=Homo sapiens GN=TUBD1;>sp|Q9UJT1|TBD_HUMAN Tubulin delta chain OS=Homo sapiens GN=TUBD1 PE=2 SV=2;>tr|K7EKE2|K7EKE2_	7	2	2	39.524	3.1989	0.9744	1.2425	1.1896	76603000	22642000	28136000	25825000	6135	-0.037414	0.313246	0.250477	50778000	48467000	53961000	7.70568	7.68545	7.73208
O60762	DPM1	Dolichol-phosphate mannosyltransferase subunit 1	>sp|O60762|DPM1_HUMAN Dolichol-phosphate mannosyltransferase subunit 1 OS=Homo sapiens GN=DPM1 PE=1 SV=1;>tr|Q5QPK2|Q5QPK2_HUMAN Dolichol-phosphate mannosyltransferase subunit 1 OS=Homo sapiens GN=DPM1 PE=1 SV=1;>tr|H0Y368|H0Y368_HUMAN Dolichol-phosphate m	4	10	10	29.634	43.547	0.97402	0.96288	0.97651	5100500000	1714300000	1742600000	1643600000	572	-0.0379767	-0.0545721	-0.0342933	3456900000	3357900000	3386200000	9.53869	9.52607	9.52971
P48444	ARCN1	Coatomer subunit delta	>sp|P48444|COPD_HUMAN Coatomer subunit delta OS=Homo sapiens GN=ARCN1 PE=1 SV=1;>tr|B0YIW6|B0YIW6_HUMAN Archain 1, isoform CRA_a OS=Homo sapiens GN=ARCN1 PE=1 SV=1;>sp|P48444-2|COPD_HUMAN Isoform 2 of Coatomer subunit delta OS=Homo sapiens GN=ARCN1	5	37	37	57.21	214.21	0.97395	1.014	1.0384	28283000000	9327900000	9246000000	9708900000	1808	-0.0380804	0.0200577	0.0543623	18573900000	19036800000	18954900000	10.2689	10.2796	10.2777
A0A0B4J220	C11orf98	Chromosome 11 open reading frame 48, isoform CRA	>tr|A0A0B4J220|A0A0B4J220_HUMAN Chromosome 11 open reading frame 48, isoform CRA_c OS=Homo sapiens GN=C11orf98 PE=1 SV=1	3	5	5	14.234	22.793	0.97393	1.0855	1.1272	3918400000	1326800000	1294400000	1297200000	6602	-0.03811	0.11836	0.172744	2621200000	2624000000	2591600000	9.4185	9.41896	9.41357
P07942	LAMB1	Laminin subunit beta-1	>sp|P07942|LAMB1_HUMAN Laminin subunit beta-1 OS=Homo sapiens GN=LAMB1 PE=1 SV=2;>tr|G3XAI2|G3XAI2_HUMAN Laminin subunit beta-1 OS=Homo sapiens GN=LAMB1 PE=1 SV=1	3	6	6	198.04	23.074	0.97328	0.84544	1.0171	310190000	112200000	125290000	72703000	1050	-0.0390732	-0.242226	0.0244615	237490000	184903000	197993000	8.37565	8.26694	8.29665
P57737	CORO7-PAM16	Coronin	>tr|A0A0A6YYL4|A0A0A6YYL4_HUMAN Coronin OS=Homo sapiens GN=CORO7-PAM16 PE=3 SV=1;>sp|P57737-3|CORO7_HUMAN Isoform 3 of Coronin-7 OS=Homo sapiens GN=CORO7;>sp|Q9Y3D7|TIM16_HUMAN Mitochondrial import inner membrane translocase subunit TIM16 OS=Homo sapiens G	10	9	9	114.16	85.403	0.97309	1.0764	1.0721	1531300000	502140000	533470000	495740000	2096	-0.0393549	0.106214	0.100439	1035610000	997880000	1029210000	9.0152	8.99908	9.0125
A0A087X1S3	HUWE1	E3 ubiquitin-protein ligase HUWE1 (Fragment)	>tr|A0A087X1S3|A0A087X1S3_HUMAN E3 ubiquitin-protein ligase HUWE1 (Fragment) OS=Homo sapiens GN=HUWE1 PE=1 SV=1	1	3	1	23.944	2.1388	0.97289	0.84156	0.85723	81556000	26126000	28612000	26818000	6594	-0.0396514	-0.248862	-0.222246	54738000	52944000	55430000	7.73829	7.72382	7.74374
Q8NBJ7	SUMF2	Sulfatase-modifying factor 2	>sp|Q8NBJ7|SUMF2_HUMAN Sulfatase-modifying factor 2 OS=Homo sapiens GN=SUMF2 PE=1 SV=2;>tr|J3KQJ1|J3KQJ1_HUMAN Sulfatase-modifying factor 2 OS=Homo sapiens GN=SUMF2 PE=1 SV=1;>tr|C9JL30|C9JL30_HUMAN Sulfatase-modifying factor 2 (Fragment) OS=Homo sapiens G	17	13	13	33.843	46.367	0.97272	0.90887	0.9488	4540600000	1578400000	1561200000	1401000000	4024	-0.0399035	-0.137854	-0.0758241	3139600000	2979400000	2962200000	9.49687	9.47413	9.47161
Q9P0K8	FOXJ2	Isoform FOXJ2.S of Forkhead box protein J2	>sp|Q9P0K8-2|FOXJ2_HUMAN Isoform FOXJ2.S of Forkhead box protein J2 OS=Homo sapiens GN=FOXJ2;>sp|Q9P0K8|FOXJ2_HUMAN Forkhead box protein J2 OS=Homo sapiens GN=FOXJ2 PE=1 SV=1	2	2	2	57.22	5.6262	0.97242	0.92831	0.96921	54449000	19830000	16207000	18412000	5924	-0.0403485	-0.107321	-0.0451188	36037000	38242000	34619000	7.55675	7.58254	7.53931
O95571	ETHE1	Persulfide dioxygenase ETHE1, mitochondrial	>sp|O95571|ETHE1_HUMAN Persulfide dioxygenase ETHE1, mitochondrial OS=Homo sapiens GN=ETHE1 PE=1 SV=2;>tr|M0QXB5|M0QXB5_HUMAN Persulfide dioxygenase ETHE1, mitochondrial OS=Homo sapiens GN=ETHE1 PE=1 SV=1	4	8	8	27.873	71.135	0.97204	0.95323	0.99773	2731100000	943860000	944100000	843190000	864	-0.0409124	-0.0691037	-0.00327864	1887960000	1787050000	1787290000	9.27599	9.25214	9.2522
O14681	EI24	Etoposide-induced protein 2.4 homolog	>sp|O14681|EI24_HUMAN Etoposide-induced protein 2.4 homolog OS=Homo sapiens GN=EI24 PE=1 SV=4;>tr|E9PM05|E9PM05_HUMAN Etoposide-induced protein 2.4 homolog (Fragment) OS=Homo sapiens GN=EI24 PE=1 SV=1;>tr|E9PS58|E9PS58_HUMAN Etoposide-induced protein 2.4 h	10	5	5	38.964	8.0913	0.97143	0.84595	0.84483	639720000	223610000	216480000	199630000	276	-0.0418181	-0.241356	-0.243267	440090000	423240000	416110000	8.64354	8.62659	8.61921
Q53HC9	TSSC1	Protein TSSC1	>sp|Q53HC9|TSSC1_HUMAN Protein TSSC1 OS=Homo sapiens GN=TSSC1 PE=1 SV=2;>tr|A8MUM1|A8MUM1_HUMAN Protein TSSC1 OS=Homo sapiens GN=TSSC1 PE=1 SV=2;>tr|F8WDS8|F8WDS8_HUMAN Protein TSSC1 OS=Homo sapiens GN=TSSC1 PE=1 SV=1;>tr|C9J0U9|C9J0U9_HUMAN Protein TSSC1	8	6	6	43.603	42.344	0.97117	0.99353	1.0344	736200000	234190000	247760000	254250000	3144	-0.0422042	-0.00936456	0.0487942	481950000	488440000	502010000	8.683	8.68881	8.70071
P27816	MAP4	Isoform 6 of Microtubule-associated protein 4	>sp|P27816-6|MAP4_HUMAN Isoform 6 of Microtubule-associated protein 4 OS=Homo sapiens GN=MAP4;>sp|P27816|MAP4_HUMAN Microtubule-associated protein 4 OS=Homo sapiens GN=MAP4 PE=1 SV=3;>tr|E7EVA0|E7EVA0_HUMAN Microtubule-associated protein OS=Homo sapiens GN	14	56	56	119.96	323.31	0.9708	0.92817	0.96265	61355000000	21343000000	20907000000	19104000000	1482	-0.042754	-0.107539	-0.0549167	42250000000	40447000000	40011000000	10.6258	10.6069	10.6022
P43307	SSR1	Translocon-associated protein subunit alpha	>sp|P43307|SSRA_HUMAN Translocon-associated protein subunit alpha OS=Homo sapiens GN=SSR1 PE=1 SV=3;>sp|P43307-2|SSRA_HUMAN Isoform 2 of Translocon-associated protein subunit alpha OS=Homo sapiens GN=SSR1;>tr|C9J3L8|C9J3L8_HUMAN Translocon-associated prote	7	4	4	32.235	12.928	0.97023	0.94954	0.97425	4771700000	1657300000	1603400000	1511000000	1742	-0.0436013	-0.0746993	-0.0376361	3260700000	3168300000	3114400000	9.51331	9.50083	9.49337
Q07020	RPL18	60S ribosomal protein L18	>sp|Q07020|RL18_HUMAN 60S ribosomal protein L18 OS=Homo sapiens GN=RPL18 PE=1 SV=2;>tr|J3QQ67|J3QQ67_HUMAN 60S ribosomal protein L18 (Fragment) OS=Homo sapiens GN=RPL18 PE=1 SV=1;>sp|Q07020-2|RL18_HUMAN Isoform 2 of 60S ribosomal protein L18 OS=Homo sapien	9	10	10	21.634	67.951	0.96987	1.0107	1.0349	87808000000	30360000000	29374000000	28074000000	2466	-0.0441367	0.0153548	0.0494914	59734000000	58434000000	57448000000	10.7762	10.7667	10.7593
Q16718	NDUFA5	NADH dehydrogenase [ubiquinone] 1 alpha subcomplex subunit 5	>sp|Q16718|NDUA5_HUMAN NADH dehydrogenase [ubiquinone] 1 alpha subcomplex subunit 5 OS=Homo sapiens GN=NDUFA5 PE=1 SV=3;>tr|A0A087X1G1|A0A087X1G1_HUMAN NADH dehydrogenase [ubiquinone] 1 alpha subcomplex subunit 5 OS=Homo sapiens GN=NDUFA5 PE=1 SV=1;>tr|H7B	7	6	6	13.459	178.36	0.96963	0.9022	0.95	3832800000	1329900000	1291100000	1211800000	3033	-0.0444938	-0.148481	-0.0740006	2621000000	2541700000	2502900000	9.41847	9.40512	9.39844
Q8WUD4	CCDC12	Coiled-coil domain-containing protein 12	>sp|Q8WUD4|CCD12_HUMAN Coiled-coil domain-containing protein 12 OS=Homo sapiens GN=CCDC12 PE=1 SV=1;>tr|J3KR35|J3KR35_HUMAN Coiled-coil domain containing 12, isoform CRA_a OS=Homo sapiens GN=CCDC12 PE=1 SV=1;>tr|C9JUN5|C9JUN5_HUMAN Coiled-coil domain-conta	4	4	4	19.181	35.318	0.96852	0.81912	0.89165	2716600000	932160000	909540000	874880000	4227	-0.0461463	-0.287853	-0.165451	1841700000	1807040000	1784420000	9.26522	9.25697	9.2515
E7EPB3	RPL14	60S ribosomal protein L14	>tr|E7EPB3|E7EPB3_HUMAN 60S ribosomal protein L14 OS=Homo sapiens GN=RPL14 PE=1 SV=1;>sp|P50914|RL14_HUMAN 60S ribosomal protein L14 OS=Homo sapiens GN=RPL14 PE=1 SV=4	2	9	9	14.558	39.336	0.96832	0.99431	1.0077	48557000000	16376000000	16286000000	15895000000	1912	-0.0464442	-0.00823238	0.0110662	32662000000	32271000000	32181000000	10.514	10.5088	10.5076
I3L0X5	SPAG7	Sperm-associated antigen 7	>tr|I3L0X5|I3L0X5_HUMAN Sperm-associated antigen 7 OS=Homo sapiens GN=SPAG7 PE=1 SV=1;>sp|O75391|SPAG7_HUMAN Sperm-associated antigen 7 OS=Homo sapiens GN=SPAG7 PE=1 SV=2;>tr|I3L4C3|I3L4C3_HUMAN Sperm-associated antigen 7 OS=Homo sapiens GN=SPAG7 PE=1 SV=1	4	10	10	20.083	41.208	0.96825	0.93397	0.99162	2391900000	807860000	760720000	823350000	651	-0.0465485	-0.0985519	-0.0121407	1568580000	1631210000	1584070000	9.19551	9.21251	9.19977
H7BYW5	PRKAR1B	cAMP-dependent protein kinase type I-beta regulatory subunit (Fragment)	>tr|H7BYW5|H7BYW5_HUMAN cAMP-dependent protein kinase type I-beta regulatory subunit (Fragment) OS=Homo sapiens GN=PRKAR1B PE=1 SV=1;>tr|C9JSK5|C9JSK5_HUMAN cAMP-dependent protein kinase type I-beta regulatory subunit (Fragment) OS=Homo sapiens GN=PRKAR1B	4	6	2	26.937	7.3972	0.96824	0.82955	0.90734	131640000	47006000	48182000	36452000	1562	-0.0465634	-0.269599	-0.140285	95188000	83458000	84634000	7.97858	7.92147	7.92754
Q66PJ3	ARL6IP4	ADP-ribosylation factor-like protein 6-interacting protein 4	>tr|A0A0C4DG62|A0A0C4DG62_HUMAN ADP-ribosylation factor-like protein 6-interacting protein 4 OS=Homo sapiens GN=ARL6IP4 PE=1 SV=1;>sp|Q66PJ3-7|AR6P4_HUMAN Isoform 7 of ADP-ribosylation factor-like protein 6-interacting protein 4 OS=Homo sapiens GN=ARL6IP4;	13	6	6	24.591	28.915	0.96821	0.90354	1.0356	1504100000	541720000	497020000	465400000	3322	-0.0466081	-0.14634	0.0504669	1038740000	1007120000	962420000	9.01651	9.00308	8.98336
F6V107	PICK1	PRKCA-binding protein (Fragment)	>tr|F6V107|F6V107_HUMAN PRKCA-binding protein (Fragment) OS=Homo sapiens GN=PICK1 PE=1 SV=1;>sp|Q9NRD5-2|PICK1_HUMAN Isoform 2 of PRKCA-binding protein OS=Homo sapiens GN=PICK1;>sp|Q9NRD5|PICK1_HUMAN PRKCA-binding protein OS=Homo sapiens GN=PICK1 PE=1 SV=2	3	2	1	25.092	2.9773	0.96819	0.81795	0.86641	86777000	30496000	30928000	25354000	5646	-0.0466379	-0.289915	-0.206878	61424000	55850000	56282000	7.78834	7.74702	7.75037
O94901	SUN1	Isoform 9 of SUN domain-containing protein 1	>sp|O94901-9|SUN1_HUMAN Isoform 9 of SUN domain-containing protein 1 OS=Homo sapiens GN=SUN1;>sp|O94901-8|SUN1_HUMAN Isoform 8 of SUN domain-containing protein 1 OS=Homo sapiens GN=SUN1;>sp|O94901|SUN1_HUMAN SUN domain-containing protein 1 OS=Homo sapiens	20	23	23	101.93	126.22	0.96805	0.9563	0.99998	5300500000	1504000000	2331400000	1465100000	771	-0.0468465	-0.0644648	-2.88542e-05	3835400000	2969100000	3796500000	9.58381	9.47262	9.57938
F2Z2E2	IQGAP3	Ras GTPase-activating-like protein IQGAP3	>tr|F2Z2E2|F2Z2E2_HUMAN Ras GTPase-activating-like protein IQGAP3 OS=Homo sapiens GN=IQGAP3 PE=1 SV=1;>sp|Q86VI3|IQGA3_HUMAN Ras GTPase-activating-like protein IQGAP3 OS=Homo sapiens GN=IQGAP3 PE=1 SV=2	2	11	9	179.48	23.781	0.96803	0.82502	0.89371	536960000	169770000	186370000	180820000	3719	-0.0468763	-0.277499	-0.162121	356140000	350590000	367190000	8.55162	8.5448	8.56489
B4DXZ6	FXR1	Fragile X mental retardation syndrome-related protein 1	>tr|B4DXZ6|B4DXZ6_HUMAN Fragile X mental retardation syndrome-related protein 1 OS=Homo sapiens GN=FXR1 PE=1 SV=1;>sp|P51114|FXR1_HUMAN Fragile X mental retardation syndrome-related protein 1 OS=Homo sapiens GN=FXR1 PE=1 SV=3;>sp|P51114-3|FXR1_HUMAN Isofor	9	35	35	68.326	323.31	0.96691	0.97441	1.011	27077000000	8567200000	8801200000	9709000000	1917	-0.0485465	-0.0373992	0.015783	17368400000	18276200000	18510200000	10.2398	10.2619	10.2674
Q9BTE6	AARSD1	Alanyl-tRNA editing protein Aarsd1	>sp|Q9BTE6|AASD1_HUMAN Alanyl-tRNA editing protein Aarsd1 OS=Homo sapiens GN=AARSD1 PE=1 SV=2;>tr|C9J5N1|C9J5N1_HUMAN Protein PTGES3L-AARSD1 OS=Homo sapiens GN=PTGES3L-AARSD1 PE=1 SV=1;>sp|Q9BTE6-2|AASD1_HUMAN Isoform 2 of Alanyl-tRNA editing protein Aarsd	8	14	14	45.479	106.21	0.96646	1.038	1.0742	4291100000	1435100000	1411000000	1445000000	5025	-0.0492181	0.0538064	0.103263	2846100000	2880100000	2856000000	9.45425	9.45941	9.45576
A0A0G2JRT0	BTG3	Protein BTG3 (Fragment)	>tr|A0A0G2JRT0|A0A0G2JRT0_HUMAN Protein BTG3 (Fragment) OS=Homo sapiens GN=BTG3 PE=1 SV=3;>tr|A0A0G2JRS5|A0A0G2JRS5_HUMAN Protein BTG3 (Fragment) OS=Homo sapiens GN=BTG3 PE=1 SV=1;>sp|Q14201|BTG3_HUMAN Protein BTG3 OS=Homo sapiens GN=BTG3 PE=1 SV=3;>sp|Q14	4	2	2	12.321	4.1429	0.96637	0.85401	0.89677	493200000	185900000	178850000	128460000	2752	-0.0493524	-0.227675	-0.15719	364750000	314360000	307310000	8.562	8.49743	8.48758
P07947	YES1	Tyrosine-protein kinase Yes	>sp|P07947|YES_HUMAN Tyrosine-protein kinase Yes OS=Homo sapiens GN=YES1 PE=1 SV=3;>tr|J3QRU1|J3QRU1_HUMAN Tyrosine-protein kinase OS=Homo sapiens GN=YES1 PE=1 SV=1	11	18	16	60.801	97.08	0.96597	0.94819	0.9675	4122100000	1443800000	1345100000	1333200000	1051	-0.0499497	-0.0767519	-0.0476664	2788900000	2777000000	2678300000	9.44543	9.44358	9.42786
Q5VYK3	ECM29	Proteasome-associated protein ECM29 homolog	>sp|Q5VYK3|ECM29_HUMAN Proteasome-associated protein ECM29 homolog OS=Homo sapiens GN=ECM29 PE=1 SV=2;>tr|J3KN16|J3KN16_HUMAN Proteasome-associated protein ECM29 homolog OS=Homo sapiens GN=KIAA0368 PE=1 SV=1;>tr|R4GMY1|R4GMY1_HUMAN Proteasome-associated pr	5	46	46	204.29	217.36	0.96586	0.96991	0.96905	6700200000	2324500000	2262100000	2113600000	3296	-0.050114	-0.0440772	-0.045357	4586600000	4438100000	4375700000	9.66149	9.6472	9.64105
Q13310	PABPC4	Isoform 3 of Polyadenylate-binding protein 4	>sp|Q13310-3|PABP4_HUMAN Isoform 3 of Polyadenylate-binding protein 4 OS=Homo sapiens GN=PABPC4;>sp|Q13310-2|PABP4_HUMAN Isoform 2 of Polyadenylate-binding protein 4 OS=Homo sapiens GN=PABPC4;>tr|B1ANR0|B1ANR0_HUMAN Polyadenylate-binding protein OS=Homo sa	11	37	25	72.39	161.24	0.9658	1.0637	1.1143	24701000000	8128100000	7572400000	9000100000	2617	-0.0502036	0.0890913	0.156138	15700500000	17128200000	16572500000	10.1959	10.2337	10.2194
E9PS44	IFITM3	Interferon-induced transmembrane protein 3	>tr|E9PS44|E9PS44_HUMAN Interferon-induced transmembrane protein 3 OS=Homo sapiens GN=IFITM3 PE=1 SV=1;>sp|Q01628|IFM3_HUMAN Interferon-induced transmembrane protein 3 OS=Homo sapiens GN=IFITM3 PE=1 SV=2;>tr|H7BYV1|H7BYV1_HUMAN Interferon-induced transmemb	6	2	2	12.255	40.381	0.96574	1.0584	1.1439	675810000	218470000	223510000	233840000	2384	-0.0502933	0.081885	0.193961	441980000	452310000	457350000	8.6454	8.65544	8.66025
Q9UNT1	RABL2B	Isoform 2 of Rab-like protein 2B	>sp|Q9UNT1-2|RBL2B_HUMAN Isoform 2 of Rab-like protein 2B OS=Homo sapiens GN=RABL2B;>sp|Q9UBK7-2|RBL2A_HUMAN Isoform 2 of Rab-like protein 2A OS=Homo sapiens GN=RABL2A;>sp|Q9UNT1|RBL2B_HUMAN Rab-like protein 2B OS=Homo sapiens GN=RABL2B PE=2 SV=1;>sp|Q9UBK	14	5	5	26.172	12.192	0.96546	0.84222	0.92829	260790000	101560000	81681000	77545000	6000	-0.0507116	-0.247731	-0.107353	183241000	179105000	159226000	8.26302	8.25311	8.20201
Q9C040	TRIM2	Tripartite motif-containing protein 2	>sp|Q9C040|TRIM2_HUMAN Tripartite motif-containing protein 2 OS=Homo sapiens GN=TRIM2 PE=1 SV=1;>sp|Q9C040-2|TRIM2_HUMAN Isoform 2 of Tripartite motif-containing protein 2 OS=Homo sapiens GN=TRIM2;>tr|A0A0J9YX34|A0A0J9YX34_HUMAN Tripartite motif-containing	4	3	2	81.529	2.1415	0.96461	0.78019	0.86787	42053000	12343000	13548000	16162000	5210	-0.0519823	-0.358103	-0.204449	25891000	28505000	29710000	7.41315	7.45492	7.4729
Q12840	KIF5A	Kinesin heavy chain isoform 5A	>sp|Q12840|KIF5A_HUMAN Kinesin heavy chain isoform 5A OS=Homo sapiens GN=KIF5A PE=1 SV=2;>tr|J3KNA1|J3KNA1_HUMAN Kinesin-like protein OS=Homo sapiens GN=KIF5A PE=1 SV=1	2	10	1	117.38	-2	0.96417	0.94641	0.93858	315120000	102890000	108840000	103390000	2536	-0.0526406	-0.0794628	-0.0914484	211730000	206280000	212230000	8.32578	8.31446	8.32681
Q9P2X0	DPM3	Dolichol-phosphate mannosyltransferase subunit 3	>sp|Q9P2X0|DPM3_HUMAN Dolichol-phosphate mannosyltransferase subunit 3 OS=Homo sapiens GN=DPM3 PE=1 SV=2;>sp|Q9P2X0-2|DPM3_HUMAN Isoform 2 of Dolichol-phosphate mannosyltransferase subunit 3 OS=Homo sapiens GN=DPM3	2	2	2	10.094	20.223	0.96393	0.95148	0.93128	510130000	170410000	170200000	169520000	5984	-0.0529997	-0.0717548	-0.102713	340610000	339930000	339720000	8.53226	8.53139	8.53112
P09493	TPM1	Isoform 2 of Tropomyosin alpha-1 chain	>sp|P09493-2|TPM1_HUMAN Isoform 2 of Tropomyosin alpha-1 chain OS=Homo sapiens GN=TPM1;>tr|F5H7S3|F5H7S3_HUMAN Tropomyosin alpha-1 chain OS=Homo sapiens GN=TPM1 PE=1 SV=2;>tr|H7BYY1|H7BYY1_HUMAN Tropomyosin 1 (Alpha), isoform CRA_m OS=Homo sapiens GN=TPM1	6	13	2	26.68	4.7711	0.96382	0.91753	0.94258	114380000	39660000	38295000	36422000	1092	-0.0531644	-0.124173	-0.085313	77955000	76082000	74717000	7.89184	7.88128	7.87342
P17010	ZFX	Isoform 2 of Zinc finger X-chromosomal protein	>sp|P17010-2|ZFX_HUMAN Isoform 2 of Zinc finger X-chromosomal protein OS=Homo sapiens GN=ZFX;>sp|P08048-2|ZFY_HUMAN Isoform 2 of Zinc finger Y-chromosomal protein OS=Homo sapiens GN=ZFY;>sp|P08048-3|ZFY_HUMAN Isoform 3 of Zinc finger Y-chromosomal protein	7	2	2	66.065	4.5145	0.96378	0.99952	1.1298	149380000	55759000	43739000	49886000	1057	-0.0532242	-0.00069266	0.176067	99498000	105645000	93625000	7.99781	8.02385	7.97139
O43493	TGOLN2	Isoform TGN46 of Trans-Golgi network integral membrane protein 2	>sp|O43493-2|TGON2_HUMAN Isoform TGN46 of Trans-Golgi network integral membrane protein 2 OS=Homo sapiens GN=TGOLN2;>sp|O43493-5|TGON2_HUMAN Isoform 5 of Trans-Golgi network integral membrane protein 2 OS=Homo sapiens GN=TGOLN2;>sp|O43493-3|TGON2_HUMAN Iso	8	4	4	45.879	11.664	0.96259	1.001	0.96151	126780000	41213000	36634000	48928000	451	-0.0550067	0.00144197	-0.0566262	77847000	90141000	85562000	7.89124	7.95492	7.93228
P49848	TAF6	Transcription initiation factor TFIID subunit 6	>sp|P49848|TAF6_HUMAN Transcription initiation factor TFIID subunit 6 OS=Homo sapiens GN=TAF6 PE=1 SV=1;>sp|P49848-3|TAF6_HUMAN Isoform 3 of Transcription initiation factor TFIID subunit 6 OS=Homo sapiens GN=TAF6;>tr|J3KR72|J3KR72_HUMAN Transcription initi	13	13	13	72.668	44.131	0.96208	0.99077	1.071	1372200000	469870000	446870000	455430000	1880	-0.0557712	-0.0133779	0.0989585	916740000	925300000	902300000	8.96225	8.96628	8.95535
O14653	GOSR2	Golgi SNAP receptor complex member 2	>sp|O14653|GOSR2_HUMAN Golgi SNAP receptor complex member 2 OS=Homo sapiens GN=GOSR2 PE=1 SV=2;>sp|O14653-2|GOSR2_HUMAN Isoform B of Golgi SNAP receptor complex member 2 OS=Homo sapiens GN=GOSR2;>tr|E7EQ34|E7EQ34_HUMAN Uncharacterized protein OS=Homo sapie	9	6	6	24.775	45.742	0.96182	1.0968	1.0824	2036900000	653490000	693670000	689720000	272	-0.0561612	0.1333	0.114234	1347160000	1343210000	1383390000	9.12942	9.12814	9.14094
G5E9L0	ARFGAP2	ADP-ribosylation factor GTPase-activating protein 2	>tr|G5E9L0|G5E9L0_HUMAN ADP-ribosylation factor GTPase-activating protein 2 OS=Homo sapiens GN=ARFGAP2 PE=1 SV=2;>sp|Q8N6H7|ARFG2_HUMAN ADP-ribosylation factor GTPase-activating protein 2 OS=Homo sapiens GN=ARFGAP2 PE=1 SV=1;>tr|A0A0D9SF70|A0A0D9SF70_HUMAN	9	17	17	53.476	98.875	0.96168	0.92389	0.98783	3912800000	1345200000	1316800000	1250800000	3975	-0.0563712	-0.114207	-0.0176653	2662000000	2596000000	2567600000	9.42521	9.4143	9.40953
F8VXG3	TGIF1	Homeobox protein TGIF1 (Fragment)	>tr|F8VXG3|F8VXG3_HUMAN Homeobox protein TGIF1 (Fragment) OS=Homo sapiens GN=TGIF1 PE=1 SV=8;>tr|U3KQS0|U3KQS0_HUMAN Homeobox protein TGIF2 (Fragment) OS=Homo sapiens GN=TGIF2 PE=4 SV=1;>tr|F8VYL4|F8VYL4_HUMAN Homeobox protein TGIF1 (Fragment) OS=Homo sapi	20	2	2	10.813	2.9165	0.96111	1.201	1.1264	212220000	68739000	77500000	65977000	2947	-0.0572265	0.264236	0.171719	146239000	134716000	143477000	8.16506	8.12942	8.15678
P02686	MBP	Isoform 2 of Myelin basic protein	>sp|P02686-2|MBP_HUMAN Isoform 2 of Myelin basic protein OS=Homo sapiens GN=MBP;>tr|J3QQK6|J3QQK6_HUMAN Myelin basic protein OS=Homo sapiens GN=MBP PE=1 SV=1;>sp|P02686|MBP_HUMAN Myelin basic protein OS=Homo sapiens GN=MBP PE=1 SV=3;>tr|J3KS94|J3KS94_HUMAN	21	5	5	21.522	8.1214	0.96083	0.9127	0.90444	366900000	124110000	129450000	113340000	951	-0.0576469	-0.131787	-0.144903	253560000	237450000	242790000	8.40408	8.37557	8.38523
O94979	SEC31A	Isoform 4 of Protein transport protein Sec31A	>sp|O94979-4|SC31A_HUMAN Isoform 4 of Protein transport protein Sec31A OS=Homo sapiens GN=SEC31A;>sp|O94979|SC31A_HUMAN Protein transport protein Sec31A OS=Homo sapiens GN=SEC31A PE=1 SV=3;>tr|D6REX3|D6REX3_HUMAN Protein transport protein Sec31A OS=Homo sa	20	23	23	129.03	97.02	0.96049	0.97093	1.0389	13450000000	4984700000	4153000000	4312700000	790	-0.0581575	-0.0425608	0.0550568	9137700000	9297400000	8465700000	9.96084	9.96836	9.92766
A0A0D9SFB3	DDX3X	ATP-dependent RNA helicase DDX3X	>tr|A0A0D9SFB3|A0A0D9SFB3_HUMAN ATP-dependent RNA helicase DDX3X OS=Homo sapiens GN=DDX3X PE=1 SV=1;>tr|A0A0D9SG12|A0A0D9SG12_HUMAN ATP-dependent RNA helicase DDX3X OS=Homo sapiens GN=DDX3X PE=1 SV=1;>sp|O00571|DDX3X_HUMAN ATP-dependent RNA helicase DDX3X	21	44	44	70.839	323.31	0.96048	0.95098	0.98913	90061000000	33234000000	29412000000	27415000000	240	-0.0581725	-0.0725131	-0.015768	62646000000	60649000000	56827000000	10.7969	10.7828	10.7546
P60660	MYL6	Isoform Smooth muscle of Myosin light polypeptide 6	>sp|P60660-2|MYL6_HUMAN Isoform Smooth muscle of Myosin light polypeptide 6 OS=Homo sapiens GN=MYL6;>tr|F8W1R7|F8W1R7_HUMAN Myosin light polypeptide 6 OS=Homo sapiens GN=MYL6 PE=1 SV=1;>sp|P60660|MYL6_HUMAN Myosin light polypeptide 6 OS=Homo sapiens GN=MYL	13	9	9	16.961	199.18	0.96003	0.99483	1.0134	48962000000	16716000000	16265000000	15981000000	2117	-0.0588486	-0.00747808	0.0192037	32981000000	32697000000	32246000000	10.5183	10.5145	10.5085
Q16851	UGP2	UTP--glucose-1-phosphate uridylyltransferase	>sp|Q16851|UGPA_HUMAN UTP--glucose-1-phosphate uridylyltransferase OS=Homo sapiens GN=UGP2 PE=1 SV=5;>sp|Q16851-2|UGPA_HUMAN Isoform 2 of UTP--glucose-1-phosphate uridylyltransferase OS=Homo sapiens GN=UGP2;>tr|A0A087WYS1|A0A087WYS1_HUMAN UTP--glucose-1-ph	15	22	22	56.94	178.95	0.9599	0.97385	1.0237	8414600000	2802500000	2770500000	2841600000	3047	-0.059044	-0.0382285	0.033793	5573000000	5644100000	5612100000	9.74609	9.75159	9.74913
Q92738	USP6NL	USP6 N-terminal-like protein	>sp|Q92738|US6NL_HUMAN USP6 N-terminal-like protein OS=Homo sapiens GN=USP6NL PE=1 SV=3;>sp|Q92738-2|US6NL_HUMAN Isoform 2 of USP6 N-terminal-like protein OS=Homo sapiens GN=USP6NL;>tr|X6RAB3|X6RAB3_HUMAN USP6 N-terminal-like protein OS=Homo sapiens GN=USP	3	3	3	94.103	7.2585	0.95972	0.66124	0.78778	147040000	33026000	61478000	52538000	4372	-0.0593145	-0.596754	-0.344135	94504000	85564000	114016000	7.97545	7.93229	8.05697
P27448	MARK3	Isoform 3 of MAP/microtubule affinity-regulating kinase 3	>sp|P27448-3|MARK3_HUMAN Isoform 3 of MAP/microtubule affinity-regulating kinase 3 OS=Homo sapiens GN=MARK3;>sp|P27448-4|MARK3_HUMAN Isoform 4 of MAP/microtubule affinity-regulating kinase 3 OS=Homo sapiens GN=MARK3;>tr|A0A0A0MSZ1|A0A0A0MSZ1_HUMAN MAP/micr	17	11	7	81.498	29.753	0.95968	0.80281	0.85603	548600000	271630000	166130000	110840000	1473	-0.0593747	-0.31687	-0.224267	437760000	382470000	276970000	8.64124	8.5826	8.44243
P59998	ARPC4	Actin-related protein 2/3 complex subunit 4	>sp|P59998|ARPC4_HUMAN Actin-related protein 2/3 complex subunit 4 OS=Homo sapiens GN=ARPC4 PE=1 SV=3;>tr|F8WCF6|F8WCF6_HUMAN Actin-related protein 2/3 complex subunit 4 OS=Homo sapiens GN=ARPC4-TTLL3 PE=3 SV=1;>sp|P59998-3|ARPC4_HUMAN Isoform 3 of Actin-r	11	5	5	19.667	28.551	0.95933	0.90749	0.99547	7610200000	2688800000	2607800000	2313600000	2105	-0.0599009	-0.140046	-0.00655026	5296600000	5002400000	4921400000	9.724	9.69918	9.69209
Q15257	PPP2R4	Isoform 1 of Serine/threonine-protein phosphatase 2A activator	>sp|Q15257-2|PTPA_HUMAN Isoform 1 of Serine/threonine-protein phosphatase 2A activator OS=Homo sapiens GN=PPP2R4;>tr|A6PVN5|A6PVN5_HUMAN Serine/threonine-protein phosphatase 2A activator OS=Homo sapiens GN=PPP2R4 PE=1 SV=1;>sp|Q15257|PTPA_HUMAN Serine/thre	19	11	11	36.775	131.31	0.95892	1.0225	1.0874	7621100000	2420800000	2567500000	2632800000	2896	-0.0605176	0.0321008	0.120883	4988300000	5053600000	5200300000	9.69795	9.7036	9.71603
Q8IZ69	TRMT2A	tRNA (uracil-5-)-methyltransferase homolog A	>sp|Q8IZ69|TRM2A_HUMAN tRNA (uracil-5-)-methyltransferase homolog A OS=Homo sapiens GN=TRMT2A PE=1 SV=2;>tr|F2Z2W7|F2Z2W7_HUMAN tRNA (uracil-5-)-methyltransferase homolog A OS=Homo sapiens GN=TRMT2A PE=1 SV=1;>sp|Q8IZ69-2|TRM2A_HUMAN Isoform 2 of tRNA (ura	5	9	9	68.725	15.782	0.95861	0.99305	1.1133	1304400000	421190000	303130000	580110000	3875	-0.0609841	-0.0100617	0.154842	724320000	1001300000	883240000	8.85993	9.00056	8.94608
Q86V97	KBTBD6	Kelch repeat and BTB domain-containing protein 6	>sp|Q86V97|KBTB6_HUMAN Kelch repeat and BTB domain-containing protein 6 OS=Homo sapiens GN=KBTBD6 PE=1 SV=1	2	3	3	76.137	3.2248	0.95814	1.0298	1.0728	113800000	37838000	37864000	38096000	3717	-0.0616916	0.0423642	0.101381	75702000	75934000	75960000	7.87911	7.88044	7.88058
Q9NTK5	OLA1	Obg-like ATPase 1	>sp|Q9NTK5|OLA1_HUMAN Obg-like ATPase 1 OS=Homo sapiens GN=OLA1 PE=1 SV=2;>tr|J3KQ32|J3KQ32_HUMAN Obg-like ATPase 1 OS=Homo sapiens GN=OLA1 PE=1 SV=1;>sp|Q9NTK5-2|OLA1_HUMAN Isoform 2 of Obg-like ATPase 1 OS=Homo sapiens GN=OLA1;>sp|Q9NTK5-3|OLA1_HUMAN Iso	6	25	25	44.743	148.93	0.95712	0.98998	1.0403	50045000000	17126000000	16602000000	16317000000	5700	-0.0632283	-0.0145287	0.0569996	33728000000	33443000000	32919000000	10.528	10.5243	10.5174
Q9UHR5	SAP30BP	Isoform 2 of SAP30-binding protein	>sp|Q9UHR5-2|S30BP_HUMAN Isoform 2 of SAP30-binding protein OS=Homo sapiens GN=SAP30BP;>sp|Q9UHR5|S30BP_HUMAN SAP30-binding protein OS=Homo sapiens GN=SAP30BP PE=1 SV=1;>tr|J3QQJ0|J3QQJ0_HUMAN SAP30-binding protein (Fragment) OS=Homo sapiens GN=SAP30BP PE=	10	12	12	32.068	40.951	0.95692	0.96533	0.98884	3790500000	1265900000	1284300000	1240200000	6089	-0.0635298	-0.0509059	-0.016191	2550200000	2506100000	2524500000	9.40657	9.399	9.40218
Q9BSU1	C16orf70	UPF0183 protein C16orf70	>sp|Q9BSU1|CP070_HUMAN UPF0183 protein C16orf70 OS=Homo sapiens GN=C16orf70 PE=1 SV=1;>sp|Q9BSU1-2|CP070_HUMAN Isoform 2 of UPF0183 protein C16orf70 OS=Homo sapiens GN=C16orf70;>tr|H3BSG0|H3BSG0_HUMAN UPF0183 protein C16orf70 (Fragment) OS=Homo sapiens GN=	3	2	2	47.524	3.7256	0.95668	0.85669	0.90291	48937000	11508000	24647000	12782000	5010	-0.0638917	-0.223155	-0.147346	36155000	24290000	37429000	7.55817	7.38543	7.57321
Q8WZ64	ARAP2	Arf-GAP with Rho-GAP domain, ANK repeat and PH domain-containing protein 2	>sp|Q8WZ64|ARAP2_HUMAN Arf-GAP with Rho-GAP domain, ANK repeat and PH domain-containing protein 2 OS=Homo sapiens GN=ARAP2 PE=1 SV=3;>sp|O60235|TM11D_HUMAN Transmembrane protease serine 11D OS=Homo sapiens GN=TMPRSS11D PE=1 SV=1	2	2	2	193.45	2.439	0.95654	1.0304	1.1144	334420000	117060000	108390000	108960000	4309	-0.0641028	0.0432045	0.156267	225450000	226020000	217350000	8.35305	8.35415	8.33716
Q14964	RAB39A	Ras-related protein Rab-39A	>sp|Q14964|RB39A_HUMAN Ras-related protein Rab-39A OS=Homo sapiens GN=RAB39A PE=1 SV=2	1	2	1	25.006	2.2632	0.95582	1.1136	1.0556	224660000	70559000	75058000	79045000	2829	-0.0651891	0.155231	0.0780633	145617000	149604000	154103000	8.16321	8.17494	8.18781
Q5JTJ3	COA6	Isoform 3 of Cytochrome c oxidase assembly factor 6 homolog	>sp|Q5JTJ3-3|COA6_HUMAN Isoform 3 of Cytochrome c oxidase assembly factor 6 homolog OS=Homo sapiens GN=COA6;>sp|Q5JTJ3|COA6_HUMAN Cytochrome c oxidase assembly factor 6 homolog OS=Homo sapiens GN=COA6 PE=1 SV=1;>tr|X6R5Z6|X6R5Z6_HUMAN Cytochrome c oxidase	4	3	3	9.4275	9.5347	0.95501	1.0459	1.0499	519170000	176640000	171880000	170650000	3192	-0.0664123	0.0647449	0.0702519	348520000	347290000	342530000	8.54223	8.54069	8.5347
Q9NXW2	DNAJB12	DnaJ homolog subfamily B member 12	>sp|Q9NXW2|DJB12_HUMAN DnaJ homolog subfamily B member 12 OS=Homo sapiens GN=DNAJB12 PE=1 SV=4;>tr|J3KPS0|J3KPS0_HUMAN DnaJ (Hsp40) homolog, subfamily B, member 12, isoform CRA_c OS=Homo sapiens GN=DNAJB12 PE=1 SV=1;>sp|Q9NXW2-2|DJB12_HUMAN Isoform 2 of Dn	5	9	9	41.818	42.824	0.95478	0.96721	1.0864	724770000	242880000	252920000	228970000	5841	-0.0667597	-0.0480989	0.119555	495800000	471850000	481890000	8.69531	8.6738	8.68295
Q9Y4B5	MTCL1	Isoform 4 of Microtubule cross-linking factor 1	>sp|Q9Y4B5-4|MTCL1_HUMAN Isoform 4 of Microtubule cross-linking factor 1 OS=Homo sapiens GN=MTCL1	1	4	4	108.71	10.711	0.95421	0.8882	0.88627	83297000	23904000	20426000	38967000	6445	-0.0676213	-0.171044	-0.174182	44330000	62871000	59393000	7.6467	7.79845	7.77374
A0A0U1RQL9	ERVK3-1	Protein ERVK3-1 (Fragment)	>tr|A0A0U1RQL9|A0A0U1RQL9_HUMAN Protein ERVK3-1 (Fragment) OS=Homo sapiens GN=ERVK3-1 PE=1 SV=1;>tr|A0A0U1RQS5|A0A0U1RQS5_HUMAN Protein ERVK3-1 (Fragment) OS=Homo sapiens GN=ERVK3-1 PE=1 SV=1;>tr|B3KNS4|B3KNS4_HUMAN HCG2043597, isoform CRA_a OS=Homo sapien	6	3	3	8.6748	26.089	0.95391	0.97405	1.0504	1140600000	751560000	199670000	189350000	6612	-0.0680749	-0.0379323	0.0709388	951230000	940910000	389020000	8.97829	8.97355	8.58997
B7Z2Y2	COG2	Conserved oligomeric Golgi complex subunit 2	>tr|B7Z2Y2|B7Z2Y2_HUMAN Conserved oligomeric Golgi complex subunit 2 OS=Homo sapiens GN=COG2 PE=1 SV=1;>sp|Q14746-2|COG2_HUMAN Isoform 2 of Conserved oligomeric Golgi complex subunit 2 OS=Homo sapiens GN=COG2;>sp|Q14746|COG2_HUMAN Conserved oligomeric Golg	4	17	17	76.078	45.157	0.95337	0.97878	0.97975	1615700000	567430000	458990000	589320000	2816	-0.0688919	-0.0309435	-0.0295144	1026420000	1156750000	1048310000	9.01133	9.06324	9.02049
Q9UHN6	TMEM2	Transmembrane protein 2	>sp|Q9UHN6|TMEM2_HUMAN Transmembrane protein 2 OS=Homo sapiens GN=TMEM2 PE=1 SV=1;>sp|Q9UHN6-2|TMEM2_HUMAN Isoform 2 of Transmembrane protein 2 OS=Homo sapiens GN=TMEM2	4	3	3	154.37	6.0709	0.95325	0.52499	0.65828	103080000	39504000	38712000	24865000	6083	-0.0690735	-0.929638	-0.603227	78216000	64369000	63577000	7.8933	7.80868	7.8033
C9JP01	RFT1	Protein RFT1 homolog (Fragment)	>tr|C9JP01|C9JP01_HUMAN Protein RFT1 homolog (Fragment) OS=Homo sapiens GN=RFT1 PE=1 SV=7;>tr|B5MDE0|B5MDE0_HUMAN Protein RFT1 homolog OS=Homo sapiens GN=RFT1 PE=1 SV=1;>sp|Q96AA3|RFT1_HUMAN Protein RFT1 homolog OS=Homo sapiens GN=RFT1 PE=1 SV=1	3	2	2	32.984	4.092	0.95286	1.1097	0.9981	114150000	36604000	41178000	36363000	4472	-0.0696638	0.15017	-0.00274373	77782000	72967000	77541000	7.89088	7.86313	7.88953
P55854	SUMO3	Small ubiquitin-related modifier 3	>sp|P55854|SUMO3_HUMAN Small ubiquitin-related modifier 3 OS=Homo sapiens GN=SUMO3 PE=1 SV=2;>tr|A8MUA9|A8MUA9_HUMAN SMT3 suppressor of mif two 3 homolog 3 (Yeast), isoform CRA_d OS=Homo sapiens GN=SUMO3 PE=1 SV=1;>sp|P55854-2|SUMO3_HUMAN Isoform 2 of Smal	5	3	2	11.637	9.9371	0.95255	0.80021	0.87633	687960000	214320000	316080000	157560000	2067	-0.0701333	-0.321549	-0.190454	530400000	371880000	473640000	8.7246	8.5704	8.67545
Q2VPK5	CTU2	Cytoplasmic tRNA 2-thiolation protein 2	>sp|Q2VPK5|CTU2_HUMAN Cytoplasmic tRNA 2-thiolation protein 2 OS=Homo sapiens GN=CTU2 PE=1 SV=1;>tr|H3BSW6|H3BSW6_HUMAN Cytoplasmic tRNA 2-thiolation protein 2 OS=Homo sapiens GN=CTU2 PE=1 SV=1;>sp|Q2VPK5-5|CTU2_HUMAN Isoform 3 of Cytoplasmic tRNA 2-thiola	7	14	14	56.107	48.573	0.95248	1.0595	1.0896	3262200000	1157300000	994670000	1110300000	3080	-0.0702393	0.0833836	0.123799	2151970000	2267600000	2104970000	9.33284	9.35557	9.32325
P60900	PSMA6	Proteasome subunit alpha type-6	>sp|P60900|PSA6_HUMAN Proteasome subunit alpha type-6 OS=Homo sapiens GN=PSMA6 PE=1 SV=1;>tr|G3V5Z7|G3V5Z7_HUMAN Proteasome subunit alpha type OS=Homo sapiens GN=PSMA6 PE=1 SV=1;>tr|G3V295|G3V295_HUMAN Proteasome subunit alpha type OS=Homo sapiens GN=PSMA6	10	15	15	27.399	113.29	0.95211	0.90958	0.96765	25930000000	9302100000	8752900000	7874500000	2122	-0.0707998	-0.136728	-0.0474428	18055000000	17176600000	16627400000	10.2566	10.2349	10.2208
G3V2J6	TDP1	Tyrosyl-DNA phosphodiesterase 1 (Fragment)	>tr|G3V2J6|G3V2J6_HUMAN Tyrosyl-DNA phosphodiesterase 1 (Fragment) OS=Homo sapiens GN=TDP1 PE=1 SV=1;>tr|G3V2F4|G3V2F4_HUMAN Tyrosyl-DNA phosphodiesterase 1 OS=Homo sapiens GN=TDP1 PE=1 SV=1;>tr|E7EPD8|E7EPD8_HUMAN Tyrosyl-DNA phosphodiesterase 1 OS=Homo s	13	4	4	24.91	8.8392	0.95197	1.0541	0.99053	195950000	67451000	64324000	64175000	5724	-0.071012	0.0760117	-0.0137274	131775000	131626000	128499000	8.11983	8.11934	8.1089
A0A0D9SG71	UBE2A	Ubiquitin-conjugating enzyme E2 A	>tr|A0A0D9SG71|A0A0D9SG71_HUMAN Ubiquitin-conjugating enzyme E2 A OS=Homo sapiens GN=UBE2A PE=1 SV=1;>tr|A0A0R4J2E5|A0A0R4J2E5_HUMAN Ubiquitin-conjugating enzyme E2 A OS=Homo sapiens GN=UBE2A PE=1 SV=1;>sp|P49459|UBE2A_HUMAN Ubiquitin-conjugating enzyme E2	6	2	2	13.635	40.377	0.95178	1.0251	1.1417	1685200000	545540000	617530000	522170000	1849	-0.0713	0.0357647	0.191184	1163070000	1067710000	1139700000	9.06561	9.02845	9.05679
P62158	CALM1	Calmodulin	>sp|P62158|CALM_HUMAN Calmodulin OS=Homo sapiens GN=CALM1 PE=1 SV=2;>tr|H0Y7A7|H0Y7A7_HUMAN Calmodulin (Fragment) OS=Homo sapiens GN=CALM2 PE=1 SV=1;>tr|E7ETZ0|E7ETZ0_HUMAN Calmodulin OS=Homo sapiens GN=CALM1 PE=1 SV=1;>tr|E7EMB3|E7EMB3_HUMAN Calmodulin OS	13	14	14	16.837	228.43	0.95075	0.96158	1.0072	50680000000	17514000000	17063000000	16104000000	2181	-0.0728621	-0.0565212	0.0103502	34577000000	33618000000	33167000000	10.5388	10.5266	10.5207
F8VYY9	PRKAG1	5-AMP-activated protein kinase subunit gamma-1	>tr|F8VYY9|F8VYY9_HUMAN 5-AMP-activated protein kinase subunit gamma-1 OS=Homo sapiens GN=PRKAG1 PE=1 SV=1;>sp|P54619-2|AAKG1_HUMAN Isoform 2 of 5-AMP-activated protein kinase subunit gamma-1 OS=Homo sapiens GN=PRKAG1;>sp|P54619|AAKG1_HUMAN 5-AMP-activa	12	11	11	31.905	54.205	0.9506	1.0434	1.0907	2170800000	707880000	695340000	767580000	2030	-0.0730897	0.0612923	0.125254	1403220000	1475460000	1462920000	9.14713	9.16893	9.16522
Q8WVC6	DCAKD	Isoform 2 of Dephospho-CoA kinase domain-containing protein	>sp|Q8WVC6-2|DCAKD_HUMAN Isoform 2 of Dephospho-CoA kinase domain-containing protein OS=Homo sapiens GN=DCAKD;>tr|K7ESP4|K7ESP4_HUMAN Dephospho-CoA kinase domain-containing protein (Fragment) OS=Homo sapiens GN=DCAKD PE=1 SV=1;>sp|Q8WVC6|DCAKD_HUMAN Dephos	3	2	2	14.927	4.6982	0.95035	1.0438	1.1068	141510000	46740000	47248000	47520000	4256	-0.0734692	0.0618453	0.146395	93988000	94260000	94768000	7.97307	7.97433	7.97666
P63165	SUMO1	Small ubiquitin-related modifier 1	>sp|P63165|SUMO1_HUMAN Small ubiquitin-related modifier 1 OS=Homo sapiens GN=SUMO1 PE=1 SV=1;>tr|B8ZZN6|B8ZZN6_HUMAN Small ubiquitin-related modifier 1 OS=Homo sapiens GN=SUMO1 PE=1 SV=1;>tr|B8ZZJ0|B8ZZJ0_HUMAN Small ubiquitin-related modifier 1 OS=Homo sa	6	4	4	11.557	58.424	0.95034	0.96172	1.0558	6475200000	2085300000	2342200000	2047700000	2256	-0.0734843	-0.0563112	0.0783366	4427500000	4133000000	4389900000	9.64616	9.61627	9.64245
A0JLT2	MED19	Isoform 2 of Mediator of RNA polymerase II transcription subunit 19	>sp|A0JLT2-2|MED19_HUMAN Isoform 2 of Mediator of RNA polymerase II transcription subunit 19 OS=Homo sapiens GN=MED19;>tr|J3KR33|J3KR33_HUMAN Mediator of RNA polymerase II transcription subunit 19 OS=Homo sapiens GN=MED19 PE=1 SV=1;>sp|A0JLT2|MED19_HUMAN M	3	3	3	20.431	75.875	0.95006	1.0741	1.071	792320000	258260000	266960000	267100000	120	-0.0739095	0.103128	0.0989585	525220000	525360000	534060000	8.72034	8.72046	8.72759
Q07866	KLC1	Isoform N of Kinesin light chain 1	>sp|Q07866-6|KLC1_HUMAN Isoform N of Kinesin light chain 1 OS=Homo sapiens GN=KLC1;>sp|Q07866-7|KLC1_HUMAN Isoform P of Kinesin light chain 1 OS=Homo sapiens GN=KLC1;>sp|Q07866-4|KLC1_HUMAN Isoform J of Kinesin light chain 1 OS=Homo sapiens GN=KLC1	5	31	31	71.005	194.91	0.9498	0.96424	1.018	10328000000	3931300000	3187900000	3208700000	2479	-0.0743043	-0.0525358	0.0257376	7119200000	7140000000	6396600000	9.85243	9.8537	9.80595
Q96KG9	SCYL1	Isoform 3 of N-terminal kinase-like protein	>sp|Q96KG9-3|NTKL_HUMAN Isoform 3 of N-terminal kinase-like protein OS=Homo sapiens GN=SCYL1;>tr|E9PS17|E9PS17_HUMAN N-terminal kinase-like protein OS=Homo sapiens GN=SCYL1 PE=1 SV=1;>sp|Q96KG9-2|NTKL_HUMAN Isoform 2 of N-terminal kinase-like protein OS=Ho	12	25	25	78.695	185.62	0.94916	0.94514	0.95467	4575200000	1619700000	1525600000	1429900000	4711	-0.0752768	-0.0814	-0.066926	3145300000	3049600000	2955500000	9.49766	9.48424	9.47063
Q9H3H5	DPAGT1	Isoform 3 of UDP-N-acetylglucosamine--dolichyl-phosphate N-acetylglucosaminephosphotransferase	>sp|Q9H3H5-3|GPT_HUMAN Isoform 3 of UDP-N-acetylglucosamine--dolichyl-phosphate N-acetylglucosaminephosphotransferase OS=Homo sapiens GN=DPAGT1;>sp|Q9H3H5-2|GPT_HUMAN Isoform 2 of UDP-N-acetylglucosamine--dolichyl-phosphate N-acetylglucosaminephosphotransf	3	2	2	34.269	2.6554	0.94902	1.3367	0.83528	53099000	16822000	18131000	18146000	5337	-0.0754896	0.418676	-0.259668	34953000	34968000	36277000	7.54348	7.54367	7.55963
Q14203	DCTN1	Isoform 3 of Dynactin subunit 1	>sp|Q14203-3|DCTN1_HUMAN Isoform 3 of Dynactin subunit 1 OS=Homo sapiens GN=DCTN1;>tr|E7EX90|E7EX90_HUMAN Dynactin subunit 1 OS=Homo sapiens GN=DCTN1 PE=1 SV=1;>sp|Q14203-4|DCTN1_HUMAN Isoform 4 of Dynactin subunit 1 OS=Homo sapiens GN=DCTN1;>sp|Q14203-6|D	17	43	43	136.82	323.31	0.94821	0.91493	0.98628	13323000000	4351800000	4752400000	4219000000	2754	-0.0767215	-0.128267	-0.0199308	9104200000	8570800000	8971400000	9.95924	9.93302	9.95286
Q5JU85	IQSEC2	Isoform 3 of IQ motif and SEC7 domain-containing protein 2	>sp|Q5JU85-3|IQEC2_HUMAN Isoform 3 of IQ motif and SEC7 domain-containing protein 2 OS=Homo sapiens GN=IQSEC2;>sp|Q5JU85|IQEC2_HUMAN IQ motif and SEC7 domain-containing protein 2 OS=Homo sapiens GN=IQSEC2 PE=1 SV=1;>sp|Q5JU85-2|IQEC2_HUMAN Isoform 2 of IQ	3	2	2	105.1	2.3485	0.94797	1.0763	1.128	31437000	9991800	9052400	12393000	3197	-0.0770867	0.10608	0.173767	19044200	22384800	21445400	7.27976	7.34995	7.33133
Q8TF71	SLC16A10	Monocarboxylate transporter 10	>sp|Q8TF71|MOT10_HUMAN Monocarboxylate transporter 10 OS=Homo sapiens GN=SLC16A10 PE=1 SV=1;>tr|Q9P1I2|Q9P1I2_HUMAN Monocarboxylate transporter 10 OS=Homo sapiens GN=SLC16A10 PE=1 SV=1;>tr|A0A087X138|A0A087X138_HUMAN Monocarboxylate transporter 10 OS=Homo	3	2	2	55.492	2.2843	0.94795	1.056	0.9439	105420000	32110000	36791000	36522000	4209	-0.0771171	0.0786098	-0.0832941	68901000	68632000	73313000	7.83823	7.83653	7.86518
Q9UKX2	MYH2	Myosin-2	>sp|Q9UKX2|MYH2_HUMAN Myosin-2 OS=Homo sapiens GN=MYH2 PE=1 SV=1;>sp|P12882|MYH1_HUMAN Myosin-1 OS=Homo sapiens GN=MYH1 PE=1 SV=3	3	4	3	223.04	2.7007	0.94779	1.0481	1.0042	317300000	170940000	70932000	75423000	6181	-0.0773607	0.0677764	0.00604663	241872000	246363000	146355000	8.38359	8.39158	8.16541
Q96PC3	AP1S3	Isoform 4 of AP-1 complex subunit sigma-3	>sp|Q96PC3-4|AP1S3_HUMAN Isoform 4 of AP-1 complex subunit sigma-3 OS=Homo sapiens GN=AP1S3;>tr|F8W8K9|F8W8K9_HUMAN AP-1 complex subunit sigma-3 OS=Homo sapiens GN=AP1S3 PE=1 SV=1;>tr|G5E966|G5E966_HUMAN AP-1 complex subunit sigma-3 OS=Homo sapiens GN=AP1S	7	5	5	18.476	32.962	0.94778	0.86938	0.90434	1566200000	452630000	485460000	628090000	4760	-0.0773759	-0.201941	-0.145063	938090000	1080720000	1113550000	8.97224	9.03371	9.04671
P25054	APC	Isoform Short of Adenomatous polyposis coli protein	>sp|P25054-2|APC_HUMAN Isoform Short of Adenomatous polyposis coli protein OS=Homo sapiens GN=APC;>sp|P25054|APC_HUMAN Adenomatous polyposis coli protein OS=Homo sapiens GN=APC PE=1 SV=2;>tr|B7Z2B6|B7Z2B6_HUMAN Adenomatous polyposis coli protein (Fragment)	4	2	2	300.44	8.1894	0.94756	0.75461	0.81492	52203000	15716000	22013000	14475000	1434	-0.0777108	-0.406197	-0.29527	37729000	30191000	36488000	7.57668	7.47988	7.56215
P42694	HELZ	Probable helicase with zinc finger domain	>sp|P42694|HELZ_HUMAN Probable helicase with zinc finger domain OS=Homo sapiens GN=HELZ PE=1 SV=2;>tr|J3QS41|J3QS41_HUMAN Probable helicase with zinc finger domain OS=Homo sapiens GN=HELZ PE=1 SV=1;>sp|P42694-2|HELZ_HUMAN Isoform 2 of Probable helicase wit	5	15	15	218.97	52.216	0.94695	1.0024	1.0399	1085800000	371140000	349500000	365150000	1724	-0.0786398	0.00345832	0.0564448	720640000	736290000	714650000	8.85772	8.86705	8.85409
H7BZX2	OMA1	Metalloendopeptidase OMA1, mitochondrial (Fragment)	>tr|H7BZX2|H7BZX2_HUMAN Metalloendopeptidase OMA1, mitochondrial (Fragment) OS=Homo sapiens GN=OMA1 PE=1 SV=1;>sp|Q96E52-2|OMA1_HUMAN Isoform 2 of Metalloendopeptidase OMA1, mitochondrial OS=Homo sapiens GN=OMA1;>sp|Q96E52|OMA1_HUMAN Metalloendopeptidase O	4	2	2	37.712	8.8527	0.94613	0.84809	1.1172	110360000	28428000	33881000	48051000	4565	-0.0798897	-0.237711	0.159887	62309000	76479000	81932000	7.79455	7.88354	7.91345
D6RJ90	COMMD10	COMM domain containing 10, isoform CRA	>tr|D6RJ90|D6RJ90_HUMAN COMM domain containing 10, isoform CRA_b OS=Homo sapiens GN=COMMD10 PE=1 SV=1;>sp|Q9Y6G5|COMDA_HUMAN COMM domain-containing protein 10 OS=Homo sapiens GN=COMMD10 PE=1 SV=1;>tr|H0Y9N4|H0Y9N4_HUMAN COMM domain-containing protein 10 (F	4	2	2	21.529	4.8833	0.94557	0.87283	0.93926	174090000	61424000	57904000	54763000	6557	-0.0807438	-0.196227	-0.0904035	119328000	116187000	112667000	8.07674	8.06516	8.0518
O43414	ERI3	Isoform 3 of ERI1 exoribonuclease 3	>sp|O43414-3|ERI3_HUMAN Isoform 3 of ERI1 exoribonuclease 3 OS=Homo sapiens GN=ERI3;>tr|F6QUN3|F6QUN3_HUMAN ERI1 exoribonuclease 3 (Fragment) OS=Homo sapiens GN=ERI3 PE=1 SV=1;>tr|H0Y4B0|H0Y4B0_HUMAN ERI1 exoribonuclease 3 (Fragment) OS=Homo sapiens GN=ERI	6	5	5	14.542	10.97	0.9455	1.0884	1.14	814390000	296550000	241050000	276790000	441	-0.0808506	0.122209	0.189034	537600000	573340000	517840000	8.73046	8.75841	8.7142
Q9BZL6	PRKD2	Serine/threonine-protein kinase D2	>sp|Q9BZL6|KPCD2_HUMAN Serine/threonine-protein kinase D2 OS=Homo sapiens GN=PRKD2 PE=1 SV=2;>tr|B4DTS2|B4DTS2_HUMAN Serine/threonine-protein kinase OS=Homo sapiens GN=PRKD2 PE=1 SV=1;>sp|Q9BZL6-2|KPCD2_HUMAN Isoform 2 of Serine/threonine-protein kinase D2	21	10	10	96.749	30.168	0.94401	0.85443	0.93776	847940000	353550000	262950000	231440000	5198	-0.083126	-0.226966	-0.0927094	616500000	584990000	494390000	8.78993	8.76715	8.69407
Q9BZ29	DOCK9	Isoform 3 of Dedicator of cytokinesis protein 9	>sp|Q9BZ29-3|DOCK9_HUMAN Isoform 3 of Dedicator of cytokinesis protein 9 OS=Homo sapiens GN=DOCK9;>sp|Q9BZ29-5|DOCK9_HUMAN Isoform 2 of Dedicator of cytokinesis protein 9 OS=Homo sapiens GN=DOCK9;>sp|Q9BZ29|DOCK9_HUMAN Dedicator of cytokinesis protein 9 OS	15	10	10	235.36	30.313	0.94359	0.95381	0.91548	449670000	138080000	168990000	142610000	5180	-0.083768	-0.0682262	-0.1274	307070000	280690000	311600000	8.48724	8.44823	8.4936
E5RHA3	ERICH1	Glutamate-rich protein 1	>tr|E5RHA3|E5RHA3_HUMAN Glutamate-rich protein 1 OS=Homo sapiens GN=ERICH1 PE=1 SV=1;>sp|Q86X53|ERIC1_HUMAN Glutamate-rich protein 1 OS=Homo sapiens GN=ERICH1 PE=1 SV=1;>tr|H0YBT6|H0YBT6_HUMAN Glutamate-rich protein 1 (Fragment) OS=Homo sapiens GN=ERICH1 P	4	2	2	38.353	36.771	0.94336	0.8692	0.76632	420490000	152890000	142670000	124920000	3746	-0.0841197	-0.20224	-0.383981	295560000	277810000	267590000	8.47065	8.44375	8.42747
Q567V2	MPV17L2	Isoform 2 of Mpv17-like protein 2	>sp|Q567V2-2|M17L2_HUMAN Isoform 2 of Mpv17-like protein 2 OS=Homo sapiens GN=MPV17L2;>sp|Q567V2|M17L2_HUMAN Mpv17-like protein 2 OS=Homo sapiens GN=MPV17L2 PE=1 SV=2	2	2	2	20.305	3.3446	0.94296	1.1037	1.1301	164560000	54507000	55601000	54451000	3157	-0.0847315	0.142348	0.17645	110108000	108958000	110052000	8.04182	8.03726	8.0416
Q9H9E3	COG4	Conserved oligomeric Golgi complex subunit 4	>tr|A0A0A0MS45|A0A0A0MS45_HUMAN Conserved oligomeric Golgi complex subunit 4 OS=Homo sapiens GN=COG4 PE=1 SV=1;>sp|Q9H9E3|COG4_HUMAN Conserved oligomeric Golgi complex subunit 4 OS=Homo sapiens GN=COG4 PE=1 SV=3;>tr|J3KNI1|J3KNI1_HUMAN Conserved oligomeric	11	18	18	87.183	80.378	0.94295	0.94084	1.0251	2267200000	740060000	726870000	800270000	5473	-0.0847468	-0.0879787	0.0357647	1466930000	1540330000	1527140000	9.16641	9.18761	9.18388
Q8NBK3	SUMF1	Isoform 2 of Sulfatase-modifying factor 1	>sp|Q8NBK3-2|SUMF1_HUMAN Isoform 2 of Sulfatase-modifying factor 1 OS=Homo sapiens GN=SUMF1;>sp|Q8NBK3-5|SUMF1_HUMAN Isoform 5 of Sulfatase-modifying factor 1 OS=Homo sapiens GN=SUMF1;>sp|Q8NBK3|SUMF1_HUMAN Sulfatase-modifying factor 1 OS=Homo sapiens GN=S	7	2	2	31.9	12.143	0.94274	0.76676	0.79484	347480000	129160000	124570000	93757000	4025	-0.0850682	-0.383153	-0.331264	253730000	222917000	218327000	8.40437	8.34814	8.33911
P01034	CST3	Cystatin-C	>sp|P01034|CYTC_HUMAN Cystatin-C OS=Homo sapiens GN=CST3 PE=1 SV=1	1	2	2	15.799	8.6177	0.94261	0.81813	0.86186	389630000	128360000	131110000	130160000	940	-0.0852671	-0.289598	-0.214475	259470000	258520000	261270000	8.41409	8.41249	8.41709
Q8TDH9	BLOC1S5	Isoform 2 of Biogenesis of lysosome-related organelles complex 1 subunit 5	>sp|Q8TDH9-2|BL1S5_HUMAN Isoform 2 of Biogenesis of lysosome-related organelles complex 1 subunit 5 OS=Homo sapiens GN=BLOC1S5;>tr|G5E931|G5E931_HUMAN Biogenesis of lysosome-related organelles complex 1 subunit 5 OS=Homo sapiens GN=BLOC1S5 PE=1 SV=1;>tr|H3	7	2	2	12.305	6.8009	0.94168	1.1205	0.84418	105020000	36741000	33848000	34432000	4179	-0.0866912	0.164143	-0.244377	70589000	71173000	68280000	7.84874	7.85232	7.83429
Q9H8S9	MOB1A	MOB kinase activator 1A	>sp|Q9H8S9|MOB1A_HUMAN MOB kinase activator 1A OS=Homo sapiens GN=MOB1A PE=1 SV=4;>sp|Q7L9L4|MOB1B_HUMAN MOB kinase activator 1B OS=Homo sapiens GN=MOB1B PE=1 SV=3;>sp|Q7L9L4-2|MOB1B_HUMAN Isoform 2 of MOB kinase activator 1B OS=Homo sapiens GN=MOB1B;>tr|D	5	7	7	25.079	44.521	0.94144	1.0464	1.0632	5930600000	1958900000	1951500000	2020200000	3599	-0.0870589	0.0654344	0.088413	3910400000	3979100000	3971700000	9.59222	9.59978	9.59898
P61923	COPZ1	Coatomer subunit zeta-1	>sp|P61923|COPZ1_HUMAN Coatomer subunit zeta-1 OS=Homo sapiens GN=COPZ1 PE=1 SV=1;>tr|F8VVA7|F8VVA7_HUMAN Coatomer subunit zeta-1 OS=Homo sapiens GN=COPZ1 PE=1 SV=1;>tr|F8W651|F8W651_HUMAN Coatomer subunit zeta-1 OS=Homo sapiens GN=COPZ1 PE=1 SV=1;>sp|P619	14	6	6	20.198	77.38	0.94142	0.97318	1.0145	6353500000	2235800000	1640500000	2477200000	2166	-0.0870896	-0.0392214	0.0207689	3876300000	4713000000	4117700000	9.58842	9.6733	9.61465
H7C0D5	YIPF4	Protein YIPF4 (Fragment)	>tr|H7C0D5|H7C0D5_HUMAN Protein YIPF4 (Fragment) OS=Homo sapiens GN=YIPF4 PE=1 SV=1;>sp|Q9BSR8|YIPF4_HUMAN Protein YIPF4 OS=Homo sapiens GN=YIPF4 PE=1 SV=1	2	2	2	6.447	2.5556	0.94115	1.0244	1.1356	520900000	174530000	174820000	171540000	5008	-0.0875034	0.0347792	0.183455	349350000	346070000	346360000	8.54326	8.53916	8.53953
Q8WTV0	SCARB1	Isoform 4 of Scavenger receptor class B member 1	>sp|Q8WTV0-4|SCRB1_HUMAN Isoform 4 of Scavenger receptor class B member 1 OS=Homo sapiens GN=SCARB1;>tr|B7ZKQ9|B7ZKQ9_HUMAN SCARB1 protein OS=Homo sapiens GN=SCARB1 PE=1 SV=1;>sp|Q8WTV0-2|SCRB1_HUMAN Isoform 1 of Scavenger receptor class B member 1 OS=Homo	8	12	12	53.579	35.732	0.94114	0.97568	1.0403	6022900000	2110300000	1984000000	1928600000	4216	-0.0875187	-0.03552	0.0569996	4094300000	4038900000	3912600000	9.61218	9.60626	9.59247
Q5JSG7	PCSK5	Proprotein convertase subtilisin/kexin type 5 (Fragment)	>tr|Q5JSG7|Q5JSG7_HUMAN Proprotein convertase subtilisin/kexin type 5 (Fragment) OS=Homo sapiens GN=PCSK5 PE=1 SV=1;>sp|Q92824|PCSK5_HUMAN Proprotein convertase subtilisin/kexin type 5 OS=Homo sapiens GN=PCSK5 PE=1 SV=4	5	4	4	173.89	2.3873	0.94069	0.94399	0.94094	1881100000	54175000	982960000	843960000	6702	-0.0882087	-0.0831565	-0.0878254	1037135000	898135000	1826920000	9.01584	8.95334	9.26172
E7EUN2	AGAP1	Arf-GAP with GTPase, ANK repeat and PH domain-containing protein 1	>tr|E7EUN2|E7EUN2_HUMAN Arf-GAP with GTPase, ANK repeat and PH domain-containing protein 1 OS=Homo sapiens GN=AGAP1 PE=1 SV=1;>tr|A0A087X1U1|A0A087X1U1_HUMAN Arf-GAP with GTPase, ANK repeat and PH domain-containing protein 1 OS=Homo sapiens GN=AGAP1 PE=1 S	15	5	5	116.62	20.873	0.94048	0.90063	1.0684	476910000	103230000	109500000	264180000	6633	-0.0885308	-0.150994	0.0954519	212730000	367410000	373680000	8.32783	8.56515	8.5725
C9JQZ7	ITSN1	Intersectin-1 (Fragment)	>tr|C9JQZ7|C9JQZ7_HUMAN Intersectin-1 (Fragment) OS=Homo sapiens GN=ITSN1 PE=1 SV=1;>tr|A8CTZ0|A8CTZ0_HUMAN Intersectin 1 short form variant 13 OS=Homo sapiens GN=ITSN1 PE=1 SV=1;>sp|Q15811-13|ITSN1_HUMAN Isoform 13 of Intersectin-1 OS=Homo sapiens GN=ITSN	18	2	1	41	2.2251	0.94046	0.82594	0.87552	29493000	10043000	10657000	8793100	2979	-0.0885615	-0.275891	-0.191788	20700000	18836100	19450100	7.31597	7.27499	7.28892
Q9UJ41	RABGEF1	Isoform 2 of Rab5 GDP/GTP exchange factor	>sp|Q9UJ41-2|RABX5_HUMAN Isoform 2 of Rab5 GDP/GTP exchange factor OS=Homo sapiens GN=RABGEF1;>tr|E9PFK9|E9PFK9_HUMAN Rab5 GDP/GTP exchange factor OS=Homo sapiens GN=RABGEF1 PE=1 SV=1;>sp|Q9UJ41-4|RABX5_HUMAN Isoform 4 of Rab5 GDP/GTP exchange factor OS=Ho	7	2	2	56.89	4.9839	0.94045	0.94836	0.90865	143710000	49452000	51011000	43242000	6121	-0.0885769	-0.0764933	-0.138203	100463000	92694000	94253000	8.00201	7.96705	7.9743
P61421	ATP6V0D1	V-type proton ATPase subunit d 1	>sp|P61421|VA0D1_HUMAN V-type proton ATPase subunit d 1 OS=Homo sapiens GN=ATP6V0D1 PE=1 SV=1;>tr|F5GYQ1|F5GYQ1_HUMAN V-type proton ATPase subunit d 1 OS=Homo sapiens GN=ATP6V0D1 PE=1 SV=1;>tr|R4GN72|R4GN72_HUMAN V-type proton ATPase subunit d 1 OS=Homo sa	7	10	10	40.329	40.635	0.93941	0.99198	1.0576	6856300000	1255100000	1173900000	4427300000	2154	-0.0901731	-0.0116171	0.0807941	2429000000	5682400000	5601200000	9.38543	9.75453	9.74828
Q9NQG6	MIEF1	Mitochondrial dynamics protein MID51	>sp|Q9NQG6|MID51_HUMAN Mitochondrial dynamics protein MID51 OS=Homo sapiens GN=MIEF1 PE=1 SV=1;>tr|B0QY95|B0QY95_HUMAN Mitochondrial dynamics protein MID51 OS=Homo sapiens GN=MIEF1 PE=1 SV=1	4	3	3	51.293	8.3724	0.93928	0.94323	0.99785	114970000	46332000	34812000	33828000	5608	-0.0903728	-0.0843185	-0.00310513	81144000	80160000	68640000	7.90926	7.90396	7.83658
Q3ZAQ7	VMA21	Vacuolar ATPase assembly integral membrane protein VMA21	>sp|Q3ZAQ7|VMA21_HUMAN Vacuolar ATPase assembly integral membrane protein VMA21 OS=Homo sapiens GN=VMA21 PE=1 SV=1;>sp|Q3ZAQ7-2|VMA21_HUMAN Isoform 2 of Vacuolar ATPase assembly integral membrane protein VMA21 OS=Homo sapiens GN=VMA21	2	2	2	11.354	4.8636	0.93852	1.0273	1.0769	421950000	131490000	124410000	166050000	3097	-0.0915406	0.0388576	0.106884	255900000	297540000	290460000	8.40807	8.47355	8.46309
Q9NVD7	PARVA	Alpha-parvin	>sp|Q9NVD7|PARVA_HUMAN Alpha-parvin OS=Homo sapiens GN=PARVA PE=1 SV=1;>tr|J3KNQ4|J3KNQ4_HUMAN Alpha-parvin OS=Homo sapiens GN=PARVA PE=1 SV=1;>tr|E9PS97|E9PS97_HUMAN Alpha-parvin (Fragment) OS=Homo sapiens GN=PARVA PE=1 SV=1	3	7	7	42.243	50.239	0.93816	0.93143	1.0006	1689500000	615350000	548170000	525950000	5740	-0.0920941	-0.102481	0.000865357	1163520000	1141300000	1074120000	9.06577	9.0574	9.03105
Q9Y4F5	CEP170B	Isoform 3 of Centrosomal protein of 170 kDa protein B	>sp|Q9Y4F5-3|C170B_HUMAN Isoform 3 of Centrosomal protein of 170 kDa protein B OS=Homo sapiens GN=CEP170B;>sp|Q9Y4F5-2|C170B_HUMAN Isoform 2 of Centrosomal protein of 170 kDa protein B OS=Homo sapiens GN=CEP170B;>sp|Q9Y4F5|C170B_HUMAN Centrosomal protein o	4	7	6	163.63	10.204	0.93816	0.81315	0.99074	225460000	79188000	75310000	70959000	6456	-0.0920941	-0.298407	-0.0134216	154498000	150147000	146269000	8.18892	8.17652	8.16515
Q5TDG9	DNAJC16	DnaJ (Hsp40) homolog, subfamily C, member 16, isoform CRA	>tr|Q5TDG9|Q5TDG9_HUMAN DnaJ (Hsp40) homolog, subfamily C, member 16, isoform CRA_a OS=Homo sapiens GN=DNAJC16 PE=1 SV=1;>tr|Q5TDH4|Q5TDH4_HUMAN DnaJ homolog subfamily C member 16 OS=Homo sapiens GN=DNAJC16 PE=1 SV=1;>sp|Q9Y2G8|DJC16_HUMAN DnaJ homolog sub	4	5	5	69.312	13.322	0.93697	0.97307	0.991	302370000	105710000	102860000	93808000	6329	-0.0939252	-0.0393845	-0.013043	208570000	199518000	196668000	8.31925	8.29998	8.29373
Q9NQB0	TCF7L2	Isoform 7 of Transcription factor 7-like 2	>sp|Q9NQB0-7|TF7L2_HUMAN Isoform 7 of Transcription factor 7-like 2 OS=Homo sapiens GN=TCF7L2;>tr|E2GH26|E2GH26_HUMAN T-cell factor-4 variant L OS=Homo sapiens GN=TCF7L2 PE=1 SV=1;>sp|Q9NQB0-3|TF7L2_HUMAN Isoform 3 of Transcription factor 7-like 2 OS=Homo	51	8	8	66.093	27.644	0.93589	0.9821	1.0136	1126800000	384290000	391500000	351050000	5604	-0.0955891	-0.0260582	0.0194884	775790000	735340000	742550000	8.88974	8.86649	8.87073
Q15370	TCEB2	Transcription elongation factor B polypeptide 2	>sp|Q15370|ELOB_HUMAN Transcription elongation factor B polypeptide 2 OS=Homo sapiens GN=TCEB2 PE=1 SV=1;>sp|Q15370-2|ELOB_HUMAN Isoform 2 of Transcription elongation factor B polypeptide 2 OS=Homo sapiens GN=TCEB2;>tr|B8ZZU8|B8ZZU8_HUMAN Transcription elo	5	11	11	13.133	53.421	0.93533	0.98034	1.0632	13922000000	4415300000	4251600000	5254800000	2915	-0.0964526	-0.0286459	0.088413	8666900000	9670100000	9506400000	9.93786	9.98543	9.97802
C9J4K0	C2orf49	Ashwin	>tr|C9J4K0|C9J4K0_HUMAN Ashwin OS=Homo sapiens GN=C2orf49 PE=1 SV=1;>sp|Q9BVC5-2|ASHWN_HUMAN Isoform 2 of Ashwin OS=Homo sapiens GN=C2orf49	2	4	1	21.356	2.3329	0.9353	1.1242	1.0653	46936000	11627000	13737000	21572000	5080	-0.0964989	0.168899	0.0912598	25364000	33199000	35309000	7.40422	7.52113	7.54789
Q92599	2008-09-01	Septin-8	>tr|A0A087X142|A0A087X142_HUMAN Septin-8 OS=Homo sapiens GN=SEPT8 PE=1 SV=1;>sp|Q92599-2|SEPT8_HUMAN Isoform 2 of Septin-8 OS=Homo sapiens GN=SEPT8;>tr|A6NMH6|A6NMH6_HUMAN Septin-8 OS=Homo sapiens GN=SEPT8 PE=1 SV=1;>tr|A6NFQ9|A6NFQ9_HUMAN Septin-8 OS=Homo	11	13	9	49.355	30.165	0.93529	0.88548	0.98979	1793300000	604840000	587220000	601250000	4343	-0.0965143	-0.175468	-0.0148056	1192060000	1206090000	1188470000	9.0763	9.08138	9.07499
Q9H2V7	SPNS1	Isoform 3 of Protein spinster homolog 1	>sp|Q9H2V7-3|SPNS1_HUMAN Isoform 3 of Protein spinster homolog 1 OS=Homo sapiens GN=SPNS1;>sp|Q9H2V7-2|SPNS1_HUMAN Isoform 2 of Protein spinster homolog 1 OS=Homo sapiens GN=SPNS1;>sp|Q9H2V7|SPNS1_HUMAN Protein spinster homolog 1 OS=Homo sapiens GN=SPNS1 P	10	3	3	49.012	7.6447	0.93526	0.97953	1.0285	198340000	57186000	64938000	76221000	5327	-0.0965606	-0.0298384	0.0405418	122124000	133407000	141159000	8.0868	8.12518	8.14971
P62699	YPEL5	Protein yippee-like 5	>sp|P62699|YPEL5_HUMAN Protein yippee-like 5 OS=Homo sapiens GN=YPEL5 PE=1 SV=1	1	2	2	13.841	5.5591	0.93514	1.0658	1.2027	176610000	57553000	56413000	62649000	2213	-0.0967457	0.0919367	0.266277	113966000	120202000	119062000	8.05678	8.07991	8.07577
Q8IYS0	GRAMD1C	Isoform 2 of GRAM domain-containing protein 1C	>sp|Q8IYS0-2|GRM1C_HUMAN Isoform 2 of GRAM domain-containing protein 1C OS=Homo sapiens GN=GRAMD1C;>tr|E9PHT3|E9PHT3_HUMAN GRAM domain-containing protein 1C OS=Homo sapiens GN=GRAMD1C PE=1 SV=1;>sp|Q8IYS0|GRM1C_HUMAN GRAM domain-containing protein 1C OS=Ho	4	2	2	52.015	2.2307	0.93508	0.93157	0.99	1398000000	519350000	449780000	428830000	3867	-0.0968383	-0.102264	-0.0144996	969130000	948180000	878610000	8.98638	8.97689	8.9438
Q9BRA0	NAA38	N-alpha-acetyltransferase 38, NatC auxiliary subunit	>sp|Q9BRA0|LSMD1_HUMAN N-alpha-acetyltransferase 38, NatC auxiliary subunit OS=Homo sapiens GN=NAA38 PE=1 SV=1;>tr|I3L3Z2|I3L3Z2_HUMAN N-alpha-acetyltransferase 38, NatC auxiliary subunit OS=Homo sapiens GN=NAA38 PE=1 SV=2;>tr|I3L4V0|I3L4V0_HUMAN N-alpha-a	4	2	2	13.514	2.8884	0.93471	0.98203	0.97837	690340000	223100000	240140000	227100000	4963	-0.0974093	-0.026161	-0.0315479	463240000	450200000	467240000	8.66581	8.65341	8.66954
Q8NBZ0	INO80E	INO80 complex subunit E	>sp|Q8NBZ0|IN80E_HUMAN INO80 complex subunit E OS=Homo sapiens GN=INO80E PE=1 SV=1;>tr|I3NI13|I3NI13_HUMAN INO80 complex subunit E OS=Homo sapiens GN=INO80E PE=1 SV=1;>tr|I3L270|I3L270_HUMAN INO80 complex subunit E OS=Homo sapiens GN=INO80E PE=1 SV=1;>tr|H	7	3	3	26.478	17.988	0.93409	1.104	1.0599	138160000	51137000	43366000	43660000	4037	-0.0983665	0.14274	0.0839282	94503000	94797000	87026000	7.97545	7.97679	7.93965
F5H345	HMBS	Porphobilinogen deaminase	>tr|F5H345|F5H345_HUMAN Porphobilinogen deaminase OS=Homo sapiens GN=HMBS PE=1 SV=1;>sp|P08397-2|HEM3_HUMAN Isoform 2 of Porphobilinogen deaminase OS=Homo sapiens GN=HMBS;>sp|P08397|HEM3_HUMAN Porphobilinogen deaminase OS=Homo sapiens GN=HMBS PE=1 SV=2;>sp	10	12	12	35.761	113.75	0.934	1.0164	1.093	3160300000	1125100000	1015300000	1019900000	1066	-0.0985055	0.0234683	0.128293	2140400000	2145000000	2035200000	9.33049	9.33143	9.30861
Q13404	UBE2V1	Ubiquitin-conjugating enzyme E2 variant 1	>sp|Q13404|UB2V1_HUMAN Ubiquitin-conjugating enzyme E2 variant 1 OS=Homo sapiens GN=UBE2V1 PE=1 SV=2;>sp|Q13404-7|UB2V1_HUMAN Isoform 5 of Ubiquitin-conjugating enzyme E2 variant 1 OS=Homo sapiens GN=UBE2V1;>sp|Q13404-2|UB2V1_HUMAN Isoform 2 of Ubiquitin-c	11	10	10	16.495	42.6	0.93396	1.0308	1.1252	20581000000	6989200000	6602100000	6990200000	2627	-0.0985673	0.0437644	0.170181	13591300000	13979400000	13592300000	10.1333	10.1455	10.1333
Q9BTT4	MED10	Mediator of RNA polymerase II transcription subunit 10	>sp|Q9BTT4|MED10_HUMAN Mediator of RNA polymerase II transcription subunit 10 OS=Homo sapiens GN=MED10 PE=1 SV=1	1	2	2	15.688	5.8817	0.93342	1.0404	1.0054	73402000	24822000	24164000	24416000	5030	-0.0994017	0.0571383	0.00776959	48986000	49238000	48580000	7.69007	7.6923	7.68646
Q9BTM9	URM1	Isoform 3 of Ubiquitin-related modifier 1	>sp|Q9BTM9-3|URM1_HUMAN Isoform 3 of Ubiquitin-related modifier 1 OS=Homo sapiens GN=URM1;>sp|Q9BTM9|URM1_HUMAN Ubiquitin-related modifier 1 OS=Homo sapiens GN=URM1 PE=1 SV=1;>sp|Q9BTM9-2|URM1_HUMAN Isoform 2 of Ubiquitin-related modifier 1 OS=Homo sapiens	3	2	2	7.1432	4.4692	0.93265	0.94389	1.1253	644340000	256660000	201860000	185810000	5028	-0.100592	-0.0833094	0.17031	458520000	442470000	387670000	8.66136	8.64588	8.58846
B7Z5J4	CPA4	Carboxypeptidase A4	>tr|B7Z5J4|B7Z5J4_HUMAN Carboxypeptidase A4 OS=Homo sapiens GN=CPA4 PE=1 SV=1;>sp|Q9UI42-2|CBPA4_HUMAN Isoform 2 of Carboxypeptidase A4 OS=Homo sapiens GN=CPA4;>sp|Q9UI42|CBPA4_HUMAN Carboxypeptidase A4 OS=Homo sapiens GN=CPA4 PE=1 SV=2	4	5	5	35.634	11.116	0.93193	1.2207	1.1961	547350000	154990000	191940000	200420000	6105	-0.101707	0.287709	0.258338	346930000	355410000	392360000	8.54024	8.55073	8.59368
O15533	TAPBP	Isoform 2 of Tapasin	>sp|O15533-2|TPSN_HUMAN Isoform 2 of Tapasin OS=Homo sapiens GN=TAPBP;>tr|A0A0G2JKZ1|A0A0G2JKZ1_HUMAN Tapasin OS=Homo sapiens GN=TAPBP PE=1 SV=1;>sp|O15533|TPSN_HUMAN Tapasin OS=Homo sapiens GN=TAPBP PE=1 SV=1;>tr|A2AB90|A2AB90_HUMAN Tapasin OS=Homo sapien	13	6	6	43.885	5.7264	0.93153	0.82217	0.81082	383030000	134500000	152100000	96438000	398	-0.102326	-0.282491	-0.302546	286600000	230938000	248538000	8.45728	8.3635	8.39539
P61769	B2M	Beta-2-microglobulin	>sp|P61769|B2MG_HUMAN Beta-2-microglobulin OS=Homo sapiens GN=B2M PE=1 SV=1;>tr|F5H6I0|F5H6I0_HUMAN Beta-2-microglobulin OS=Homo sapiens GN=B2M PE=1 SV=2;>tr|H0YLF3|H0YLF3_HUMAN Beta-2-microglobulin (Fragment) OS=Homo sapiens GN=B2M PE=1 SV=1	3	5	5	13.714	51.959	0.93132	0.87239	0.98022	6367400000	2170900000	2189600000	2006900000	2163	-0.102651	-0.196955	-0.0288225	4360500000	4177800000	4196500000	9.63954	9.62095	9.62289
Q16720	ATP2B3	Isoform ZG of Plasma membrane calcium-transporting ATPase 3	>sp|Q16720-8|AT2B3_HUMAN Isoform ZG of Plasma membrane calcium-transporting ATPase 3 OS=Homo sapiens GN=ATP2B3;>sp|Q16720-7|AT2B3_HUMAN Isoform XG of Plasma membrane calcium-transporting ATPase 3 OS=Homo sapiens GN=ATP2B3;>sp|Q16720-6|AT2B3_HUMAN Isoform Z	8	6	1	122.76	2.0112	0.93127	1.0142	0.98916	67479000	22961000	23027000	21492000	3034	-0.102729	0.0203422	-0.0157242	45988000	44453000	44519000	7.66264	7.6479	7.64855
Q96EY9	ADAT3	Probable inactive tRNA-specific adenosine deaminase-like protein 3	>sp|Q96EY9|ADAT3_HUMAN Probable inactive tRNA-specific adenosine deaminase-like protein 3 OS=Homo sapiens GN=ADAT3 PE=1 SV=1;>tr|D6W601|D6W601_HUMAN HCG22695, isoform CRA_a OS=Homo sapiens GN=ADAT3 PE=1 SV=1	2	3	3	38.07	9.5823	0.93115	1.0597	1.231	172350000	61927000	58086000	52338000	4599	-0.102915	0.0836559	0.299831	120013000	114265000	110424000	8.07923	8.05791	8.04306
P52943	CRIP2	Cysteine-rich protein 2	>sp|P52943|CRIP2_HUMAN Cysteine-rich protein 2 OS=Homo sapiens GN=CRIP2 PE=1 SV=1;>tr|H0YFA4|H0YFA4_HUMAN Cysteine-rich protein 2 (Fragment) OS=Homo sapiens GN=CRIP2 PE=1 SV=1;>sp|P52943-2|CRIP2_HUMAN Isoform 2 of Cysteine-rich protein 2 OS=Homo sapiens GN	4	4	4	22.492	15.07	0.93111	0.6883	0.65268	547500000	196820000	214550000	136130000	1988	-0.102976	-0.538891	-0.615552	411370000	332950000	350680000	8.61423	8.52238	8.54491
U3KQ85	C12orf57	Protein C10	>tr|U3KQ85|U3KQ85_HUMAN Protein C10 OS=Homo sapiens GN=C12orf57 PE=1 SV=1;>sp|Q99622|C10_HUMAN Protein C10 OS=Homo sapiens GN=C12orf57 PE=1 SV=1;>tr|F5GXW5|F5GXW5_HUMAN Protein C10 OS=Homo sapiens GN=C12orf57 PE=1 SV=1	4	3	3	9.639	18.595	0.93079	1.0311	1.0548	762580000	251280000	263860000	247440000	4878	-0.103472	0.0441843	0.0769695	515140000	498720000	511300000	8.71193	8.69786	8.70868
Q9Y4X0	AMMECR1	Isoform 3 of AMME syndrome candidate gene 1 protein	>sp|Q9Y4X0-3|AMMR1_HUMAN Isoform 3 of AMME syndrome candidate gene 1 protein OS=Homo sapiens GN=AMMECR1;>sp|Q9Y4X0|AMMR1_HUMAN AMME syndrome candidate gene 1 protein OS=Homo sapiens GN=AMMECR1 PE=1 SV=1;>sp|Q9Y4X0-2|AMMR1_HUMAN Isoform 2 of AMME syndrome c	4	2	2	31.255	3.7684	0.93071	1.0826	1.2129	98133000	33090000	30615000	34429000	6468	-0.103596	0.1145	0.278461	63705000	67519000	65044000	7.80417	7.82943	7.81321
P10398	ARAF	Serine/threonine-protein kinase A-Raf	>sp|P10398|ARAF_HUMAN Serine/threonine-protein kinase A-Raf OS=Homo sapiens GN=ARAF PE=1 SV=2;>tr|Q96II5|Q96II5_HUMAN ARAF protein OS=Homo sapiens GN=ARAF PE=1 SV=1	3	10	5	67.585	10.909	0.93027	0.96707	0.99581	243770000	84914000	81565000	77292000	1123	-0.104279	-0.0483078	-0.00605759	166479000	162206000	158857000	8.22136	8.21007	8.20101
Q7KZI7	MARK2	Isoform 15 of Serine/threonine-protein kinase MARK2	>sp|Q7KZI7-15|MARK2_HUMAN Isoform 15 of Serine/threonine-protein kinase MARK2 OS=Homo sapiens GN=MARK2;>sp|Q7KZI7-16|MARK2_HUMAN Isoform 16 of Serine/threonine-protein kinase MARK2 OS=Homo sapiens GN=MARK2;>tr|E9PC69|E9PC69_HUMAN Serine/threonine-protein k	21	22	22	79.426	88.487	0.92933	0.83987	0.86987	2593300000	868900000	826140000	898290000	3567	-0.105737	-0.251762	-0.201128	1695040000	1767190000	1724430000	9.22918	9.24728	9.23665
P49585	PCYT1A	Choline-phosphate cytidylyltransferase A	>sp|P49585|PCY1A_HUMAN Choline-phosphate cytidylyltransferase A OS=Homo sapiens GN=PCYT1A PE=1 SV=2;>tr|C9JEJ2|C9JEJ2_HUMAN Choline-phosphate cytidylyltransferase A OS=Homo sapiens GN=PCYT1A PE=1 SV=1;>tr|C9J050|C9J050_HUMAN Choline-phosphate cytidylyltran	15	11	11	41.731	52.891	0.92924	0.81939	0.94271	5824500000	3875600000	1139600000	809380000	1850	-0.105877	-0.287378	-0.0851141	5015200000	4684980000	1948980000	9.70029	9.67071	9.28981
Q9UJV9	DDX41	Probable ATP-dependent RNA helicase DDX41	>sp|Q9UJV9|DDX41_HUMAN Probable ATP-dependent RNA helicase DDX41 OS=Homo sapiens GN=DDX41 PE=1 SV=2;>tr|J3KNN5|J3KNN5_HUMAN Probable ATP-dependent RNA helicase DDX41 (Fragment) OS=Homo sapiens GN=DDX41 PE=1 SV=1	5	26	26	69.837	73.942	0.92823	1.0595	1.1629	4268300000	1465000000	1304600000	1498700000	6138	-0.107446	0.0833836	0.217727	2769600000	2963700000	2803300000	9.44242	9.47183	9.44767
P12110	COL6A2	Isoform 2C2A of Collagen alpha-2(VI) chain	>sp|P12110-3|CO6A2_HUMAN Isoform 2C2A of Collagen alpha-2(VI) chain OS=Homo sapiens GN=COL6A2;>sp|P12110-2|CO6A2_HUMAN Isoform 2C2A of Collagen alpha-2(VI) chain OS=Homo sapiens GN=COL6A2;>sp|P12110|CO6A2_HUMAN Collagen alpha-2(VI) chain OS=Homo sapiens G	3	3	3	87.279	4.6957	0.92721	0.76755	0.79749	66146000	27731000	20442000	17973000	1172	-0.109032	-0.381667	-0.326462	48173000	45704000	38415000	7.6828	7.65995	7.5845
Q9H1E5	TMX4	Thioredoxin-related transmembrane protein 4	>sp|Q9H1E5|TMX4_HUMAN Thioredoxin-related transmembrane protein 4 OS=Homo sapiens GN=TMX4 PE=1 SV=1;>tr|E9PIN7|E9PIN7_HUMAN Thioredoxin-related transmembrane protein 4 (Fragment) OS=Homo sapiens GN=TMX4 PE=1 SV=1	2	2	2	38.952	3.9669	0.927	0.84971	0.93423	1190500000	426740000	428740000	335030000	5298	-0.109359	-0.234958	-0.0981503	855480000	761770000	763770000	8.93221	8.88182	8.88296
Q92560	BAP1	Ubiquitin carboxyl-terminal hydrolase BAP1	>sp|Q92560|BAP1_HUMAN Ubiquitin carboxyl-terminal hydrolase BAP1 OS=Homo sapiens GN=BAP1 PE=1 SV=2;>tr|F8W6N3|F8W6N3_HUMAN Ubiquitin carboxyl-terminal hydrolase OS=Homo sapiens GN=BAP1 PE=1 SV=1	3	5	5	80.361	10.972	0.92652	0.90086	0.86109	225860000	93902000	68078000	63875000	4334	-0.110106	-0.150625	-0.215764	161980000	157777000	131953000	8.20946	8.19804	8.12042
Q8TEB9	RHBDD1	Isoform 2 of Rhomboid-related protein 4	>sp|Q8TEB9-2|RHBL4_HUMAN Isoform 2 of Rhomboid-related protein 4 OS=Homo sapiens GN=RHBDD1;>sp|Q8TEB9|RHBL4_HUMAN Rhomboid-related protein 4 OS=Homo sapiens GN=RHBDD1 PE=1 SV=1;>tr|B9A054|B9A054_HUMAN Rhomboid-related protein 4 OS=Homo sapiens GN=RHBDD1 PE	3	3	3	12.346	9.7195	0.92522	1.2075	1.1677	186940000	72218000	60814000	53912000	4193	-0.112132	0.272023	0.22367	133032000	126130000	114726000	8.12396	8.10082	8.05966
J3QRP2	CMTM4	CKLF-like MARVEL transmembrane domain-containing protein 4 (Fragment)	>tr|J3QRP2|J3QRP2_HUMAN CKLF-like MARVEL transmembrane domain-containing protein 4 (Fragment) OS=Homo sapiens GN=CMTM4 PE=1 SV=1;>sp|Q8IZR5-3|CKLF4_HUMAN Isoform 3 of CKLF-like MARVEL transmembrane domain-containing protein 4 OS=Homo sapiens GN=CMTM4;>sp|Q	4	2	2	15.77	3.834	0.92485	0.82586	0.90923	248520000	87843000	88353000	72321000	3884	-0.112709	-0.276031	-0.137283	176196000	160164000	160674000	8.246	8.20456	8.20595
E7EVY3	CAST	Calpastatin	>tr|E7EVY3|E7EVY3_HUMAN Calpastatin OS=Homo sapiens GN=CAST PE=1 SV=1;>tr|H0Y9H6|H0Y9H6_HUMAN Calpastatin (Fragment) OS=Homo sapiens GN=CAST PE=1 SV=1;>tr|A0A0A0MR45|A0A0A0MR45_HUMAN Calpastatin OS=Homo sapiens GN=CAST PE=1 SV=1;>tr|H0YD33|H0YD33_HUMAN Cal	4	22	22	74.918	289.17	0.92484	0.87533	0.94959	8229400000	3063800000	2698700000	2466900000	6634	-0.112724	-0.192101	-0.0746234	5762500000	5530700000	5165600000	9.76061	9.74278	9.71312
P63272	SUPT4H1	Transcription elongation factor SPT4	>sp|P63272|SPT4H_HUMAN Transcription elongation factor SPT4 OS=Homo sapiens GN=SUPT4H1 PE=1 SV=1;>tr|J3KSQ6|J3KSQ6_HUMAN Transcription elongation factor SPT4 OS=Homo sapiens GN=SUPT4H1 PE=1 SV=1;>tr|J3QR04|J3QR04_HUMAN Transcription elongation factor SPT4	5	3	3	13.193	5.1911	0.92282	1.0657	1.0599	786040000	273190000	251830000	261020000	2266	-0.115879	0.0918014	0.0839282	525020000	534210000	512850000	8.72018	8.72771	8.70999
Q9NYR9	NKIRAS2	Isoform 3 of NF-kappa-B inhibitor-interacting Ras-like protein 2	>sp|Q9NYR9-3|KBRS2_HUMAN Isoform 3 of NF-kappa-B inhibitor-interacting Ras-like protein 2 OS=Homo sapiens GN=NKIRAS2;>tr|K7ERG2|K7ERG2_HUMAN NF-kappa-B inhibitor-interacting Ras-like protein 2 (Fragment) OS=Homo sapiens GN=NKIRAS2 PE=1 SV=7;>sp|Q9NYR9-2|KB	5	2	2	14.91	4.2606	0.92278	0.78613	0.97318	149390000	45455000	59732000	44200000	5863	-0.115941	-0.34716	-0.0392214	105187000	89655000	103932000	8.02196	7.95257	8.01675
J3QL56	SCO1	Protein SCO1 homolog, mitochondrial	>tr|J3QL56|J3QL56_HUMAN Protein SCO1 homolog, mitochondrial OS=Homo sapiens GN=SCO1 PE=1 SV=1;>sp|O75880|SCO1_HUMAN Protein SCO1 homolog, mitochondrial OS=Homo sapiens GN=SCO1 PE=1 SV=1	2	7	7	30.178	31.576	0.92253	0.99522	1.0739	2706600000	1012900000	863340000	830380000	722	-0.116332	-0.00691262	0.10286	1876240000	1843280000	1693720000	9.27329	9.26559	9.22884
E7EQR4	EZR	Ezrin	>tr|E7EQR4|E7EQR4_HUMAN Ezrin OS=Homo sapiens GN=EZR PE=1 SV=3;>sp|P15311|EZRI_HUMAN Ezrin OS=Homo sapiens GN=EZR PE=1 SV=4	3	54	54	69.371	323.31	0.92247	1.0454	1.1358	425590000000	144260000000	135470000000	145860000000	1235	-0.116426	0.0640551	0.183709	279730000000	290120000000	281330000000	11.4467	11.4626	11.4492
Q96PV6	LENG8	Isoform 2 of Leukocyte receptor cluster member 8	>sp|Q96PV6-2|LENG8_HUMAN Isoform 2 of Leukocyte receptor cluster member 8 OS=Homo sapiens GN=LENG8;>sp|Q96PV6|LENG8_HUMAN Leukocyte receptor cluster member 8 OS=Homo sapiens GN=LENG8 PE=1 SV=2;>tr|A0A087WTE7|A0A087WTE7_HUMAN Leukocyte receptor cluster memb	10	6	6	88.156	18.441	0.92233	0.8242	0.92408	374590000	143900000	124900000	105780000	4769	-0.116645	-0.278934	-0.11391	268800000	249680000	230680000	8.42943	8.39738	8.36301
P06753	TPM3	Isoform 2 of Tropomyosin alpha-3 chain	>sp|P06753-2|TPM3_HUMAN Isoform 2 of Tropomyosin alpha-3 chain OS=Homo sapiens GN=TPM3;>tr|Q5HYB6|Q5HYB6_HUMAN Epididymis luminal protein 189 OS=Homo sapiens GN=DKFZp686J1372 PE=1 SV=1;>sp|P06753-3|TPM3_HUMAN Isoform 3 of Tropomyosin alpha-3 chain OS=Homo	10	30	22	29.032	315.1	0.92221	0.94636	1.0492	49850000000	17563000000	15852000000	16435000000	1022	-0.116833	-0.079539	0.0692897	33415000000	33998000000	32287000000	10.5239	10.5315	10.509
H0YME5	EIF2AK4	eIF-2-alpha kinase GCN2 (Fragment)	>tr|H0YME5|H0YME5_HUMAN eIF-2-alpha kinase GCN2 (Fragment) OS=Homo sapiens GN=EIF2AK4 PE=1 SV=1;>sp|Q9P2K8-2|E2AK4_HUMAN Isoform 2 of eIF-2-alpha kinase GCN2 OS=Homo sapiens GN=EIF2AK4;>sp|Q9P2K8|E2AK4_HUMAN eIF-2-alpha kinase GCN2 OS=Homo sapiens GN=EIF2A	4	18	18	161.12	23.653	0.92063	0.96548	1.0458	4802300000	1585600000	1574800000	1641900000	5971	-0.119307	-0.0506817	0.064607	3160400000	3227500000	3216700000	9.49974	9.50887	9.50741
Q6S8J3	POTEE	POTE ankyrin domain family member E	>sp|Q6S8J3|POTEE_HUMAN POTE ankyrin domain family member E OS=Homo sapiens GN=POTEE PE=1 SV=3;>sp|A5A3E0|POTEF_HUMAN POTE ankyrin domain family member F OS=Homo sapiens GN=POTEF PE=1 SV=2;>sp|P0CG38|POTEI_HUMAN POTE ankyrin domain family member I OS=Homo s	34	12	2	121.36	3.6784	0.92054	1.2937	1.2525	121010000	41360000	41781000	37869000	3482	-0.119448	0.371503	0.324811	83141000	79229000	79650000	7.91982	7.89888	7.90119
H3BNC0	PRMT7	Protein arginine N-methyltransferase 7	>tr|H3BNC0|H3BNC0_HUMAN Protein arginine N-methyltransferase 7 OS=Homo sapiens GN=PRMT7 PE=1 SV=1;>sp|Q9NVM4-4|ANM7_HUMAN Isoform 4 of Protein arginine N-methyltransferase 7 OS=Homo sapiens GN=PRMT7;>sp|Q9NVM4-3|ANM7_HUMAN Isoform 3 of Protein arginine N-m	10	5	5	63.775	12.026	0.92054	1.0993	1.1778	190680000	72392000	53597000	64691000	5752	-0.119448	0.136585	0.236095	125989000	137083000	118288000	8.10033	8.13698	8.07294
Q9H1K1	ISCU	Iron-sulfur cluster assembly enzyme ISCU, mitochondrial	>sp|Q9H1K1|ISCU_HUMAN Iron-sulfur cluster assembly enzyme ISCU, mitochondrial OS=Homo sapiens GN=ISCU PE=1 SV=2;>sp|Q9H1K1-2|ISCU_HUMAN Isoform 2 of Iron-sulfur cluster assembly enzyme ISCU, mitochondrial OS=Homo sapiens GN=ISCU;>tr|F5H5N2|F5H5N2_HUMAN Iro	5	4	4	17.999	7.2985	0.91971	0.8929	0.99644	458230000	160010000	152650000	145570000	5301	-0.120749	-0.163429	-0.00514516	312660000	305580000	298220000	8.49507	8.48512	8.47454
Q01974	ROR2	Tyrosine-protein kinase transmembrane receptor ROR2	>sp|Q01974|ROR2_HUMAN Tyrosine-protein kinase transmembrane receptor ROR2 OS=Homo sapiens GN=ROR2 PE=1 SV=2;>sp|Q01973-3|ROR1_HUMAN Isoform 3 of Inactive tyrosine-protein kinase transmembrane receptor ROR1 OS=Homo sapiens GN=ROR1;>tr|B1APY4|B1APY4_HUMAN Re	5	2	2	104.76	5.838	0.91821	1.0538	1.0771	77806000	24979000	26196000	26632000	2395	-0.123104	0.0756011	0.107152	51175000	51611000	52828000	7.70906	7.71274	7.72286
G3V126	ATP6V1H	ATPase, H+ transporting, lysosomal 50/57kDa, V1 subunit H, isoform CRA	>tr|G3V126|G3V126_HUMAN ATPase, H+ transporting, lysosomal 50/57kDa, V1 subunit H, isoform CRA_c OS=Homo sapiens GN=ATP6V1H PE=1 SV=1;>sp|Q9UI12-2|VATH_HUMAN Isoform 2 of V-type proton ATPase subunit H OS=Homo sapiens GN=ATP6V1H;>sp|Q9UI12|VATH_HUMAN V-typ	6	15	15	51.57	97.921	0.91808	0.89665	1.0126	2168400000	798010000	700410000	669990000	6101	-0.123308	-0.157383	0.0180644	1498420000	1468000000	1370400000	9.17563	9.16673	9.13685
Q14435	GALNT3	Polypeptide N-acetylgalactosaminyltransferase 3	>sp|Q14435|GALT3_HUMAN Polypeptide N-acetylgalactosaminyltransferase 3 OS=Homo sapiens GN=GALNT3 PE=1 SV=2;>tr|C9J2C3|C9J2C3_HUMAN Polypeptide N-acetylgalactosaminyltransferase 3 (Fragment) OS=Homo sapiens GN=GALNT3 PE=1 SV=1	5	3	3	72.609	10.836	0.91796	0.9293	1.0592	237740000	62498000	68730000	106510000	2774	-0.123497	-0.105784	0.082975	131228000	169008000	175240000	8.11803	8.22791	8.24363
H3BPN3	TRAPPC2L	Trafficking protein particle complex subunit 2-like protein	>tr|H3BPN3|H3BPN3_HUMAN Trafficking protein particle complex subunit 2-like protein OS=Homo sapiens GN=TRAPPC2L PE=1 SV=1;>tr|A0A0B4J286|A0A0B4J286_HUMAN Trafficking protein particle complex subunit 2-like protein OS=Homo sapiens GN=TRAPPC2L PE=1 SV=1;>sp|	7	2	2	8.721	7.8661	0.91793	1.0059	1.0974	327100000	110450000	103670000	112980000	6191	-0.123544	0.00848689	0.134089	214120000	223430000	216650000	8.33066	8.34914	8.33576
O75052	NOS1AP	Isoform 3 of Carboxyl-terminal PDZ ligand of neuronal nitric oxide synthase protein	>sp|O75052-3|CAPON_HUMAN Isoform 3 of Carboxyl-terminal PDZ ligand of neuronal nitric oxide synthase protein OS=Homo sapiens GN=NOS1AP;>sp|O75052|CAPON_HUMAN Carboxyl-terminal PDZ ligand of neuronal nitric oxide synthase protein OS=Homo sapiens GN=NOS1AP P	5	2	2	55.568	2.8094	0.91764	0.98066	1.0246	419390000	139640000	143890000	135860000	603	-0.124	-0.0281751	0.0350608	283530000	275500000	279750000	8.4526	8.44012	8.44677
P03928	MT-ATP8	ATP synthase protein 8	>sp|P03928|ATP8_HUMAN ATP synthase protein 8 OS=Homo sapiens GN=MT-ATP8 PE=1 SV=1	1	3	3	7.9916	3.9159	0.91713	0.92506	0.98165	434530000	152360000	149610000	132560000	960	-0.124802	-0.112381	-0.0267194	301970000	284920000	282170000	8.47996	8.45472	8.45051
X6RCC3	SMAP2	Stromal membrane-associated protein 2 (Fragment)	>tr|X6RCC3|X6RCC3_HUMAN Stromal membrane-associated protein 2 (Fragment) OS=Homo sapiens GN=SMAP2 PE=1 SV=1;>sp|Q8WU79-2|SMAP2_HUMAN Isoform 2 of Stromal membrane-associated protein 2 OS=Homo sapiens GN=SMAP2;>tr|A0A087WV97|A0A087WV97_HUMAN Stromal membran	9	5	5	20.605	8.8936	0.91611	1.013	1.0092	302690000	122100000	106220000	74374000	4220	-0.126407	0.0186342	0.0132121	228320000	196474000	180594000	8.35854	8.29331	8.2567
Q15746	MYLK	Isoform 7 of Myosin light chain kinase, smooth muscle	>sp|Q15746-9|MYLK_HUMAN Isoform 7 of Myosin light chain kinase, smooth muscle OS=Homo sapiens GN=MYLK;>sp|Q15746-11|MYLK_HUMAN Isoform 9 of Myosin light chain kinase, smooth muscle OS=Homo sapiens GN=MYLK;>sp|Q15746-7|MYLK_HUMAN Isoform 5 of Myosin light c	10	2	2	80.409	2.5036	0.9155	1.0004	1.125	1218200000	427710000	386820000	403650000	2971	-0.127368	0.000576963	0.169925	814530000	831360000	790470000	8.91091	8.91979	8.89789
J3KQY1	MRPL22	39S ribosomal protein L22, mitochondrial	>tr|J3KQY1|J3KQY1_HUMAN 39S ribosomal protein L22, mitochondrial OS=Homo sapiens GN=MRPL22 PE=1 SV=1;>sp|Q9NWU5-3|RM22_HUMAN Isoform 3 of 39S ribosomal protein L22, mitochondrial OS=Homo sapiens GN=MRPL22;>sp|Q9NWU5|RM22_HUMAN 39S ribosomal protein L22, mi	6	8	8	26.475	26.603	0.91525	0.90139	0.98744	3998800000	1379100000	1318800000	1300800000	6689	-0.127762	-0.149777	-0.018235	2697900000	2679900000	2619600000	9.43103	9.42812	9.41823
X5DR54	NDE1	Nuclear distribution protein nudE homolog 1 (Fragment)	>tr|X5DR54|X5DR54_HUMAN Nuclear distribution protein nudE homolog 1 (Fragment) OS=Homo sapiens GN=NDE1 PE=1 SV=1;>sp|Q9NXR1-2|NDE1_HUMAN Isoform 2 of Nuclear distribution protein nudE homolog 1 OS=Homo sapiens GN=NDE1;>sp|Q9NXR1|NDE1_HUMAN Nuclear distribu	16	8	8	37.72	27.876	0.91496	0.82243	0.83976	502130000	178620000	182210000	141300000	5836	-0.128219	-0.282035	-0.251951	360830000	319920000	323510000	8.5573	8.50504	8.50989
P25490	YY1	Transcriptional repressor protein YY1	>sp|P25490|TYY1_HUMAN Transcriptional repressor protein YY1 OS=Homo sapiens GN=YY1 PE=1 SV=2;>tr|H0YJV7|H0YJV7_HUMAN Transcriptional repressor protein YY1 (Fragment) OS=Homo sapiens GN=YY1 PE=1 SV=1;>tr|H0YJU4|H0YJU4_HUMAN Transcriptional repressor protein	5	7	7	44.712	66.201	0.9148	1.0624	1.0709	1824200000	576100000	615610000	632520000	1442	-0.128472	0.0873271	0.0988238	1191710000	1208620000	1248130000	9.07617	9.08229	9.09626
V9GZ55	PSMG2	Proteasome assembly chaperone 2 (Fragment)	>tr|V9GZ55|V9GZ55_HUMAN Proteasome assembly chaperone 2 (Fragment) OS=Homo sapiens GN=PSMG2 PE=1 SV=1;>sp|Q969U7-2|PSMG2_HUMAN Isoform 2 of Proteasome assembly chaperone 2 OS=Homo sapiens GN=PSMG2;>tr|K7ENR6|K7ENR6_HUMAN Proteasome assembly chaperone 2 OS=	5	6	6	23.506	11.75	0.91457	0.97449	1.1139	1997200000	634710000	736490000	625950000	4455	-0.128834	-0.0372807	0.15562	1371200000	1260660000	1362440000	9.1371	9.1006	9.13432
A2IDA3	MPG	DNA-3-methyladenine glycosylase (Fragment)	>tr|A2IDA3|A2IDA3_HUMAN DNA-3-methyladenine glycosylase (Fragment) OS=Homo sapiens GN=MPG PE=1 SV=1;>sp|P29372-5|3MG_HUMAN Isoform 4 of DNA-3-methyladenine glycosylase OS=Homo sapiens GN=MPG;>sp|P29372-4|3MG_HUMAN Isoform 3 of DNA-3-methyladenine glycosyla	5	5	5	27.295	21.912	0.91419	0.97027	0.99183	405690000	114200000	137340000	154150000	1510	-0.129434	-0.0435418	-0.0118352	251540000	268350000	291490000	8.40061	8.4287	8.46462
D6RHX8	GRK6	Protein-serine/threonine kinase	>tr|D6RHX8|D6RHX8_HUMAN Protein-serine/threonine kinase OS=Homo sapiens GN=GRK6 PE=1 SV=1;>tr|F8W9W2|F8W9W2_HUMAN Protein-serine/threonine kinase OS=Homo sapiens GN=GRK6 PE=1 SV=1;>sp|P43250-3|GRK6_HUMAN Isoform GRK6C of G protein-coupled receptor kinase 6	8	3	3	54.483	10.492	0.91409	0.74597	0.85288	209180000	79198000	76260000	53724000	1740	-0.129592	-0.42281	-0.229585	155458000	132922000	129984000	8.19161	8.1236	8.11389
Q8N4Q1	CHCHD4	Mitochondrial intermembrane space import and assembly protein 40	>sp|Q8N4Q1|MIA40_HUMAN Mitochondrial intermembrane space import and assembly protein 40 OS=Homo sapiens GN=CHCHD4 PE=1 SV=1;>sp|Q8N4Q1-2|MIA40_HUMAN Isoform 2 of Mitochondrial intermembrane space import and assembly protein 40 OS=Homo sapiens GN=CHCHD4	2	2	2	15.996	21.537	0.91373	0.85679	0.9804	523680000	175400000	176950000	171330000	3944	-0.13016	-0.222986	-0.0285576	352350000	346730000	348280000	8.54697	8.53999	8.54193
Q8NBQ5	HSD17B11	Estradiol 17-beta-dehydrogenase 11	>sp|Q8NBQ5|DHB11_HUMAN Estradiol 17-beta-dehydrogenase 11 OS=Homo sapiens GN=HSD17B11 PE=1 SV=3;>tr|D6RCD0|D6RCD0_HUMAN Estradiol 17-beta-dehydrogenase 11 OS=Homo sapiens GN=HSD17B11 PE=1 SV=2	2	12	12	32.935	53.332	0.91359	0.95568	1.0206	6790900000	2041300000	1851300000	2898200000	4032	-0.130381	-0.0654005	0.0294175	3892600000	4939500000	4749500000	9.59024	9.69368	9.67665
E9PKG6	NUCB2	Nucleobindin-2	>tr|E9PKG6|E9PKG6_HUMAN Nucleobindin-2 OS=Homo sapiens GN=NUCB2 PE=1 SV=2;>tr|V9HW75|V9HW75_HUMAN Epididymis secretory protein Li 109 OS=Homo sapiens GN=HEL-S-109 PE=1 SV=1;>tr|A0A087WSV8|A0A087WSV8_HUMAN Nucleobindin 2, isoform CRA_b OS=Homo sapiens GN=NU	12	14	13	40.368	133.5	0.91287	0.89317	0.98649	3537300000	1278000000	1187200000	1072100000	6588	-0.131519	-0.162993	-0.0196237	2465200000	2350100000	2259300000	9.39185	9.37109	9.35397
O60716	CTNND1	Isoform 3A of Catenin delta-1	>sp|O60716-21|CTND1_HUMAN Isoform 3A of Catenin delta-1 OS=Homo sapiens GN=CTNND1;>sp|O60716-19|CTND1_HUMAN Isoform 3AC of Catenin delta-1 OS=Homo sapiens GN=CTNND1;>sp|O60716-13|CTND1_HUMAN Isoform 2A of Catenin delta-1 OS=Homo sapiens GN=CTNND1;>sp|O6071	36	37	37	92.674	323.31	0.9125	0.73354	0.80947	18282000000	6789500000	6457500000	5035500000	568	-0.132104	-0.447052	-0.30495	13247000000	11825000000	11493000000	10.1221	10.0728	10.0604
Q12982	BNIP2	BCL2/adenovirus E1B 19 kDa protein-interacting protein 2	>sp|Q12982|BNIP2_HUMAN BCL2/adenovirus E1B 19 kDa protein-interacting protein 2 OS=Homo sapiens GN=BNIP2 PE=1 SV=1;>sp|Q12982-2|BNIP2_HUMAN Isoform 2 of BCL2/adenovirus E1B 19 kDa protein-interacting protein 2 OS=Homo sapiens GN=BNIP2;>tr|J3KN59|J3KN59_HUM	4	3	3	36.017	8.703	0.91181	1.0655	1.1237	257200000	80374000	87268000	89559000	2565	-0.133195	0.0915306	0.168257	167642000	169933000	176827000	8.22438	8.23028	8.24755
H7BYN4	KIF23	Kinesin-like protein	>tr|H7BYN4|H7BYN4_HUMAN Kinesin-like protein OS=Homo sapiens GN=KIF23 PE=1 SV=1;>sp|Q02241|KIF23_HUMAN Kinesin-like protein KIF23 OS=Homo sapiens GN=KIF23 PE=1 SV=3;>sp|Q02241-2|KIF23_HUMAN Isoform 2 of Kinesin-like protein KIF23 OS=Homo sapiens GN=KIF23;>	7	19	19	109.13	109.55	0.91178	1.0721	1.1861	5790700000	2239100000	1712500000	1839100000	2402	-0.133242	0.100439	0.246226	3951600000	4078200000	3551600000	9.59677	9.61047	9.55042
H1UBN3	CCNB2V	Cyclin B2	>tr|H1UBN3|H1UBN3_HUMAN Cyclin B2 OS=Homo sapiens GN=CCNB2V PE=1 SV=1;>sp|O95067|CCNB2_HUMAN G2/mitotic-specific cyclin-B2 OS=Homo sapiens GN=CCNB2 PE=1 SV=1;>tr|H0YMP3|H0YMP3_HUMAN G2/mitotic-specific cyclin-B2 OS=Homo sapiens GN=CCNB2 PE=1 SV=1	3	7	7	42.651	22.296	0.91042	1.0345	1.1224	474160000	170910000	141090000	162170000	795	-0.135396	0.0489336	0.166587	312000000	333080000	303260000	8.49415	8.52255	8.48182
E5RJV7	SGK3	Serine/threonine-protein kinase Sgk3 (Fragment)	>tr|E5RJV7|E5RJV7_HUMAN Serine/threonine-protein kinase Sgk3 (Fragment) OS=Homo sapiens GN=SGK3 PE=1 SV=7;>tr|E5RK28|E5RK28_HUMAN Serine/threonine-protein kinase Sgk3 (Fragment) OS=Homo sapiens GN=SGK3 PE=1 SV=1;>tr|E5RHX2|E5RHX2_HUMAN Serine/threonine-pro	6	3	3	12.383	4.0719	0.9099	0.80921	0.97166	175620000	61017000	64708000	49898000	4509	-0.13622	-0.305414	-0.0414765	125725000	110915000	114606000	8.09942	8.04499	8.05921
Q9Y496	KIF3A	Kinesin-like protein KIF3A	>sp|Q9Y496|KIF3A_HUMAN Kinesin-like protein KIF3A OS=Homo sapiens GN=KIF3A PE=1 SV=4;>tr|J3KPF9|J3KPF9_HUMAN Kinesin-like protein OS=Homo sapiens GN=KIF3A PE=1 SV=1;>tr|A0A087X011|A0A087X011_HUMAN Kinesin-like protein OS=Homo sapiens GN=KIF3A PE=1 SV=1;>tr	6	10	8	80.04	10.043	0.90982	1.1224	1.3483	217040000	72676000	70375000	73986000	6443	-0.136347	0.166587	0.431142	143051000	146662000	144361000	8.15549	8.16632	8.15945
P22061	PCMT1	Isoform 2 of Protein-L-isoaspartate(D-aspartate) O-methyltransferase	>sp|P22061-2|PIMT_HUMAN Isoform 2 of Protein-L-isoaspartate(D-aspartate) O-methyltransferase OS=Homo sapiens GN=PCMT1;>tr|H7BY58|H7BY58_HUMAN Protein-L-isoaspartate O-methyltransferase OS=Homo sapiens GN=PCMT1 PE=1 SV=1;>sp|P22061|PIMT_HUMAN Protein-L-isoa	10	16	16	24.679	144.28	0.90948	1.0003	1.0871	19405000000	6887000000	6238800000	6279400000	1379	-0.136886	0.000432744	0.120485	13125800000	13166400000	12518200000	10.1181	10.1195	10.0975
Q58FF6	HSP90AB4P	Putative heat shock protein HSP 90-beta 4	>sp|Q58FF6|H90B4_HUMAN Putative heat shock protein HSP 90-beta 4 OS=Homo sapiens GN=HSP90AB4P PE=5 SV=1	1	9	1	58.264	3.6762	0.90906	0.96315	1.0416	1323800000	445370000	411420000	467020000	3161	-0.137553	-0.0541676	0.0588014	856790000	912390000	878440000	8.93287	8.96018	8.94371
Q9BTD8	RBM42	Isoform 4 of RNA-binding protein 42	>sp|Q9BTD8-4|RBM42_HUMAN Isoform 4 of RNA-binding protein 42 OS=Homo sapiens GN=RBM42;>sp|Q9BTD8-2|RBM42_HUMAN Isoform 2 of RNA-binding protein 42 OS=Homo sapiens GN=RBM42;>sp|Q9BTD8-3|RBM42_HUMAN Isoform 3 of RNA-binding protein 42 OS=Homo sapiens GN=RBM4	8	10	10	47.025	71.369	0.90902	1.0524	1.1547	3655300000	1235600000	1116400000	1303300000	5022	-0.137616	0.0736832	0.207518	2352000000	2538900000	2419700000	9.37144	9.40465	9.38376
F5H442	TSG101	Tumor susceptibility gene 101 protein	>tr|F5H442|F5H442_HUMAN Tumor susceptibility gene 101 protein OS=Homo sapiens GN=TSG101 PE=1 SV=1;>sp|Q99816|TS101_HUMAN Tumor susceptibility gene 101 protein OS=Homo sapiens GN=TSG101 PE=1 SV=2;>sp|Q99816-2|TS101_HUMAN Isoform 2 of Tumor susceptibility ge	5	13	13	40.917	112.48	0.909	0.88503	0.96596	6489100000	2182800000	2262300000	2044100000	4907	-0.137648	-0.176202	-0.0499646	4445100000	4226900000	4306400000	9.64788	9.62602	9.63411
P13798	APEH	Acylamino-acid-releasing enzyme	>sp|P13798|ACPH_HUMAN Acylamino-acid-releasing enzyme OS=Homo sapiens GN=APEH PE=1 SV=4;>tr|C9JIF9|C9JIF9_HUMAN Acylamino-acid-releasing enzyme OS=Homo sapiens GN=APEH PE=1 SV=1;>tr|H7C393|H7C393_HUMAN Acylamino-acid-releasing enzyme (Fragment) OS=Homo sap	7	20	20	81.224	105.43	0.90889	0.97504	1.0797	14670000000	4875700000	4879400000	4914900000	1204	-0.137822	-0.0364667	0.110631	9755100000	9790600000	9794300000	9.98923	9.99081	9.99097
Q9ULA0	DNPEP	Aspartyl aminopeptidase	>sp|Q9ULA0|DNPEP_HUMAN Aspartyl aminopeptidase OS=Homo sapiens GN=DNPEP PE=1 SV=1;>tr|E7ETB3|E7ETB3_HUMAN Aspartyl aminopeptidase OS=Homo sapiens GN=DNPEP PE=1 SV=2;>tr|E7EMB6|E7EMB6_HUMAN Aspartyl aminopeptidase OS=Homo sapiens GN=DNPEP PE=1 SV=2;>tr|C9JB	10	17	17	52.428	106.43	0.90885	1.0462	1.1116	6313200000	2366200000	1950200000	1996900000	6197	-0.137886	0.0651587	0.152638	4316400000	4363100000	3947100000	9.63512	9.6398	9.59628
C9J0J7	PFN2	Profilin	>tr|C9J0J7|C9J0J7_HUMAN Profilin OS=Homo sapiens GN=PFN2 PE=1 SV=1;>sp|P35080-2|PROF2_HUMAN Isoform IIb of Profilin-2 OS=Homo sapiens GN=PFN2;>tr|G5E9Q6|G5E9Q6_HUMAN Profilin OS=Homo sapiens GN=PFN2 PE=1 SV=1;>tr|C9JQ45|C9JQ45_HUMAN Profilin OS=Homo sapien	5	6	6	9.8402	36.451	0.90821	0.91392	0.96595	6297000000	2256900000	2027200000	2012900000	1609	-0.138902	-0.12986	-0.0499796	4284100000	4269800000	4040100000	9.63186	9.63041	9.60639
A2A2D0	STMN1	Stathmin (Fragment)	>tr|A2A2D0|A2A2D0_HUMAN Stathmin (Fragment) OS=Homo sapiens GN=STMN1 PE=1 SV=7;>sp|P16949|STMN1_HUMAN Stathmin OS=Homo sapiens GN=STMN1 PE=1 SV=3;>sp|P16949-2|STMN1_HUMAN Isoform 2 of Stathmin OS=Homo sapiens GN=STMN1	3	7	7	9.8642	21.653	0.90797	0.99097	1.1064	24641000000	8736900000	7936100000	7968400000	1269	-0.139283	-0.0130867	0.145873	16673000000	16705300000	15904500000	10.222	10.2229	10.2015
Q9HAH7	FBRS	Probable fibrosin-1	>sp|Q9HAH7|FBRS_HUMAN Probable fibrosin-1 OS=Homo sapiens GN=FBRS PE=1 SV=3;>sp|Q9HAH7-1|FBRS_HUMAN Isoform 1 of Probable fibrosin-1 OS=Homo sapiens GN=FBRS;>tr|J3KNZ9|J3KNZ9_HUMAN Probable fibrosin-1 OS=Homo sapiens GN=FBRS PE=1 SV=1	3	2	2	48.388	4.153	0.9078	1.3169	1.0567	92094000	28642000	27132000	36320000	5492	-0.139554	0.397146	0.0795658	55774000	64962000	63452000	7.74643	7.81266	7.80245
O14795	UNC13B	Protein unc-13 homolog B	>sp|O14795|UN13B_HUMAN Protein unc-13 homolog B OS=Homo sapiens GN=UNC13B PE=1 SV=2;>sp|O14795-2|UN13B_HUMAN Isoform 2 of Protein unc-13 homolog B OS=Homo sapiens GN=UNC13B;>tr|B1AM27|B1AM27_HUMAN Protein unc-13 homolog B OS=Homo sapiens GN=UNC13B PE=1 SV=	12	4	4	180.68	5.3158	0.90716	0.88003	0.82033	109790000	30030000	51317000	28440000	296	-0.140571	-0.184375	-0.285724	81347000	58470000	79757000	7.91034	7.76693	7.90177
Q9Y4D8	HECTD4	Isoform 4 of Probable E3 ubiquitin-protein ligase HECTD4	>sp|Q9Y4D8-4|HECD4_HUMAN Isoform 4 of Probable E3 ubiquitin-protein ligase HECTD4 OS=Homo sapiens GN=HECTD4;>sp|Q9Y4D8|HECD4_HUMAN Probable E3 ubiquitin-protein ligase HECTD4 OS=Homo sapiens GN=HECTD4 PE=1 SV=5;>tr|F8VWT9|F8VWT9_HUMAN Probable E3 ubiquitin	5	2	2	438.02	2.045	0.90689	0.97035	1.0833	123500000	42579000	39234000	41689000	6450	-0.141001	-0.0434229	0.115433	81813000	84268000	80923000	7.91282	7.92566	7.90807
Q14919	DRAP1	Dr1-associated corepressor	>sp|Q14919|NC2A_HUMAN Dr1-associated corepressor OS=Homo sapiens GN=DRAP1 PE=1 SV=3;>sp|Q14919-2|NC2A_HUMAN Isoform 2 of Dr1-associated corepressor OS=Homo sapiens GN=DRAP1;>tr|C9JCC6|C9JCC6_HUMAN Dr1-associated corepressor OS=Homo sapiens GN=DRAP1 PE=1 SV	6	6	6	22.35	59.488	0.9061	1.0124	1.0871	2004200000	704270000	650540000	649430000	2828	-0.142258	0.0177794	0.120485	1354810000	1353700000	1299970000	9.13188	9.13152	9.11393
Q15831	STK11	Isoform 2 of Serine/threonine-protein kinase STK11	>sp|Q15831-2|STK11_HUMAN Isoform 2 of Serine/threonine-protein kinase STK11 OS=Homo sapiens GN=STK11;>tr|K7EP59|K7EP59_HUMAN Serine/threonine-protein kinase STK11 OS=Homo sapiens GN=STK11 PE=1 SV=2;>sp|Q15831|STK11_HUMAN Serine/threonine-protein kinase STK	5	3	3	45.386	4.1325	0.90602	0.76748	1.1749	92378000	28136000	31019000	33222000	2983	-0.142385	-0.381799	0.232538	59155000	61358000	64241000	7.77199	7.78787	7.80781
F5H5D4	PAAF1	Proteasomal ATPase-associated factor 1 (Fragment)	>tr|F5H5D4|F5H5D4_HUMAN Proteasomal ATPase-associated factor 1 (Fragment) OS=Homo sapiens GN=PAAF1 PE=1 SV=1;>tr|F5H103|F5H103_HUMAN Proteasomal ATPase-associated factor 1 (Fragment) OS=Homo sapiens GN=PAAF1 PE=1 SV=1;>tr|F5H3I1|F5H3I1_HUMAN Proteasomal AT	6	2	2	16.151	3.2108	0.905	1.2047	1.2496	80945000	31303000	22516000	27127000	4976	-0.14401	0.268674	0.321466	53819000	58430000	49643000	7.73094	7.76664	7.69586
Q5XG87	PAPD7	Non-canonical poly(A) RNA polymerase PAPD7	>sp|Q5XG87|PAPD7_HUMAN Non-canonical poly(A) RNA polymerase PAPD7 OS=Homo sapiens GN=PAPD7 PE=1 SV=3;>tr|A0A0X1KG68|A0A0X1KG68_HUMAN Non-canonical poly(A) RNA polymerase PAPD7 OS=Homo sapiens GN=PAPD7 PE=1 SV=1;>sp|Q5XG87-2|PAPD7_HUMAN Isoform 2 of Non-can	3	3	1	82.359	5.5369	0.90472	0.64121	0.68019	8693700	3140800	3104500	2448400	3309	-0.144457	-0.641131	-0.55599	6245300	5589200	5552900	6.79555	6.74735	6.74452
Q9NZN8	CNOT2	Isoform 4 of CCR4-NOT transcription complex subunit 2	>sp|Q9NZN8-4|CNOT2_HUMAN Isoform 4 of CCR4-NOT transcription complex subunit 2 OS=Homo sapiens GN=CNOT2;>tr|F8VV52|F8VV52_HUMAN CCR4-NOT transcription complex subunit 2 (Fragment) OS=Homo sapiens GN=CNOT2 PE=1 SV=1;>sp|Q9NZN8|CNOT2_HUMAN CCR4-NOT transcrip	17	8	8	51.536	19.061	0.90182	0.92498	0.99491	1143300000	404920000	398230000	340180000	5903	-0.149089	-0.112506	-0.00736207	803150000	745100000	738410000	8.9048	8.87221	8.8683
H0YIQ8	KANSL2	KAT8 regulatory NSL complex subunit 2 (Fragment)	>tr|H0YIQ8|H0YIQ8_HUMAN KAT8 regulatory NSL complex subunit 2 (Fragment) OS=Homo sapiens GN=KANSL2 PE=1 SV=1;>tr|F8VXI8|F8VXI8_HUMAN KAT8 regulatory NSL complex subunit 2 OS=Homo sapiens GN=KANSL2 PE=1 SV=1;>sp|Q9H9L4|KANL2_HUMAN KAT8 regulatory NSL comple	8	5	5	38.441	10.552	0.90109	0.99216	1.0745	288270000	98011000	88682000	101580000	5479	-0.150257	-0.0113553	0.103665	186693000	199591000	190262000	8.27113	8.30014	8.27935
H7C0Q6	TRIM4	E3 ubiquitin-protein ligase TRIM4 (Fragment)	>tr|H7C0Q6|H7C0Q6_HUMAN E3 ubiquitin-protein ligase TRIM4 (Fragment) OS=Homo sapiens GN=TRIM4 PE=1 SV=1;>sp|Q9C037-3|TRIM4_HUMAN Isoform Gamma of E3 ubiquitin-protein ligase TRIM4 OS=Homo sapiens GN=TRIM4;>sp|Q9C037-2|TRIM4_HUMAN Isoform Beta of E3 ubiquit	4	5	5	23.413	10.926	0.90049	0.93603	0.86662	794940000	291880000	245800000	257270000	5209	-0.151218	-0.0953733	-0.206529	537680000	549150000	503070000	8.73052	8.73969	8.70163
Q6P1M3	LLGL2	Isoform A of Lethal(2) giant larvae protein homolog 2	>sp|Q6P1M3-2|L2GL2_HUMAN Isoform A of Lethal(2) giant larvae protein homolog 2 OS=Homo sapiens GN=LLGL2;>tr|J3QRV5|J3QRV5_HUMAN Lethal(2) giant larvae protein homolog 2 OS=Homo sapiens GN=LLGL2 PE=1 SV=1;>sp|Q6P1M3|L2GL2_HUMAN Lethal(2) giant larvae protei	11	17	17	112.93	86.046	0.90038	0.91758	1.0327	2902900000	953170000	1036100000	913680000	3418	-0.151394	-0.124094	0.0464212	1989270000	1866850000	1949780000	9.29869	9.27111	9.28999
C9JQD4	PPIH	Peptidyl-prolyl cis-trans isomerase (Fragment)	>tr|C9JQD4|C9JQD4_HUMAN Peptidyl-prolyl cis-trans isomerase (Fragment) OS=Homo sapiens GN=PPIH PE=1 SV=1;>sp|O43447|PPIH_HUMAN Peptidyl-prolyl cis-trans isomerase H OS=Homo sapiens GN=PPIH PE=1 SV=1;>sp|O43447-2|PPIH_HUMAN Isoform 2 of Peptidyl-prolyl cis-	5	11	11	15.8	93.961	0.9001	0.99448	1.0889	6485800000	2198900000	2200300000	2086500000	444	-0.151843	-0.00798574	0.122871	4399200000	4285400000	4286800000	9.64337	9.63199	9.63213
Q9H9C1	VIPAS39	Isoform 2 of Spermatogenesis-defective protein 39 homolog	>sp|Q9H9C1-2|SPE39_HUMAN Isoform 2 of Spermatogenesis-defective protein 39 homolog OS=Homo sapiens GN=VIPAS39;>sp|Q9H9C1|SPE39_HUMAN Spermatogenesis-defective protein 39 homolog OS=Homo sapiens GN=VIPAS39 PE=1 SV=1;>tr|G3V4K3|G3V4K3_HUMAN Spermatogenesis-d	3	7	7	51.581	26.317	0.89987	1.0166	1.034	580320000	173190000	204190000	202940000	5472	-0.152211	0.0237521	0.0482362	377380000	376130000	407130000	8.57678	8.57534	8.60973
Q8IXH7	NELFCD	Isoform NELF-D of Negative elongation factor C/D	>sp|Q8IXH7-4|NELFD_HUMAN Isoform NELF-D of Negative elongation factor C/D OS=Homo sapiens GN=NELFCD;>sp|Q8IXH7|NELFD_HUMAN Negative elongation factor C/D OS=Homo sapiens GN=NELFCD PE=1 SV=2;>tr|X6RLT1|X6RLT1_HUMAN Negative elongation factor C/D (Fragment)	5	11	11	65.478	43.124	0.89986	0.95355	1.0789	3071400000	987170000	920660000	1163500000	3838	-0.152228	-0.0686195	0.109561	1907830000	2150670000	2084160000	9.28054	9.33257	9.31893
H0YEB6	SSSCA1	Sjoegren syndrome/scleroderma autoantigen 1 (Fragment)	>tr|H0YEB6|H0YEB6_HUMAN Sjoegren syndrome/scleroderma autoantigen 1 (Fragment) OS=Homo sapiens GN=SSSCA1 PE=1 SV=1;>sp|O60232|SSA27_HUMAN Sjoegren syndrome/scleroderma autoantigen 1 OS=Homo sapiens GN=SSSCA1 PE=1 SV=1;>tr|G3V1B8|G3V1B8_HUMAN Sjoegren syndr	6	8	8	20.916	26.466	0.89929	0.93886	1.0087	1405800000	507500000	476040000	422300000	519	-0.153142	-0.0910181	0.0124972	983540000	929800000	898340000	8.99279	8.96839	8.95344
F8W1G3	TMBIM6	Bax inhibitor 1 (Fragment)	>tr|F8W1G3|F8W1G3_HUMAN Bax inhibitor 1 (Fragment) OS=Homo sapiens GN=TMBIM6 PE=1 SV=1;>tr|F8VQW0|F8VQW0_HUMAN Bax inhibitor 1 (Fragment) OS=Homo sapiens GN=TMBIM6 PE=1 SV=1;>tr|F8VX73|F8VX73_HUMAN Bax inhibitor 1 (Fragment) OS=Homo sapiens GN=TMBIM6 PE=1	14	3	3	1.9854	3.7372	0.89892	0.97803	1.1132	393670000	152950000	114510000	126200000	2044	-0.153735	-0.0320494	0.154713	267460000	279150000	240710000	8.42726	8.44584	8.38149
Q9BVC4	MLST8	Target of rapamycin complex subunit LST8	>sp|Q9BVC4|LST8_HUMAN Target of rapamycin complex subunit LST8 OS=Homo sapiens GN=MLST8 PE=1 SV=1;>tr|H3BM50|H3BM50_HUMAN Target of rapamycin complex subunit LST8 OS=Homo sapiens GN=MLST8 PE=1 SV=1;>tr|H3BPU5|H3BPU5_HUMAN Target of rapamycin complex subuni	14	5	5	35.876	23.72	0.89708	0.89434	1.0506	586010000	201470000	215010000	169520000	5078	-0.156691	-0.161105	0.0712135	416480000	370990000	384530000	8.61959	8.56936	8.58493
H3BSW0	LRRC57	Leucine-rich repeat-containing protein 57 (Fragment)	>tr|H3BSW0|H3BSW0_HUMAN Leucine-rich repeat-containing protein 57 (Fragment) OS=Homo sapiens GN=LRRC57 PE=1 SV=1;>sp|Q8N9N7|LRC57_HUMAN Leucine-rich repeat-containing protein 57 OS=Homo sapiens GN=LRRC57 PE=1 SV=1	2	5	5	16.324	15.103	0.89641	0.98901	1.09	1304100000	212710000	181980000	909380000	4001	-0.157769	-0.015943	0.124328	394690000	1122090000	1091360000	8.59626	9.05003	9.03797
O14662	STX16	Isoform A of Syntaxin-16	>sp|O14662-2|STX16_HUMAN Isoform A of Syntaxin-16 OS=Homo sapiens GN=STX16;>sp|O14662-4|STX16_HUMAN Isoform D of Syntaxin-16 OS=Homo sapiens GN=STX16;>sp|O14662-5|STX16_HUMAN Isoform E of Syntaxin-16 OS=Homo sapiens GN=STX16;>sp|O14662|STX16_HUMAN Syntaxin	16	4	4	34.812	8.9054	0.89622	1.5197	1.2917	253360000	70840000	81259000	101260000	274	-0.158075	0.603787	0.369271	152099000	172100000	182519000	8.18213	8.23578	8.26131
Q5SQI0	ATAT1	Isoform 7 of Alpha-tubulin N-acetyltransferase 1	>sp|Q5SQI0-7|ATAT_HUMAN Isoform 7 of Alpha-tubulin N-acetyltransferase 1 OS=Homo sapiens GN=ATAT1;>sp|Q5SQI0-6|ATAT_HUMAN Isoform 6 of Alpha-tubulin N-acetyltransferase 1 OS=Homo sapiens GN=ATAT1;>sp|Q5SQI0-5|ATAT_HUMAN Isoform 5 of Alpha-tubulin N-acetylt	7	3	3	33.99	12.273	0.89598	0.77372	0.82984	234270000	99050000	72151000	63073000	3214	-0.158462	-0.370117	-0.269095	171201000	162123000	135224000	8.23351	8.20984	8.13105
E9PIF4	NEU1	Sialidase-1	>tr|E9PIF4|E9PIF4_HUMAN Sialidase-1 OS=Homo sapiens GN=NEU1 PE=1 SV=1;>sp|Q99519|NEUR1_HUMAN Sialidase-1 OS=Homo sapiens GN=NEU1 PE=1 SV=1	2	2	2	29	3.1638	0.89564	0.77261	0.81631	158840000	57757000	54017000	47070000	4857	-0.159009	-0.372188	-0.292811	111774000	104827000	101087000	8.04834	8.02047	8.0047
Q9Y4C1	KDM3A	Lysine-specific demethylase 3A	>sp|Q9Y4C1|KDM3A_HUMAN Lysine-specific demethylase 3A OS=Homo sapiens GN=KDM3A PE=1 SV=4;>tr|F5H070|F5H070_HUMAN Lysine-specific demethylase 3A OS=Homo sapiens GN=KDM3A PE=1 SV=2	5	10	8	147.34	34.227	0.89551	1.1045	1.337	480010000	167280000	135410000	177320000	6447	-0.159219	0.143393	0.418999	302690000	344600000	312730000	8.481	8.53732	8.49517
Q8WVK7	SKA2	Spindle and kinetochore-associated protein 2	>sp|Q8WVK7|SKA2_HUMAN Spindle and kinetochore-associated protein 2 OS=Homo sapiens GN=SKA2 PE=1 SV=1;>tr|J3KSP0|J3KSP0_HUMAN Spindle and kinetochore-associated protein 2 OS=Homo sapiens GN=SKA2 PE=1 SV=1;>tr|J3QS74|J3QS74_HUMAN Family with sequence similar	6	4	4	14.188	35.179	0.89394	0.81334	0.99466	579320000	229690000	173580000	176050000	4261	-0.16175	-0.29807	-0.00772463	403270000	405740000	349630000	8.6056	8.60825	8.54361
K7ELB8	PLEKHF1	Pleckstrin homology domain-containing family F member 1 (Fragment)	>tr|K7ELB8|K7ELB8_HUMAN Pleckstrin homology domain-containing family F member 1 (Fragment) OS=Homo sapiens GN=PLEKHF1 PE=1 SV=1;>sp|Q96S99|PKHF1_HUMAN Pleckstrin homology domain-containing family F member 1 OS=Homo sapiens GN=PLEKHF1 PE=1 SV=3;>tr|K7EIX0|K	3	2	2	14.463	7.5022	0.89391	0.94213	0.99825	320570000	76590000	164920000	79062000	4814	-0.161799	-0.086002	-0.00252693	241510000	155652000	243982000	8.38294	8.19215	8.38736
P78549	NTHL1	Isoform 3 of Endonuclease III-like protein 1	>sp|P78549-3|NTH_HUMAN Isoform 3 of Endonuclease III-like protein 1 OS=Homo sapiens GN=NTHL1;>sp|P78549-2|NTH_HUMAN Isoform 2 of Endonuclease III-like protein 1 OS=Homo sapiens GN=NTHL1;>sp|P78549|NTH_HUMAN Endonuclease III-like protein 1 OS=Homo sapiens G	5	5	5	32.838	9.3407	0.89253	1.0868	0.8966	180050000	55651000	59181000	65214000	2308	-0.164027	0.120086	-0.157464	114832000	120865000	124395000	8.06006	8.0823	8.0948
Q969F1	GTF3C6	General transcription factor 3C polypeptide 6	>sp|Q969F1|TF3C6_HUMAN General transcription factor 3C polypeptide 6 OS=Homo sapiens GN=GTF3C6 PE=1 SV=1	1	2	2	24.048	9.7566	0.89185	0.98399	1.0544	225950000	78883000	64455000	82613000	4433	-0.165127	-0.0232844	0.0764223	143338000	161496000	147068000	8.15636	8.20816	8.16752
I3L4X3	NFKBIB	NF-kappa-B inhibitor beta (Fragment)	>tr|I3L4X3|I3L4X3_HUMAN NF-kappa-B inhibitor beta (Fragment) OS=Homo sapiens GN=NFKBIB PE=1 SV=7;>tr|G5E9C2|G5E9C2_HUMAN NF-kappa-B inhibitor beta OS=Homo sapiens GN=NFKBIB PE=1 SV=2;>sp|Q15653-2|IKBB_HUMAN Isoform 2 of NF-kappa-B inhibitor beta OS=Homo sa	5	3	3	25.176	11.87	0.89136	0.90159	0.99538	409920000	142540000	143260000	124120000	2963	-0.16592	-0.149457	-0.0066807	285800000	266660000	267380000	8.45606	8.42596	8.42713
Q9UKK9	NUDT5	ADP-sugar pyrophosphatase	>sp|Q9UKK9|NUDT5_HUMAN ADP-sugar pyrophosphatase OS=Homo sapiens GN=NUDT5 PE=1 SV=1;>tr|A6NFX8|A6NFX8_HUMAN ADP-sugar pyrophosphatase OS=Homo sapiens GN=NUDT5 PE=1 SV=1;>tr|A6NJU6|A6NJU6_HUMAN ADP-sugar pyrophosphatase OS=Homo sapiens GN=NUDT5 PE=1 SV=2	6	17	17	24.327	126.31	0.89071	1.0223	1.1441	17737000000	6120900000	5431900000	6184400000	6171	-0.166972	0.0318186	0.194213	11552800000	12305300000	11616300000	10.0627	10.0901	10.0651
Q96EQ0	SGTB	Small glutamine-rich tetratricopeptide repeat-containing protein beta	>sp|Q96EQ0|SGTB_HUMAN Small glutamine-rich tetratricopeptide repeat-containing protein beta OS=Homo sapiens GN=SGTB PE=1 SV=1;>tr|D6RFW1|D6RFW1_HUMAN Small glutamine-rich tetratricopeptide repeat-containing protein beta (Fragment) OS=Homo sapiens GN=SGTB P	2	5	5	33.429	23.214	0.89012	1.11	1.1365	612680000	229990000	178020000	204670000	4584	-0.167928	0.15056	0.184598	408010000	434660000	382690000	8.61067	8.63815	8.58285
H7C155	RAF1	RAF proto-oncogene serine/threonine-protein kinase (Fragment)	>tr|H7C155|H7C155_HUMAN RAF proto-oncogene serine/threonine-protein kinase (Fragment) OS=Homo sapiens GN=RAF1 PE=1 SV=1;>sp|P04049|RAF1_HUMAN RAF proto-oncogene serine/threonine-protein kinase OS=Homo sapiens GN=RAF1 PE=1 SV=1;>sp|P04049-2|RAF1_HUMAN Isofo	3	12	12	59.741	22.997	0.88957	0.99431	1.0742	1595600000	500210000	514720000	580660000	963	-0.16882	-0.00823238	0.103263	1014930000	1080870000	1095380000	9.00644	9.03377	9.03956
J3KN29	PSMD9	26S proteasome non-ATPase regulatory subunit 9	>tr|J3KN29|J3KN29_HUMAN 26S proteasome non-ATPase regulatory subunit 9 OS=Homo sapiens GN=PSMD9 PE=1 SV=1;>sp|O00233|PSMD9_HUMAN 26S proteasome non-ATPase regulatory subunit 9 OS=Homo sapiens GN=PSMD9 PE=1 SV=3;>tr|F5H5V4|F5H5V4_HUMAN 26S proteasome non-AT	8	8	8	24.553	69.483	0.88887	0.91203	1.0571	3989100000	1392700000	1298400000	1298000000	193	-0.169956	-0.132847	0.0801119	2691100000	2690700000	2596400000	9.42993	9.42987	9.41437
Q8NBT2	SPC24	Kinetochore protein Spc24	>sp|Q8NBT2|SPC24_HUMAN Kinetochore protein Spc24 OS=Homo sapiens GN=SPC24 PE=1 SV=2;>sp|Q8NBT2-2|SPC24_HUMAN Isoform 2 of Kinetochore protein Spc24 OS=Homo sapiens GN=SPC24	2	9	1	22.478	6.7585	0.88866	0.89214	1.043	256990000	97426000	81624000	77936000	4034	-0.170297	-0.164658	0.0607392	179050000	175362000	159560000	8.25297	8.24394	8.20292
J3KSM2	MARVELD3	MARVEL domain-containing protein 3	>tr|J3KSM2|J3KSM2_HUMAN MARVEL domain-containing protein 3 OS=Homo sapiens GN=MARVELD3 PE=1 SV=1;>sp|Q96A59|MALD3_HUMAN MARVEL domain-containing protein 3 OS=Homo sapiens GN=MARVELD3 PE=2 SV=3;>sp|Q96A59-2|MALD3_HUMAN Isoform 2 of MARVEL domain-containing	3	2	2	25.5	4.7632	0.88825	0.89541	0.9983	146950000	54810000	49861000	42282000	4470	-0.170962	-0.15938	-0.00245467	104671000	97092000	92143000	8.01983	7.98718	7.96446
M0QZS0	ARHGEF18	Rho guanine nucleotide exchange factor 18 (Fragment)	>tr|M0QZS0|M0QZS0_HUMAN Rho guanine nucleotide exchange factor 18 (Fragment) OS=Homo sapiens GN=ARHGEF18 PE=1 SV=1;>sp|Q6ZSZ5-2|ARHGI_HUMAN Isoform 2 of Rho guanine nucleotide exchange factor 18 OS=Homo sapiens GN=ARHGEF18;>sp|Q6ZSZ5|ARHGI_HUMAN Rho guanin	4	9	9	91.296	15.376	0.8868	0.85132	0.89119	709600000	231480000	266260000	211860000	3537	-0.173319	-0.232227	-0.166195	497740000	443340000	478120000	8.697	8.64674	8.67954
Q96BX8	MOB3A	MOB kinase activator 3A	>sp|Q96BX8|MOB3A_HUMAN MOB kinase activator 3A OS=Homo sapiens GN=MOB3A PE=1 SV=1;>tr|K7EPX7|K7EPX7_HUMAN MOB kinase activator 3A (Fragment) OS=Homo sapiens GN=MOB3A PE=1 SV=1;>tr|K7EKK6|K7EKK6_HUMAN MOB kinase activator 3A (Fragment) OS=Homo sapiens GN=MO	5	2	2	25.464	4.2609	0.88673	0.86734	0.97083	80519000	31920000	26425000	22175000	4515	-0.173433	-0.20533	-0.0427094	58345000	54095000	48600000	7.766	7.73316	7.68664
Q8IU60	DCP2	Isoform 2 of m7GpppN-mRNA hydrolase	>sp|Q8IU60-2|DCP2_HUMAN Isoform 2 of m7GpppN-mRNA hydrolase OS=Homo sapiens GN=DCP2;>tr|H0Y9T5|H0Y9T5_HUMAN m7GpppN-mRNA hydrolase (Fragment) OS=Homo sapiens GN=DCP2 PE=1 SV=2;>sp|Q8IU60|DCP2_HUMAN m7GpppN-mRNA hydrolase OS=Homo sapiens GN=DCP2 PE=1 SV=2	3	3	3	44.442	4.3402	0.8856	1.0814	1.1421	76573000	28577000	22143000	25853000	3777	-0.175273	0.1129	0.191689	50720000	54430000	47996000	7.70518	7.73584	7.68121
E9PG40	APP	Amyloid beta A4 protein	>tr|E9PG40|E9PG40_HUMAN Amyloid beta A4 protein OS=Homo sapiens GN=APP PE=1 SV=1;>sp|P05067-7|A4_HUMAN Isoform L-APP733 of Amyloid beta A4 protein OS=Homo sapiens GN=APP;>sp|P05067-11|A4_HUMAN Isoform 11 of Amyloid beta A4 protein OS=Homo sapiens GN=APP;>s	15	11	11	80.832	28.838	0.88558	0.943	0.98265	844890000	295110000	266750000	283030000	989	-0.175305	-0.0846703	-0.0252504	561860000	578140000	549780000	8.74963	8.76203	8.74019
Q8IZP0	ABI1	Isoform 10 of Abl interactor 1	>sp|Q8IZP0-10|ABI1_HUMAN Isoform 10 of Abl interactor 1 OS=Homo sapiens GN=ABI1;>tr|B6VEX4|B6VEX4_HUMAN Abl interactor 1 OS=Homo sapiens GN=ABI1 PE=1 SV=1;>sp|Q8IZP0-8|ABI1_HUMAN Isoform 8 of Abl interactor 1 OS=Homo sapiens GN=ABI1;>sp|Q8IZP0-7|ABI1_HUMAN	14	10	10	42.667	72.358	0.88416	0.8257	0.95784	3762100000	1287400000	1381900000	1092800000	3883	-0.177621	-0.27631	-0.0621434	2669300000	2380200000	2474700000	9.4264	9.37661	9.39352
E9PQS1	C11orf54	Ester hydrolase C11orf54 (Fragment)	>tr|E9PQS1|E9PQS1_HUMAN Ester hydrolase C11orf54 (Fragment) OS=Homo sapiens GN=C11orf54 PE=1 SV=1;>tr|A0A087WT99|A0A087WT99_HUMAN Ester hydrolase C11orf54 OS=Homo sapiens GN=C11orf54 PE=1 SV=1;>sp|Q9H0W9-2|CK054_HUMAN Isoform 2 of Ester hydrolase C11orf54	13	5	5	26.333	27.714	0.88321	1.0188	1.1215	1216600000	405780000	402420000	408350000	5288	-0.179172	0.0268709	0.16543	808200000	814130000	810770000	8.90752	8.91069	8.9089
Q8TED1	GPX8	Probable glutathione peroxidase 8	>sp|Q8TED1|GPX8_HUMAN Probable glutathione peroxidase 8 OS=Homo sapiens GN=GPX8 PE=1 SV=2;>tr|E7ETY7|E7ETY7_HUMAN Glutathione peroxidase OS=Homo sapiens GN=GPX8 PE=1 SV=1	3	8	8	23.881	28.621	0.88314	1.0871	1.2332	4763800000	3514800000	582020000	667000000	4195	-0.179286	0.120485	0.302407	4096820000	4181800000	1249020000	9.61245	9.62136	9.09657
Q96B54	ZNF428	Zinc finger protein 428	>sp|Q96B54|ZN428_HUMAN Zinc finger protein 428 OS=Homo sapiens GN=ZNF428 PE=1 SV=2;>tr|M0QXZ5|M0QXZ5_HUMAN Zinc finger protein 428 (Fragment) OS=Homo sapiens GN=ZNF428 PE=1 SV=1	2	3	3	20.48	6.6133	0.88312	1.0122	1.1149	194680000	62612000	64700000	67364000	4495	-0.179319	0.0174944	0.156914	127312000	129976000	132064000	8.10487	8.11386	8.12078
Q12893	TMEM115	Transmembrane protein 115	>sp|Q12893|TM115_HUMAN Transmembrane protein 115 OS=Homo sapiens GN=TMEM115 PE=1 SV=1	1	2	2	38.197	4.1564	0.8827	1.0753	1.3062	195280000	66815000	58044000	70425000	2545	-0.180005	0.104739	0.385376	124859000	137240000	128469000	8.09642	8.13748	8.1088
Q9H6H4	REEP4	Receptor expression-enhancing protein 4	>sp|Q9H6H4|REEP4_HUMAN Receptor expression-enhancing protein 4 OS=Homo sapiens GN=REEP4 PE=1 SV=1;>tr|E5RGS2|E5RGS2_HUMAN Receptor expression-enhancing protein OS=Homo sapiens GN=REEP4 PE=1 SV=1;>sp|Q9H6H4-2|REEP4_HUMAN Isoform 2 of Receptor expression-enh	3	4	4	29.395	28.366	0.88224	0.8811	0.95352	1104300000	460510000	315620000	328220000	5397	-0.180757	-0.182622	-0.0686649	776130000	788730000	643840000	8.88993	8.89693	8.80878
Q9Y315	DERA	Deoxyribose-phosphate aldolase	>sp|Q9Y315|DEOC_HUMAN Deoxyribose-phosphate aldolase OS=Homo sapiens GN=DERA PE=1 SV=2;>tr|E9PPM8|E9PPM8_HUMAN Deoxyribose-phosphate aldolase OS=Homo sapiens GN=DERA PE=1 SV=1;>tr|G3V158|G3V158_HUMAN 2-deoxyribose-5-phosphate aldolase homolog (C. elegans),	8	9	9	35.23	28.75	0.88163	0.93096	1.1844	1157900000	413080000	351040000	393820000	6377	-0.181755	-0.103209	0.244156	764120000	806900000	744860000	8.88316	8.90682	8.87207
C4AMC7	LOC102723897	Protein LOC102723897	>tr|A0A096LP26|A0A096LP26_HUMAN Protein LOC102723897 OS=Homo sapiens GN=LOC102723897 PE=4 SV=1;>sp|C4AMC7|WASH3_HUMAN Putative WAS protein family homolog 3 OS=Homo sapiens GN=WASH3P PE=1 SV=2;>tr|A0A096LP75|A0A096LP75_HUMAN Protein LOC102723897 OS=Homo sap	8	4	4	49.236	8.6962	0.88072	0.86692	0.86648	248200000	100290000	73647000	74265000	167	-0.183245	-0.206029	-0.206762	173937000	174555000	147912000	8.24039	8.24193	8.17
M0QYT9	IRF3	Interferon regulatory factor 3	>tr|M0QYT9|M0QYT9_HUMAN Interferon regulatory factor 3 OS=Homo sapiens GN=IRF3 PE=1 SV=1;>tr|M0R205|M0R205_HUMAN Interferon regulatory factor 3 (Fragment) OS=Homo sapiens GN=IRF3 PE=1 SV=1;>tr|M0QZB8|M0QZB8_HUMAN Interferon regulatory factor 3 OS=Homo sapi	13	5	5	30.779	13.173	0.88011	0.91818	0.99486	829620000	315120000	257700000	256800000	2791	-0.184244	-0.123151	-0.00743458	572820000	571920000	514500000	8.75802	8.75734	8.71139
Q9H4A5	GOLPH3L	Golgi phosphoprotein 3-like	>sp|Q9H4A5|GLP3L_HUMAN Golgi phosphoprotein 3-like OS=Homo sapiens GN=GOLPH3L PE=1 SV=1;>sp|Q9H4A5-2|GLP3L_HUMAN Isoform 2 of Golgi phosphoprotein 3-like OS=Homo sapiens GN=GOLPH3L;>tr|Q5T5I6|Q5T5I6_HUMAN Golgi phosphoprotein 3-like (Fragment) OS=Homo sapi	3	5	4	32.767	15.564	0.87998	0.82248	0.99399	684050000	252110000	243170000	188780000	5361	-0.184457	-0.281947	-0.00869676	495280000	440890000	431950000	8.69485	8.64433	8.63543
Q9UL40	ZNF346	Isoform 3 of Zinc finger protein 346	>sp|Q9UL40-3|ZN346_HUMAN Isoform 3 of Zinc finger protein 346 OS=Homo sapiens GN=ZNF346;>sp|Q9UL40|ZN346_HUMAN Zinc finger protein 346 OS=Homo sapiens GN=ZNF346 PE=1 SV=1;>tr|D6RJ07|D6RJ07_HUMAN Zinc finger protein 346 OS=Homo sapiens GN=ZNF346 PE=1 SV=1;>	8	3	3	29.267	9.1171	0.87886	0.78964	0.92247	140620000	45736000	53508000	41373000	6192	-0.186295	-0.340733	-0.116426	99244000	87109000	94881000	7.9967	7.94006	7.97718
H0YDJ4	NIN	Ninein (Fragment)	>tr|H0YDJ4|H0YDJ4_HUMAN Ninein (Fragment) OS=Homo sapiens GN=NIN PE=1 SV=1;>tr|H9KV85|H9KV85_HUMAN Ninein (Fragment) OS=Homo sapiens GN=NIN PE=1 SV=1;>sp|Q8N4C6-4|NIN_HUMAN Isoform 4 of Ninein OS=Homo sapiens GN=NIN;>tr|C9J066|C9J066_HUMAN Ninein OS=Homo s	13	5	4	179.44	4.6381	0.87811	0.78413	0.94063	3189100000	1257700000	1044000000	887380000	3937	-0.187526	-0.350835	-0.0883007	2301700000	2145080000	1931380000	9.36205	9.33144	9.28587
P26045	PTPN3	Isoform 3 of Tyrosine-protein phosphatase non-receptor type 3	>sp|P26045-3|PTN3_HUMAN Isoform 3 of Tyrosine-protein phosphatase non-receptor type 3 OS=Homo sapiens GN=PTPN3;>sp|P26045-2|PTN3_HUMAN Isoform 2 of Tyrosine-protein phosphatase non-receptor type 3 OS=Homo sapiens GN=PTPN3;>tr|J3KN34|J3KN34_HUMAN Tyrosine-p	4	2	2	83.722	2.5961	0.87608	0.97929	1.1158	53793000	20251000	15808000	17733000	1452	-0.190865	-0.0301919	0.158078	36059000	37984000	33541000	7.55701	7.5796	7.52558
E9PIC2	STX17	Syntaxin-17	>tr|E9PIC2|E9PIC2_HUMAN Syntaxin-17 OS=Homo sapiens GN=STX17 PE=1 SV=1;>sp|P56962|STX17_HUMAN Syntaxin-17 OS=Homo sapiens GN=STX17 PE=1 SV=2	5	3	3	16.664	4.9749	0.87581	0.85023	0.99934	171980000	62057000	53697000	56225000	2089	-0.19131	-0.234075	-0.000952493	115754000	118282000	109922000	8.06354	8.07292	8.04108
Q9BVK2	ALG8	Isoform 2 of Probable dolichyl pyrophosphate Glc1Man9GlcNAc2 alpha-1,3-glucosyltransferase	>sp|Q9BVK2-2|ALG8_HUMAN Isoform 2 of Probable dolichyl pyrophosphate Glc1Man9GlcNAc2 alpha-1,3-glucosyltransferase OS=Homo sapiens GN=ALG8;>sp|Q9BVK2|ALG8_HUMAN Probable dolichyl pyrophosphate Glc1Man9GlcNAc2 alpha-1,3-glucosyltransferase OS=Homo sapiens G	10	2	2	53.18	3.2463	0.87376	1.0472	1.1453	287370000	101760000	89398000	96209000	5087	-0.194691	0.066537	0.195726	191158000	197969000	185607000	8.28139	8.2966	8.26859
E7ENV7	CPNE8	Copine-8	>tr|E7ENV7|E7ENV7_HUMAN Copine-8 OS=Homo sapiens GN=CPNE8 PE=1 SV=2;>sp|Q86YQ8|CPNE8_HUMAN Copine-8 OS=Homo sapiens GN=CPNE8 PE=1 SV=2;>sp|Q86YQ8-2|CPNE8_HUMAN Isoform 2 of Copine-8 OS=Homo sapiens GN=CPNE8;>sp|Q8IYJ1|CPNE9_HUMAN Copine-9 OS=Homo sapiens G	9	6	5	62.233	16.899	0.87309	0.77748	0.90031	356000000	112930000	144340000	98732000	3772	-0.195798	-0.363123	-0.151506	257270000	211662000	243072000	8.41039	8.32564	8.38573
Q9NWR8	CCDC109B	Calcium uniporter regulatory subunit MCUb, mitochondrial	>sp|Q9NWR8|MCUB_HUMAN Calcium uniporter regulatory subunit MCUb, mitochondrial OS=Homo sapiens GN=CCDC109B PE=1 SV=2	1	2	2	39.082	3.4166	0.87176	0.88412	0.8731	89650000	33605000	30068000	25977000	5785	-0.197997	-0.177686	-0.195781	63673000	59582000	56045000	7.80396	7.77512	7.74854
Q8N8Y2	ATP6V0D2	V-type proton ATPase subunit d 2	>sp|Q8N8Y2|VA0D2_HUMAN V-type proton ATPase subunit d 2 OS=Homo sapiens GN=ATP6V0D2 PE=2 SV=1	1	2	2	40.426	4.3643	0.87164	1.3981	1.468	50660000	14881000	13154000	22625000	3994	-0.198196	0.483468	0.553852	28035000	37506000	35779000	7.4477	7.5741	7.55363
H3BPK3	HAGH	Hydroxyacylglutathione hydrolase, mitochondrial (Fragment)	>tr|H3BPK3|H3BPK3_HUMAN Hydroxyacylglutathione hydrolase, mitochondrial (Fragment) OS=Homo sapiens GN=HAGH PE=1 SV=1;>sp|Q16775-2|GLO2_HUMAN Isoform 2 of Hydroxyacylglutathione hydrolase, mitochondrial OS=Homo sapiens GN=HAGH;>sp|Q16775|GLO2_HUMAN Hydroxya	6	5	5	26.305	21.823	0.87005	0.86442	0.97488	822450000	301310000	276440000	244710000	3041	-0.20083	-0.210196	-0.0367034	577750000	546020000	521150000	8.76174	8.73721	8.71696
A0A0D9SF44	R3HCC1	R3H and coiled-coil domain-containing protein 1	>tr|A0A0D9SF44|A0A0D9SF44_HUMAN R3H and coiled-coil domain-containing protein 1 OS=Homo sapiens GN=R3HCC1 PE=1 SV=1;>tr|A0A0R4J2E2|A0A0R4J2E2_HUMAN R3H and coiled-coil domain-containing protein 1 OS=Homo sapiens GN=R3HCC1 PE=1 SV=1;>sp|Q9Y3T6|R3HC1_HUMAN R	10	4	4	44.294	10.106	0.86978	0.95099	1.1153	282530000	117390000	77696000	87446000	6428	-0.201278	-0.0724979	0.157432	195086000	204836000	165142000	8.29023	8.31141	8.21786
Q9Y5A7	NUB1	Isoform 2 of NEDD8 ultimate buster 1	>sp|Q9Y5A7-2|NUB1_HUMAN Isoform 2 of NEDD8 ultimate buster 1 OS=Homo sapiens GN=NUB1;>sp|Q9Y5A7|NUB1_HUMAN NEDD8 ultimate buster 1 OS=Homo sapiens GN=NUB1 PE=1 SV=2;>tr|H3BM14|H3BM14_HUMAN NEDD8 ultimate buster 1 OS=Homo sapiens GN=NUB1 PE=1 SV=1;>tr|H3BM7	9	10	10	69.118	56.416	0.8697	0.81718	0.94853	1522500000	271410000	314780000	936350000	6484	-0.20141	-0.291274	-0.0762347	586190000	1207760000	1251130000	8.76804	9.08198	9.0973
Q8WUZ0	BCL7C	B-cell CLL/lymphoma 7 protein family member C	>sp|Q8WUZ0|BCL7C_HUMAN B-cell CLL/lymphoma 7 protein family member C OS=Homo sapiens GN=BCL7C PE=1 SV=3;>sp|Q8WUZ0-2|BCL7C_HUMAN Isoform 2 of B-cell CLL/lymphoma 7 protein family member C OS=Homo sapiens GN=BCL7C;>tr|I3L1Q2|I3L1Q2_HUMAN B-cell CLL/lymphoma	3	4	4	23.468	36.897	0.86941	0.81612	1.0415	638000000	228420000	231140000	178440000	4247	-0.201891	-0.293147	0.0586628	459560000	406860000	409580000	8.66234	8.60944	8.61234
Q8IWT0	ZBTB8OS	Protein archease	>sp|Q8IWT0|ARCH_HUMAN Protein archease OS=Homo sapiens GN=ZBTB8OS PE=1 SV=2;>tr|D3DPQ2|D3DPQ2_HUMAN Protein archease OS=Homo sapiens GN=ZBTB8OS PE=1 SV=1;>tr|A0A087X0V4|A0A087X0V4_HUMAN Protein archease (Fragment) OS=Homo sapiens GN=ZBTB8OS PE=1 SV=1;>tr|A	7	4	4	19.491	17.152	0.8677	0.95762	1.1224	312610000	105030000	99439000	108140000	3822	-0.204732	-0.0624748	0.166587	204469000	213170000	207579000	8.31063	8.32873	8.31718
O75928	PIAS2	Isoform 3 of E3 SUMO-protein ligase PIAS2	>sp|O75928-3|PIAS2_HUMAN Isoform 3 of E3 SUMO-protein ligase PIAS2 OS=Homo sapiens GN=PIAS2;>tr|A0A087WUY7|A0A087WUY7_HUMAN E3 SUMO-protein ligase PIAS2 (Fragment) OS=Homo sapiens GN=PIAS2 PE=1 SV=1;>sp|O75928-2|PIAS2_HUMAN Isoform PIAS2-alpha of E3 SUMO-p	7	3	2	45.056	3.785	0.86766	1.2726	1.41	300730000	20037000	15332000	265360000	731	-0.204798	0.347779	0.495695	35369000	285397000	280692000	7.54862	8.45545	8.44823
Q86TN4	TRPT1	Isoform 2 of tRNA 2-phosphotransferase 1	>sp|Q86TN4-2|TRPT1_HUMAN Isoform 2 of tRNA 2-phosphotransferase 1 OS=Homo sapiens GN=TRPT1;>sp|Q86TN4|TRPT1_HUMAN tRNA 2-phosphotransferase 1 OS=Homo sapiens GN=TRPT1 PE=1 SV=2;>sp|Q86TN4-4|TRPT1_HUMAN Isoform 4 of tRNA 2-phosphotransferase 1 OS=Homo sa	7	2	2	22.427	4.1125	0.86665	0.74783	1.1256	172470000	67596000	48278000	56592000	3687	-0.206479	-0.419218	0.170694	115874000	124188000	104870000	8.06399	8.09408	8.02065
Q96LB3	IFT74	Intraflagellar transport protein 74 homolog	>sp|Q96LB3|IFT74_HUMAN Intraflagellar transport protein 74 homolog OS=Homo sapiens GN=IFT74 PE=1 SV=1	1	2	2	69.239	2.8623	0.86526	0.77863	0.92017	321930000	123930000	101970000	96030000	4721	-0.208794	-0.36099	-0.120028	225900000	219960000	198000000	8.35392	8.34234	8.29667
Q15418	RPS6KA1	Isoform 4 of Ribosomal protein S6 kinase alpha-1	>sp|Q15418-4|KS6A1_HUMAN Isoform 4 of Ribosomal protein S6 kinase alpha-1 OS=Homo sapiens GN=RPS6KA1;>tr|E9PGT3|E9PGT3_HUMAN Ribosomal protein S6 kinase OS=Homo sapiens GN=RPS6KA1 PE=1 SV=1;>sp|Q15418|KS6A1_HUMAN Ribosomal protein S6 kinase alpha-1 OS=Homo	9	22	14	81.146	65.689	0.86494	0.9061	1.1376	2178200000	769340000	695450000	713380000	2927	-0.209328	-0.142258	0.185993	1464790000	1482720000	1408830000	9.16578	9.17106	9.14886
E9PEN0	ING5	Inhibitor of growth protein 5	>tr|E9PEN0|E9PEN0_HUMAN Inhibitor of growth protein 5 OS=Homo sapiens GN=ING5 PE=1 SV=1;>sp|Q8WYH8-2|ING5_HUMAN Isoform 2 of Inhibitor of growth protein 5 OS=Homo sapiens GN=ING5;>sp|Q8WYH8|ING5_HUMAN Inhibitor of growth protein 5 OS=Homo sapiens GN=ING5 P	13	2	2	16.646	2.1346	0.86454	0.93489	1.0662	53081000	15683000	19842000	17557000	4303	-0.209995	-0.0971315	0.0924781	35525000	33240000	37399000	7.55053	7.52166	7.57286
Q92974	ARHGEF2	Isoform 3 of Rho guanine nucleotide exchange factor 2	>sp|Q92974-3|ARHG2_HUMAN Isoform 3 of Rho guanine nucleotide exchange factor 2 OS=Homo sapiens GN=ARHGEF2;>sp|Q92974-2|ARHG2_HUMAN Isoform 2 of Rho guanine nucleotide exchange factor 2 OS=Homo sapiens GN=ARHGEF2;>sp|Q92974|ARHG2_HUMAN Rho guanine nucleotid	10	23	23	108.24	87.543	0.86406	0.83675	0.97761	2789300000	1057100000	885090000	847110000	4414	-0.210797	-0.257131	-0.0326691	1942190000	1904210000	1732200000	9.28829	9.27971	9.2386
C9JPX5	STARD3NL	MLN64 N-terminal domain homolog (Fragment)	>tr|C9JPX5|C9JPX5_HUMAN MLN64 N-terminal domain homolog (Fragment) OS=Homo sapiens GN=STARD3NL PE=1 SV=1;>tr|C9JKL2|C9JKL2_HUMAN MLN64 N-terminal domain homolog OS=Homo sapiens GN=STARD3NL PE=1 SV=1;>sp|O95772-2|MENTO_HUMAN Isoform 2 of MLN64 N-terminal do	6	3	3	23.505	3.9857	0.86217	1.1534	1.2188	225080000	57666000	53483000	113930000	884	-0.213956	0.205893	0.285461	111149000	171596000	167413000	8.04591	8.23451	8.22379
K7ELQ9	TMEM205	Transmembrane protein 205 (Fragment)	>tr|K7ELQ9|K7ELQ9_HUMAN Transmembrane protein 205 (Fragment) OS=Homo sapiens GN=TMEM205 PE=1 SV=1;>sp|Q6UW68|TM205_HUMAN Transmembrane protein 205 OS=Homo sapiens GN=TMEM205 PE=1 SV=1;>tr|K7EM09|K7EM09_HUMAN Transmembrane protein 205 (Fragment) OS=Homo sap	6	3	3	19.27	17.145	0.86192	0.93579	0.98302	504670000	186350000	164470000	153850000	3494	-0.214374	-0.0957433	-0.0247073	350820000	340200000	318320000	8.54508	8.53173	8.50286
P30455	HLA-A	HLA class I histocompatibility antigen, A-36 alpha chain	>sp|P30455|1A36_HUMAN HLA class I histocompatibility antigen, A-36 alpha chain OS=Homo sapiens GN=HLA-A PE=1 SV=1;>sp|P30443|1A01_HUMAN HLA class I histocompatibility antigen, A-1 alpha chain OS=Homo sapiens GN=HLA-A PE=1 SV=1;>tr|A0A0G2JIF2|A0A0G2JIF2_HUM	5	15	9	40.933	75.394	0.86131	0.96592	1.1414	4988100000	1722500000	1628600000	1637000000	1541	-0.215396	-0.0500244	0.190804	3351100000	3359500000	3265600000	9.52519	9.52627	9.51396
O15258	RER1	Protein RER1	>sp|O15258|RER1_HUMAN Protein RER1 OS=Homo sapiens GN=RER1 PE=1 SV=1;>tr|Q9P0H9|Q9P0H9_HUMAN Protein RER1 OS=Homo sapiens GN=RER1 PE=1 SV=1;>tr|Q5T092|Q5T092_HUMAN Protein RER1 (Fragment) OS=Homo sapiens GN=RER1 PE=1 SV=1;>tr|A0A0A0MR06|A0A0A0MR06_HUMAN Pr	6	5	5	22.958	32.816	0.8612	0.97308	1.0929	3288500000	1191700000	1031600000	1065200000	362	-0.21558	-0.0393697	0.128161	2223300000	2256900000	2096800000	9.347	9.35351	9.32156
Q6PJ21	SPSB3	SPRY domain-containing SOCS box protein 3	>sp|Q6PJ21|SPSB3_HUMAN SPRY domain-containing SOCS box protein 3 OS=Homo sapiens GN=SPSB3 PE=1 SV=2	1	2	2	39.376	3.5422	0.86119	1.2681	1.198	63545000	16409000	30131000	17005000	3464	-0.215597	0.342669	0.260628	46540000	33414000	47136000	7.66783	7.52393	7.67335
Q70E73	RAPH1	Ras-associated and pleckstrin homology domains-containing protein 1	>sp|Q70E73|RAPH1_HUMAN Ras-associated and pleckstrin homology domains-containing protein 1 OS=Homo sapiens GN=RAPH1 PE=1 SV=3;>tr|C9K0J5|C9K0J5_HUMAN Ras association (RalGDS/AF-6) and pleckstrin homology domains 1, isoform CRA_b OS=Homo sapiens GN=RAPH1 PE	13	7	7	135.25	9.5406	0.86006	0.8472	1.1232	427250000	118060000	105290000	203900000	3547	-0.217491	-0.239226	0.167615	223350000	321960000	309190000	8.34899	8.5078	8.49023
F5GYF8	SIPA1L1	Signal-induced proliferation-associated 1-like protein 1	>tr|F5GYF8|F5GYF8_HUMAN Signal-induced proliferation-associated 1-like protein 1 OS=Homo sapiens GN=SIPA1L1 PE=1 SV=1;>sp|O43166-3|SI1L1_HUMAN Isoform 3 of Signal-induced proliferation-associated 1-like protein 1 OS=Homo sapiens GN=SIPA1L1;>sp|O43166-2|SI1	4	5	5	139.48	10.156	0.85921	1.0921	1.0617	136650000	50986000	45909000	39751000	409	-0.218917	0.127105	0.0863762	96895000	90737000	85660000	7.9863	7.95778	7.93278
Q5TC12	ATPAF1	Isoform 3 of ATP synthase mitochondrial F1 complex assembly factor 1	>sp|Q5TC12-3|ATPF1_HUMAN Isoform 3 of ATP synthase mitochondrial F1 complex assembly factor 1 OS=Homo sapiens GN=ATPAF1;>sp|Q5TC12|ATPF1_HUMAN ATP synthase mitochondrial F1 complex assembly factor 1 OS=Homo sapiens GN=ATPAF1 PE=1 SV=1;>tr|I3L448|I3L448_HUM	9	8	8	27.438	16.872	0.85917	0.99475	1.1535	5324900000	1876700000	1762300000	1685800000	3260	-0.218984	-0.0075941	0.206018	3639000000	3562500000	3448100000	9.56098	9.55175	9.53758
Q04637	EIF4G1	Isoform B of Eukaryotic translation initiation factor 4 gamma 1	>sp|Q04637-3|IF4G1_HUMAN Isoform B of Eukaryotic translation initiation factor 4 gamma 1 OS=Homo sapiens GN=EIF4G1;>tr|E7EUU4|E7EUU4_HUMAN Eukaryotic translation initiation factor 4 gamma 1 OS=Homo sapiens GN=EIF4G1 PE=1 SV=1;>sp|Q04637|IF4G1_HUMAN Eukaryo	27	64	1	171.51	4.0217	0.85879	1.0761	1.344	101930000	42469000	27183000	32278000	2432	-0.219623	0.105812	0.426533	69652000	74747000	59461000	7.84293	7.87359	7.77423
A0A0C4DFN8	FDXR	NADPH:adrenodoxin oxidoreductase, mitochondrial	>tr|A0A0C4DFN8|A0A0C4DFN8_HUMAN NADPH:adrenodoxin oxidoreductase, mitochondrial OS=Homo sapiens GN=FDXR PE=1 SV=1;>tr|A0A0A0MSZ4|A0A0A0MSZ4_HUMAN NADPH:adrenodoxin oxidoreductase, mitochondrial OS=Homo sapiens GN=FDXR PE=1 SV=1;>tr|A0A0A0MTR6|A0A0A0MTR6_HU	9	27	1	53.808	18.925	0.85846	1.1024	1.3162	539910000	167480000	154610000	217820000	6601	-0.220177	0.140648	0.396379	322090000	385300000	372430000	8.50798	8.5858	8.57104
H0YAE8	SLBP	Histone RNA hairpin-binding protein (Fragment)	>tr|H0YAE8|H0YAE8_HUMAN Histone RNA hairpin-binding protein (Fragment) OS=Homo sapiens GN=SLBP PE=1 SV=1;>tr|E7EUV9|E7EUV9_HUMAN Histone RNA hairpin-binding protein OS=Homo sapiens GN=SLBP PE=1 SV=1;>sp|Q14493|SLBP_HUMAN Histone RNA hairpin-binding protein	6	6	6	26.071	13.732	0.85776	0.72449	0.81573	1158100000	374960000	429070000	354050000	2778	-0.221354	-0.464962	-0.293836	804030000	729010000	783120000	8.90527	8.86273	8.89383
P11117	ACP2	Lysosomal acid phosphatase	>sp|P11117|PPAL_HUMAN Lysosomal acid phosphatase OS=Homo sapiens GN=ACP2 PE=1 SV=3;>tr|E9PHY0|E9PHY0_HUMAN Lysosomal acid phosphatase OS=Homo sapiens GN=ACP2 PE=1 SV=1;>tr|E9PQY3|E9PQY3_HUMAN Lysosomal acid phosphatase OS=Homo sapiens GN=ACP2 PE=1 SV=1;>tr	9	7	7	48.344	10.616	0.85743	1.0781	1.217	462110000	167650000	140960000	153500000	1142	-0.221909	0.108491	0.283329	308610000	321150000	294460000	8.48941	8.50671	8.46903
Q92989	CLP1	Polyribonucleotide 5-hydroxyl-kinase Clp1	>sp|Q92989|CLP1_HUMAN Polyribonucleotide 5-hydroxyl-kinase Clp1 OS=Homo sapiens GN=CLP1 PE=1 SV=1;>tr|E9PL17|E9PL17_HUMAN Polyribonucleotide 5-hydroxyl-kinase Clp1 OS=Homo sapiens GN=CLP1 PE=1 SV=1;>sp|Q92989-2|CLP1_HUMAN Isoform 2 of Polyribonucleotide	4	5	5	47.645	6.1581	0.85732	1.0683	1.2417	421730000	147740000	136280000	137720000	4416	-0.222094	0.0953168	0.312317	284020000	285460000	274000000	8.45335	8.45555	8.43775
P15529	CD46	Isoform 3 of Membrane cofactor protein	>sp|P15529-16|MCP_HUMAN Isoform 3 of Membrane cofactor protein OS=Homo sapiens GN=CD46;>sp|P15529-7|MCP_HUMAN Isoform L of Membrane cofactor protein OS=Homo sapiens GN=CD46;>sp|P15529-4|MCP_HUMAN Isoform F of Membrane cofactor protein OS=Homo sapiens GN=CD	10	4	4	36.826	7.357	0.85679	0.83728	1.0053	536050000	169950000	171680000	194420000	1241	-0.222986	-0.256218	0.00762609	341630000	364370000	366100000	8.53356	8.56154	8.5636
F8W7U3	FAM21A	WASH complex subunit FAM21A	>tr|F8W7U3|F8W7U3_HUMAN WASH complex subunit FAM21A OS=Homo sapiens GN=FAM21A PE=1 SV=1;>sp|Q641Q2|FA21A_HUMAN WASH complex subunit FAM21A OS=Homo sapiens GN=FAM21A PE=1 SV=3;>tr|E7ESD2|E7ESD2_HUMAN WASH complex subunit FAM21A OS=Homo sapiens GN=FAM21A PE=	17	12	12	136.86	75.204	0.855	0.83463	1.0625	767740000	284710000	255660000	227380000	3315	-0.226004	-0.260791	0.0874628	540370000	512090000	483040000	8.73269	8.70935	8.68398
P00568	AK1	Adenylate kinase isoenzyme 1	>sp|P00568|KAD1_HUMAN Adenylate kinase isoenzyme 1 OS=Homo sapiens GN=AK1 PE=1 SV=3;>tr|Q5T9B7|Q5T9B7_HUMAN Adenylate kinase isoenzyme 1 OS=Homo sapiens GN=AK1 PE=1 SV=1;>tr|H0Y4J6|H0Y4J6_HUMAN Adenylate kinase isoenzyme 1 (Fragment) OS=Homo sapiens GN=AK1	6	8	8	21.635	23.897	0.85396	0.95756	1.0954	7077500000	2444300000	2315900000	2317200000	934	-0.22776	-0.0625652	0.131458	4760200000	4761500000	4633100000	9.67763	9.67774	9.66587
Q32MN6	TBP	TATA-box-binding protein	>tr|Q32MN6|Q32MN6_HUMAN TATA-box-binding protein OS=Homo sapiens GN=TBP PE=1 SV=1;>sp|P20226-2|TBP_HUMAN Isoform 2 of TATA-box-binding protein OS=Homo sapiens GN=TBP;>sp|P20226|TBP_HUMAN TATA-box-binding protein OS=Homo sapiens GN=TBP PE=1 SV=2;>tr|H0Y6D8|	5	2	2	31.616	8.9306	0.85293	0.88926	1.1589	685340000	306990000	180940000	197410000	1343	-0.229501	-0.169323	0.212756	487930000	504400000	378350000	8.68836	8.70278	8.57789
C9JTA8	C2orf76	UPF0538 protein C2orf76 (Fragment)	>tr|C9JTA8|C9JTA8_HUMAN UPF0538 protein C2orf76 (Fragment) OS=Homo sapiens GN=C2orf76 PE=1 SV=1;>sp|Q3KRA6|CB076_HUMAN UPF0538 protein C2orf76 OS=Homo sapiens GN=C2orf76 PE=1 SV=3	2	2	2	9.6541	2.8518	0.8528	0.89929	1.0346	153420000	54394000	46572000	52452000	3091	-0.229721	-0.153142	0.0490731	100966000	106846000	99024000	8.00418	8.02876	7.99574
P07602	PSAP	Prosaposin	>sp|P07602|SAP_HUMAN Prosaposin OS=Homo sapiens GN=PSAP PE=1 SV=2;>sp|P07602-2|SAP_HUMAN Isoform Sap-mu-6 of Prosaposin OS=Homo sapiens GN=PSAP;>tr|C9JIZ6|C9JIZ6_HUMAN Prosaposin OS=Homo sapiens GN=PSAP PE=1 SV=2;>sp|P07602-3|SAP_HUMAN Isoform Sap-mu-9 of	6	5	5	58.112	13.077	0.85079	0.7017	0.94982	1223400000	517910000	368750000	336770000	1038	-0.233125	-0.511074	-0.074274	886660000	854680000	705520000	8.94776	8.9318	8.84851
E7EP22	RNF14	E3 ubiquitin-protein ligase RNF14 (Fragment)	>tr|E7EP22|E7EP22_HUMAN E3 ubiquitin-protein ligase RNF14 (Fragment) OS=Homo sapiens GN=RNF14 PE=1 SV=7;>sp|Q9UBS8|RNF14_HUMAN E3 ubiquitin-protein ligase RNF14 OS=Homo sapiens GN=RNF14 PE=1 SV=1;>tr|D6R988|D6R988_HUMAN E3 ubiquitin-protein ligase RNF14 (F	10	2	2	17.663	6.648	0.85053	0.91093	0.96934	239490000	83431000	78598000	77459000	6017	-0.233566	-0.134588	-0.0449253	162029000	160890000	156057000	8.20959	8.20653	8.19328
F8W1B9	YEATS4	YEATS domain-containing protein 4 (Fragment)	>tr|F8W1B9|F8W1B9_HUMAN YEATS domain-containing protein 4 (Fragment) OS=Homo sapiens GN=YEATS4 PE=1 SV=1;>sp|O95619|YETS4_HUMAN YEATS domain-containing protein 4 OS=Homo sapiens GN=YEATS4 PE=1 SV=1;>tr|F8VTR4|F8VTR4_HUMAN YEATS domain-containing protein 4	4	4	4	24.431	8.1184	0.84905	0.94289	1.0147	131660000	45384000	40570000	45702000	867	-0.236079	-0.0848386	0.0210533	85954000	91086000	86272000	7.93427	7.95945	7.93587
Q96BJ8	ELMO3	Engulfment and cell motility protein 3	>sp|Q96BJ8|ELMO3_HUMAN Engulfment and cell motility protein 3 OS=Homo sapiens GN=ELMO3 PE=1 SV=3;>tr|F8W9E7|F8W9E7_HUMAN Engulfment and cell motility protein 3 OS=Homo sapiens GN=ELMO3 PE=1 SV=1;>sp|Q96BJ8-3|ELMO3_HUMAN Isoform 3 of Engulfment and cell mot	5	9	9	81.466	26.233	0.84875	1.0414	1.1334	736450000	252530000	253550000	230370000	4501	-0.236588	0.0585243	0.180657	506080000	482900000	483920000	8.70422	8.68386	8.68477
Q96B02	UBE2W	Ubiquitin-conjugating enzyme E2 W	>sp|Q96B02|UBE2W_HUMAN Ubiquitin-conjugating enzyme E2 W OS=Homo sapiens GN=UBE2W PE=1 SV=1;>tr|H0YB73|H0YB73_HUMAN Ubiquitin-conjugating enzyme E2 W (Fragment) OS=Homo sapiens GN=UBE2W PE=4 SV=1;>tr|H3BMM0|H3BMM0_HUMAN Uncharacterized protein OS=Homo sapi	7	2	2	17.331	3.79	0.84873	0.8385	1.0175	148150000	50422000	49667000	48063000	4490	-0.236622	-0.254117	0.0250288	100089000	98485000	97730000	8.00039	7.99337	7.99003
H0Y7W6	FNBP1	Formin-binding protein 1 (Fragment)	>tr|H0Y7W6|H0Y7W6_HUMAN Formin-binding protein 1 (Fragment) OS=Homo sapiens GN=FNBP1 PE=1 SV=2;>sp|Q96RU3-3|FNBP1_HUMAN Isoform 3 of Formin-binding protein 1 OS=Homo sapiens GN=FNBP1;>sp|Q96RU3-5|FNBP1_HUMAN Isoform 5 of Formin-binding protein 1 OS=Homo sa	7	8	8	65.235	12.087	0.84871	0.94705	1.1136	316760000	106630000	117770000	92352000	4804	-0.236656	-0.0784875	0.155231	224400000	198982000	210122000	8.35102	8.29881	8.32247
O60333	KIF1B	Isoform 2 of Kinesin-like protein KIF1B	>sp|O60333-2|KIF1B_HUMAN Isoform 2 of Kinesin-like protein KIF1B OS=Homo sapiens GN=KIF1B;>tr|A0A087WWA3|A0A087WWA3_HUMAN Kinesin-like protein KIF1B OS=Homo sapiens GN=KIF1B PE=1 SV=1;>tr|Q4R9M9|Q4R9M9_HUMAN Kinesin family member 1Bbeta isoform II OS=Homo	8	17	17	199.26	55.675	0.8479	0.96589	1.1485	1432700000	534510000	440340000	457820000	532	-0.238034	-0.0500692	0.199751	974850000	992330000	898160000	8.98894	8.99666	8.95335
Q9H173	SIL1	Nucleotide exchange factor SIL1	>sp|Q9H173|SIL1_HUMAN Nucleotide exchange factor SIL1 OS=Homo sapiens GN=SIL1 PE=1 SV=1;>tr|D6REA1|D6REA1_HUMAN Nucleotide exchange factor SIL1 OS=Homo sapiens GN=SIL1 PE=1 SV=1	8	7	7	52.084	17.393	0.84696	1	1.1894	611720000	227560000	183890000	200270000	5291	-0.239634	0	0.250234	411450000	427830000	384160000	8.61432	8.63127	8.58451
Q5J8M3	EMC4	ER membrane protein complex subunit 4	>sp|Q5J8M3|EMC4_HUMAN ER membrane protein complex subunit 4 OS=Homo sapiens GN=EMC4 PE=1 SV=2;>tr|H0YNK8|H0YNK8_HUMAN ER membrane protein complex subunit 4 OS=Homo sapiens GN=EMC4 PE=1 SV=1;>sp|Q5J8M3-2|EMC4_HUMAN Isoform 2 of ER membrane protein complex s	4	5	5	20.086	15.365	0.84678	0.93935	1.0203	555580000	199380000	178570000	177640000	3181	-0.239941	-0.0902653	0.0289934	377950000	377020000	356210000	8.57743	8.57636	8.55171
Q5VXD3	SAMD13	Isoform 3 of Sterile alpha motif domain-containing protein 13	>sp|Q5VXD3-3|SAM13_HUMAN Isoform 3 of Sterile alpha motif domain-containing protein 13 OS=Homo sapiens GN=SAMD13;>sp|Q5VXD3-4|SAM13_HUMAN Isoform 4 of Sterile alpha motif domain-containing protein 13 OS=Homo sapiens GN=SAMD13;>sp|Q5VXD3-2|SAM13_HUMAN Isofo	4	3	3	10.402	4.0875	0.8454	0.66952	0.85277	136840000	44594000	36454000	55794000	3295	-0.242294	-0.578801	-0.229771	81048000	100388000	92248000	7.90874	8.00168	7.96496
D3YTC9	ANKRD54	Ankyrin repeat domain-containing protein 54	>tr|D3YTC9|D3YTC9_HUMAN Ankyrin repeat domain-containing protein 54 OS=Homo sapiens GN=ANKRD54 PE=1 SV=1;>sp|Q6NXT1|ANR54_HUMAN Ankyrin repeat domain-containing protein 54 OS=Homo sapiens GN=ANKRD54 PE=1 SV=2;>tr|B5MCX7|B5MCX7_HUMAN Ankyrin repeat domain-c	9	4	4	30.75	11.39	0.8449	0.97296	0.92629	305680000	127160000	83873000	94641000	3403	-0.243147	-0.0395476	-0.110464	211033000	221801000	178514000	8.32435	8.34596	8.25167
D6R921	POLR3G	DNA-directed RNA polymerase III subunit RPC7 (Fragment)	>tr|D6R921|D6R921_HUMAN DNA-directed RNA polymerase III subunit RPC7 (Fragment) OS=Homo sapiens GN=POLR3G PE=1 SV=1;>tr|D6R9U7|D6R9U7_HUMAN DNA-directed RNA polymerase III subunit RPC7 (Fragment) OS=Homo sapiens GN=POLR3G PE=1 SV=7;>sp|O15318|RPC7_HUMAN DN	6	3	3	15.015	7.4892	0.84412	0.81823	0.93867	321350000	127010000	98243000	96096000	372	-0.24448	-0.289422	-0.09131	225253000	223106000	194339000	8.35267	8.34851	8.28856
M0R0S1	SHKBP1	SH3KBP1-binding protein 1 (Fragment)	>tr|M0R0S1|M0R0S1_HUMAN SH3KBP1-binding protein 1 (Fragment) OS=Homo sapiens GN=SHKBP1 PE=1 SV=1;>tr|M0R2P6|M0R2P6_HUMAN SH3KBP1 binding protein 1, isoform CRA_c OS=Homo sapiens GN=SHKBP1 PE=1 SV=1;>sp|Q8TBC3|SHKB1_HUMAN SH3KBP1-binding protein 1 OS=Homo s	5	4	4	65.91	5.7222	0.8436	0.8025	1.0324	184310000	82955000	53271000	48084000	4148	-0.245369	-0.317427	0.046002	136226000	131039000	101355000	8.13426	8.1174	8.00585
Q96B97	SH3KBP1	SH3 domain-containing kinase-binding protein 1	>sp|Q96B97|SH3K1_HUMAN SH3 domain-containing kinase-binding protein 1 OS=Homo sapiens GN=SH3KBP1 PE=1 SV=2;>sp|Q96B97-2|SH3K1_HUMAN Isoform 2 of SH3 domain-containing kinase-binding protein 1 OS=Homo sapiens GN=SH3KBP1;>tr|Q5JPT2|Q5JPT2_HUMAN SH3 domain-co	7	21	21	73.125	92.243	0.84328	0.77405	0.9059	5460200000	1768900000	1438300000	2253100000	4497	-0.245916	-0.369501	-0.142576	3207200000	4022000000	3691400000	9.50613	9.60444	9.56719
O43688	PLPP2	Phospholipid phosphatase 2	>sp|O43688|PLPP2_HUMAN Phospholipid phosphatase 2 OS=Homo sapiens GN=PLPP2 PE=1 SV=1;>sp|O43688-2|PLPP2_HUMAN Isoform 2 of Phospholipid phosphatase 2 OS=Homo sapiens GN=PLPP2;>tr|K7EMK9|K7EMK9_HUMAN Phospholipid phosphatase 2 (Fragment) OS=Homo sapiens GN=	6	4	4	32.573	8.4611	0.84258	1.0697	1.1838	297540000	101420000	99560000	96556000	477	-0.247114	0.0972062	0.243425	200980000	197976000	196116000	8.30315	8.29661	8.29251
O95359	TACC2	Isoform 2 of Transforming acidic coiled-coil-containing protein 2	>sp|O95359-2|TACC2_HUMAN Isoform 2 of Transforming acidic coiled-coil-containing protein 2 OS=Homo sapiens GN=TACC2;>tr|Q4VXL4|Q4VXL4_HUMAN HCG41426, isoform CRA_c OS=Homo sapiens GN=TACC2 PE=1 SV=1;>tr|E7EMZ9|E7EMZ9_HUMAN Transforming acidic coiled-coil-c	15	11	10	64.155	21.601	0.83945	0.85849	1.0443	391310000	147410000	120700000	123200000	837	-0.252484	-0.220127	0.0625362	268110000	270610000	243900000	8.42831	8.43234	8.38721
P09493	TPM1	Isoform 4 of Tropomyosin alpha-1 chain	>sp|P09493-4|TPM1_HUMAN Isoform 4 of Tropomyosin alpha-1 chain OS=Homo sapiens GN=TPM1;>sp|P09493-3|TPM1_HUMAN Isoform 3 of Tropomyosin alpha-1 chain OS=Homo sapiens GN=TPM1;>sp|P09493-10|TPM1_HUMAN Isoform 10 of Tropomyosin alpha-1 chain OS=Homo sapiens G	19	17	5	32.847	9.455	0.83811	1.0465	1.0864	312700000	114590000	92098000	106010000	1091	-0.254788	0.0655723	0.119555	206688000	220600000	198108000	8.31532	8.34361	8.2969
H0Y9P1	BMP2K	BMP-2-inducible protein kinase (Fragment)	>tr|H0Y9P1|H0Y9P1_HUMAN BMP-2-inducible protein kinase (Fragment) OS=Homo sapiens GN=BMP2K PE=1 SV=1;>sp|Q9NSY1|BMP2K_HUMAN BMP-2-inducible protein kinase OS=Homo sapiens GN=BMP2K PE=1 SV=2;>sp|Q9NSY1-2|BMP2K_HUMAN Isoform 2 of BMP-2-inducible protein kina	4	6	6	95.533	15.945	0.8381	0.70724	0.84581	289530000	96577000	112660000	80295000	5694	-0.254806	-0.499728	-0.241594	209237000	176872000	192955000	8.32064	8.24766	8.28546
Q9ULJ8	PPP1R9A	Neurabin-1	>sp|Q9ULJ8|NEB1_HUMAN Neurabin-1 OS=Homo sapiens GN=PPP1R9A PE=1 SV=2;>sp|Q9ULJ8-4|NEB1_HUMAN Isoform 4 of Neurabin-1 OS=Homo sapiens GN=PPP1R9A;>sp|Q9ULJ8-5|NEB1_HUMAN Isoform 5 of Neurabin-1 OS=Homo sapiens GN=PPP1R9A;>sp|Q9ULJ8-3|NEB1_HUMAN Isoform 3 of	4	4	3	123.34	5.7668	0.83805	2.2051	4.5309	70596000	21255000	19570000	29772000	6209	-0.254892	1.14084	2.1798	40825000	51027000	49342000	7.61093	7.7078	7.69322
I3L2J0	CIC	Protein capicua homolog	>tr|I3L2J0|I3L2J0_HUMAN Protein capicua homolog OS=Homo sapiens GN=CIC PE=1 SV=1;>tr|I3L2I4|I3L2I4_HUMAN Protein capicua homolog (Fragment) OS=Homo sapiens GN=CIC PE=1 SV=2;>tr|A0A0A0MQR4|A0A0A0MQR4_HUMAN Protein capicua homolog OS=Homo sapiens GN=CIC PE=1	4	2	2	257.75	2.835	0.83603	0.6604	0.74673	25046000	6773500	11210000	7062100	6683	-0.258373	-0.598588	-0.421341	17983500	13835600	18272100	7.25487	7.141	7.26179
Q92888	ARHGEF1	Rho guanine nucleotide exchange factor 1	>sp|Q92888|ARHG1_HUMAN Rho guanine nucleotide exchange factor 1 OS=Homo sapiens GN=ARHGEF1 PE=1 SV=2;>sp|Q92888-3|ARHG1_HUMAN Isoform 3 of Rho guanine nucleotide exchange factor 1 OS=Homo sapiens GN=ARHGEF1;>tr|M0QZR4|M0QZR4_HUMAN Rho guanine nucleotide ex	11	32	32	102.43	148.2	0.83536	0.8577	0.98845	5589100000	2047200000	1792700000	1749300000	4399	-0.25953	-0.221455	-0.0167601	3839900000	3796500000	3542000000	9.58432	9.57938	9.54925
Q9H892	TTC12	Tetratricopeptide repeat protein 12	>sp|Q9H892|TTC12_HUMAN Tetratricopeptide repeat protein 12 OS=Homo sapiens GN=TTC12 PE=1 SV=2;>tr|J3KR69|J3KR69_HUMAN Tetratricopeptide repeat domain 12, isoform CRA_d OS=Homo sapiens GN=TTC12 PE=1 SV=1;>sp|Q9H892-2|TTC12_HUMAN Isoform 2 of Tetratricopepti	6	2	2	78.755	3.2963	0.83523	0.96002	1.236	62197000	27520000	13562000	21115000	5440	-0.259755	-0.0588636	0.305679	41082000	48635000	34677000	7.61365	7.68695	7.54004
O43291	SPINT2	Isoform 2 of Kunitz-type protease inhibitor 2	>sp|O43291-2|SPIT2_HUMAN Isoform 2 of Kunitz-type protease inhibitor 2 OS=Homo sapiens GN=SPINT2;>tr|K7EM91|K7EM91_HUMAN Kunitz-type protease inhibitor 2 OS=Homo sapiens GN=SPINT2 PE=1 SV=1;>sp|O43291|SPIT2_HUMAN Kunitz-type protease inhibitor 2 OS=Homo sa	7	4	4	21.828	8.2039	0.83475	0.82562	1.0004	1145900000	457300000	363400000	325220000	423	-0.260584	-0.27645	0.000576963	820700000	782520000	688620000	8.91418	8.8935	8.83798
Q9UHW9	SLC12A6	Isoform 6 of Solute carrier family 12 member 6	>sp|Q9UHW9-6|S12A6_HUMAN Isoform 6 of Solute carrier family 12 member 6 OS=Homo sapiens GN=SLC12A6;>sp|Q9UHW9-5|S12A6_HUMAN Isoform 5 of Solute carrier family 12 member 6 OS=Homo sapiens GN=SLC12A6;>sp|Q9UHW9-2|S12A6_HUMAN Isoform 2 of Solute carrier famil	11	4	4	120.47	7.4215	0.83429	0.92173	1.1268	221410000	77469000	73021000	70916000	6094	-0.261379	-0.117584	0.172231	150490000	148385000	143937000	8.17751	8.17139	8.15817
P29034	S100A2	Protein S100-A2	>sp|P29034|S10A2_HUMAN Protein S100-A2 OS=Homo sapiens GN=S100A2 PE=1 SV=3;>tr|R4GN49|R4GN49_HUMAN Protein S100-A2 OS=Homo sapiens GN=S100A2 PE=1 SV=1;>tr|Q5RHS7|Q5RHS7_HUMAN Protein S100-A2 OS=Homo sapiens GN=S100A2 PE=1 SV=2	3	2	2	11.117	8.3159	0.83328	1.1228	1.1925	141690000	42594000	53044000	46050000	1501	-0.263127	0.167101	0.253989	95638000	88644000	99094000	7.98063	7.94765	7.99605
Q9Y219	JAG2	Isoform Short of Protein jagged-2	>sp|Q9Y219-2|JAG2_HUMAN Isoform Short of Protein jagged-2 OS=Homo sapiens GN=JAG2;>sp|Q9Y219|JAG2_HUMAN Protein jagged-2 OS=Homo sapiens GN=JAG2 PE=1 SV=3	2	2	2	129.23	5.8783	0.83253	1.1122	1.2424	108120000	34424000	33532000	40161000	6294	-0.264426	0.153416	0.31313	67956000	74585000	73693000	7.83223	7.87265	7.86743
Q92791	P3H4	Synaptonemal complex protein SC65	>sp|Q92791|SC65_HUMAN Synaptonemal complex protein SC65 OS=Homo sapiens GN=P3H4 PE=1 SV=1;>tr|K7ERA3|K7ERA3_HUMAN Synaptonemal complex protein SC65 (Fragment) OS=Homo sapiens GN=P3H4 PE=1 SV=1	3	5	5	50.381	7.4496	0.83187	0.64054	0.77995	227770000	97804000	69535000	60433000	4379	-0.26557	-0.642639	-0.358546	167339000	158237000	129968000	8.2236	8.19931	8.11384
U3KPX8	ACYP2	Acylphosphatase-2	>tr|U3KPX8|U3KPX8_HUMAN Acylphosphatase-2 OS=Homo sapiens GN=ACYP2 PE=1 SV=1;>sp|P14621|ACYP2_HUMAN Acylphosphatase-2 OS=Homo sapiens GN=ACYP2 PE=1 SV=2;>tr|U3KQL2|U3KQL2_HUMAN Acylphosphatase-2 OS=Homo sapiens GN=ACYP2 PE=1 SV=1;>tr|U3KPX1|U3KPX1_HUMAN Ac	6	2	2	9.3174	3.1773	0.8311	0.84034	0.8436	114730000	43570000	40371000	30793000	1217	-0.266906	-0.250955	-0.245369	83941000	74363000	71164000	7.92397	7.87136	7.85226
P16422	EPCAM	Epithelial cell adhesion molecule	>sp|P16422|EPCAM_HUMAN Epithelial cell adhesion molecule OS=Homo sapiens GN=EPCAM PE=1 SV=2;>tr|B5MCA4|B5MCA4_HUMAN Epithelial cell adhesion molecule OS=Homo sapiens GN=EPCAM PE=1 SV=1	3	12	12	34.932	162.7	0.83083	0.94476	1.1011	15026000000	5543900000	4824300000	4658200000	1261	-0.267375	-0.0819802	0.138945	10368200000	10202100000	9482500000	10.0157	10.0087	9.97692
E9PQW4	MAPK3	Mitogen-activated protein kinase	>tr|E9PQW4|E9PQW4_HUMAN Mitogen-activated protein kinase OS=Homo sapiens GN=MAPK3 PE=1 SV=1;>sp|P27361-3|MK03_HUMAN Isoform 3 of Mitogen-activated protein kinase 3 OS=Homo sapiens GN=MAPK3;>sp|P27361|MK03_HUMAN Mitogen-activated protein kinase 3 OS=Homo sa	9	9	5	38.546	11.099	0.82879	0.96566	1.1399	466090000	157310000	152550000	156230000	1472	-0.270921	-0.0504128	0.188907	309860000	313540000	308780000	8.49117	8.49629	8.48965
Q9UJY1	HSPB8	Heat shock protein beta-8	>sp|Q9UJY1|HSPB8_HUMAN Heat shock protein beta-8 OS=Homo sapiens GN=HSPB8 PE=1 SV=1	1	2	2	21.604	2.2664	0.82623	0.86469	1.0054	145310000	51693000	47246000	46371000	6145	-0.275385	-0.209745	0.00776959	98939000	98064000	93617000	7.99537	7.99151	7.97135
Q13277	STX3	Syntaxin-3 (Fragment)	>tr|A0A0C4DGE4|A0A0C4DGE4_HUMAN Syntaxin-3 (Fragment) OS=Homo sapiens GN=STX3 PE=1 SV=1;>sp|Q13277-2|STX3_HUMAN Isoform B of Syntaxin-3 OS=Homo sapiens GN=STX3;>tr|F8W9Y0|F8W9Y0_HUMAN Syntaxin-3 OS=Homo sapiens GN=STX3 PE=1 SV=1;>sp|Q13277-3|STX3_HUMAN Iso	6	5	5	23.243	9.4054	0.82616	1.0322	1.0406	869510000	332250000	263050000	274210000	2611	-0.275507	0.0457225	0.0574156	595300000	606460000	537260000	8.77474	8.7828	8.73018
C9J1C6	RNF181	E3 ubiquitin-protein ligase RNF181	>tr|C9J1C6|C9J1C6_HUMAN E3 ubiquitin-protein ligase RNF181 OS=Homo sapiens GN=RNF181 PE=1 SV=1;>sp|Q9P0P0|RN181_HUMAN E3 ubiquitin-protein ligase RNF181 OS=Homo sapiens GN=RNF181 PE=1 SV=1;>tr|F8WBU5|F8WBU5_HUMAN E3 ubiquitin-protein ligase RNF181 OS=Homo	5	3	3	16.031	5.5303	0.82559	0.6669	0.84819	227320000	87588000	76959000	62775000	5929	-0.276503	-0.584458	-0.237541	164547000	150363000	139734000	8.21629	8.17714	8.1453
Q5T8D3	ACBD5	Isoform 2 of Acyl-CoA-binding domain-containing protein 5	>sp|Q5T8D3-2|ACBD5_HUMAN Isoform 2 of Acyl-CoA-binding domain-containing protein 5 OS=Homo sapiens GN=ACBD5;>tr|B7Z2R7|B7Z2R7_HUMAN Acyl-CoA-binding domain-containing protein 5 OS=Homo sapiens GN=ACBD5 PE=1 SV=1;>sp|Q5T8D3-3|ACBD5_HUMAN Isoform 3 of Acyl-C	12	10	10	54.785	41.765	0.82273	0.7853	0.95454	754880000	269480000	247640000	237760000	3252	-0.281509	-0.348684	-0.0671224	517120000	507240000	485400000	8.71359	8.70521	8.6861
Q6ZTN6	ANKRD13D	Isoform 2 of Ankyrin repeat domain-containing protein 13D	>sp|Q6ZTN6-2|AN13D_HUMAN Isoform 2 of Ankyrin repeat domain-containing protein 13D OS=Homo sapiens GN=ANKRD13D;>sp|Q6ZTN6|AN13D_HUMAN Ankyrin repeat domain-containing protein 13D OS=Homo sapiens GN=ANKRD13D PE=1 SV=2;>sp|Q6ZTN6-3|AN13D_HUMAN Isoform 3 of A	3	2	2	28.38	5.6519	0.82263	1.0323	1.1386	128850000	43531000	40379000	44939000	3539	-0.281684	0.0458623	0.187261	83910000	88470000	85318000	7.92381	7.9468	7.93104
Q8IWL3	HSCB	Iron-sulfur cluster co-chaperone protein HscB, mitochondrial	>sp|Q8IWL3|HSC20_HUMAN Iron-sulfur cluster co-chaperone protein HscB, mitochondrial OS=Homo sapiens GN=HSCB PE=1 SV=3	2	5	5	27.422	6.9958	0.82172	0.90682	1.1378	367740000	161590000	90162000	115990000	3819	-0.283281	-0.141112	0.186247	251752000	277580000	206152000	8.40097	8.44339	8.31419
P08195	SLC3A2	Isoform 2 of 4F2 cell-surface antigen heavy chain	>sp|P08195-2|4F2_HUMAN Isoform 2 of 4F2 cell-surface antigen heavy chain OS=Homo sapiens GN=SLC3A2	2	30	30	57.944	323.31	0.82103	1.0788	1.3158	64410000000	22609000000	18825000000	22977000000	1060	-0.284493	0.109427	0.39594	41434000000	45586000000	41802000000	10.6174	10.6588	10.6212
O19617	HLA-C	HLA class I antigen	>tr|O19617|O19617_HUMAN HLA class I antigen OS=Homo sapiens GN=HLA-C PE=1 SV=1;>tr|A0A140T9H5|A0A140T9H5_HUMAN HLA class I histocompatibility antigen, Cw-6 alpha chain OS=Homo sapiens GN=HLA-C PE=1 SV=1;>tr|A0A140T921|A0A140T921_HUMAN HLA class I histocomp	7	13	4	40.71	27.067	0.82026	0.95275	1.1327	1303000000	476100000	390320000	436590000	6616	-0.285847	-0.0698304	0.179766	866420000	912690000	826910000	8.93773	8.96032	8.91746
J3QLB2	SLC39A11	Zinc transporter ZIP11 (Fragment)	>tr|J3QLB2|J3QLB2_HUMAN Zinc transporter ZIP11 (Fragment) OS=Homo sapiens GN=SLC39A11 PE=1 SV=7;>tr|J3KRX2|J3KRX2_HUMAN Zinc transporter ZIP11 (Fragment) OS=Homo sapiens GN=SLC39A11 PE=1 SV=1;>tr|J3QS49|J3QS49_HUMAN Zinc transporter ZIP11 OS=Homo sapiens G	12	3	3	19.35	5.9554	0.81887	0.93612	1.1756	129910000	51801000	39535000	38578000	3910	-0.288294	-0.0952346	0.233397	91336000	90379000	78113000	7.96064	7.95607	7.89272
Q7Z412	PEX26	Peroxisome assembly protein 26	>sp|Q7Z412|PEX26_HUMAN Peroxisome assembly protein 26 OS=Homo sapiens GN=PEX26 PE=1 SV=2;>sp|Q7Z412-2|PEX26_HUMAN Isoform 2 of Peroxisome assembly protein 26 OS=Homo sapiens GN=PEX26	2	2	2	33.898	2.1873	0.81879	0.88164	1.1001	29391000	6919300	16582000	5889000	3628	-0.288435	-0.181738	0.137635	23501300	12808300	22471000	7.37109	7.10749	7.35162
O14523	C2CD2L	C2 domain-containing protein 2-like	>sp|O14523|C2C2L_HUMAN C2 domain-containing protein 2-like OS=Homo sapiens GN=C2CD2L PE=1 SV=3;>tr|E9PK05|E9PK05_HUMAN C2 domain-containing protein 2-like OS=Homo sapiens GN=C2CD2L PE=1 SV=1;>sp|O14523-2|C2C2L_HUMAN Isoform 2 of C2 domain-containing protei	3	2	2	76.18	4.0191	0.81829	1.0843	1.2586	36120000	13912000	10224000	11984000	254	-0.289316	0.116764	0.33182	24136000	25896000	22208000	7.38267	7.41323	7.34651
H0YDQ3	LMO7	LIM domain only protein 7 (Fragment)	>tr|H0YDQ3|H0YDQ3_HUMAN LIM domain only protein 7 (Fragment) OS=Homo sapiens GN=LMO7 PE=1 SV=1;>tr|E9PMP7|E9PMP7_HUMAN LIM domain only protein 7 (Fragment) OS=Homo sapiens GN=LMO7 PE=1 SV=7;>tr|H0Y424|H0Y424_HUMAN LIM domain only protein 7 (Fragment) OS=Ho	13	2	2	34.255	2.6985	0.81753	1.0624	0.9313	79109000	27321000	23913000	27875000	4278	-0.290656	0.0873271	-0.102682	51234000	55196000	51788000	7.70956	7.74191	7.71423
Q9HBD1	RC3H2	Isoform 6 of Roquin-2	>sp|Q9HBD1-6|RC3H2_HUMAN Isoform 6 of Roquin-2 OS=Homo sapiens GN=RC3H2;>sp|Q9HBD1-4|RC3H2_HUMAN Isoform 4 of Roquin-2 OS=Homo sapiens GN=RC3H2;>sp|Q9HBD1|RC3H2_HUMAN Roquin-2 OS=Homo sapiens GN=RC3H2 PE=1 SV=2;>sp|Q9HBD1-2|RC3H2_HUMAN Isoform 2 of Roquin-	7	4	2	96.36	2.7397	0.81749	0.49044	0.60136	28775000	13359000	9439800	5976000	5510	-0.290727	-1.02785	-0.733699	22798800	19335000	15415800	7.35791	7.28634	7.18797
O43657	TSPAN6	Tetraspanin-6	>sp|O43657|TSN6_HUMAN Tetraspanin-6 OS=Homo sapiens GN=TSPAN6 PE=1 SV=1;>tr|A0A087WYV6|A0A087WYV6_HUMAN Tetraspanin-6 OS=Homo sapiens GN=TSPAN6 PE=1 SV=1;>tr|A0A087WZU5|A0A087WZU5_HUMAN Tetraspanin-6 OS=Homo sapiens GN=TSPAN6 PE=1 SV=1	3	2	2	27.563	3.046	0.81388	0.90397	0.98061	132970000	42195000	46751000	44026000	465	-0.297112	-0.145653	-0.0282486	88946000	86221000	90777000	7.94913	7.93561	7.95798
G5EA19	TATDN1	Putative deoxyribonuclease TATDN1	>tr|G5EA19|G5EA19_HUMAN Putative deoxyribonuclease TATDN1 OS=Homo sapiens GN=TATDN1 PE=1 SV=1;>tr|U3KQS5|U3KQS5_HUMAN Putative deoxyribonuclease TATDN1 OS=Homo sapiens GN=TATDN1 PE=1 SV=1;>sp|Q6P1N9|TATD1_HUMAN Putative deoxyribonuclease TATDN1 OS=Homo sap	14	8	8	23.598	38.245	0.81346	0.79494	0.84964	1848800000	637490000	623920000	587430000	3420	-0.297857	-0.331082	-0.235076	1261410000	1224920000	1211350000	9.10086	9.08811	9.08327
H7C224	IRAK1	Interleukin-1 receptor-associated kinase 1 (Fragment)	>tr|H7C224|H7C224_HUMAN Interleukin-1 receptor-associated kinase 1 (Fragment) OS=Homo sapiens GN=IRAK1 PE=1 SV=1;>sp|P51617-4|IRAK1_HUMAN Isoform 4 of Interleukin-1 receptor-associated kinase 1 OS=Homo sapiens GN=IRAK1;>sp|P51617-2|IRAK1_HUMAN Isoform 2 of	14	4	4	42.111	12.355	0.81297	0.91606	0.9135	190890000	68014000	60615000	62262000	1938	-0.298726	-0.126486	-0.130523	128629000	130276000	122877000	8.10934	8.11486	8.08947
Q9Y4F1	FARP1	FERM, RhoGEF and pleckstrin domain-containing protein 1	>sp|Q9Y4F1|FARP1_HUMAN FERM, RhoGEF and pleckstrin domain-containing protein 1 OS=Homo sapiens GN=FARP1 PE=1 SV=1;>tr|C9JME2|C9JME2_HUMAN FERM, RhoGEF and pleckstrin domain-containing protein 1 OS=Homo sapiens GN=FARP1 PE=1 SV=2;>sp|Q9Y4F1-2|FARP1_HUMAN Is	6	8	8	118.63	11.144	0.81212	0.77999	0.94488	370010000	138300000	125830000	105880000	6454	-0.300235	-0.358472	-0.081797	264130000	244180000	231710000	8.42182	8.38771	8.36494
Q8NFI3	ENGASE	Cytosolic endo-beta-N-acetylglucosaminidase	>sp|Q8NFI3|ENASE_HUMAN Cytosolic endo-beta-N-acetylglucosaminidase OS=Homo sapiens GN=ENGASE PE=1 SV=1;>tr|J3QLG5|J3QLG5_HUMAN Cytosolic endo-beta-N-acetylglucosaminidase OS=Homo sapiens GN=ENGASE PE=1 SV=1;>sp|Q8NFI3-2|ENASE_HUMAN Isoform 2 of Cytosolic e	4	2	2	83.986	4.1607	0.81127	0.96803	1.303	83268000	28281000	27073000	27914000	4101	-0.301746	-0.0468763	0.381837	55354000	56195000	54987000	7.74315	7.7497	7.74026
P15559	NQO1	Isoform 2 of NAD(P)H dehydrogenase [quinone] 1	>sp|P15559-2|NQO1_HUMAN Isoform 2 of NAD(P)H dehydrogenase [quinone] 1 OS=Homo sapiens GN=NQO1;>sp|P15559|NQO1_HUMAN NAD(P)H dehydrogenase [quinone] 1 OS=Homo sapiens GN=NQO1 PE=1 SV=1;>tr|B4DLR8|B4DLR8_HUMAN NAD(P)H dehydrogenase [quinone] 1 OS=Homo sapie	4	11	11	27.295	62.242	0.81003	1.0799	1.3328	18059000000	6301000000	5011800000	6746100000	1243	-0.303953	0.110898	0.41446	11312800000	13047100000	11757900000	10.0536	10.1155	10.0703
F5GXX5	DAD1	Dolichyl-diphosphooligosaccharide--protein glycosyltransferase subunit DAD1	>tr|F5GXX5|F5GXX5_HUMAN Dolichyl-diphosphooligosaccharide--protein glycosyltransferase subunit DAD1 OS=Homo sapiens GN=DAD1 PE=1 SV=1;>sp|P61803|DAD1_HUMAN Dolichyl-diphosphooligosaccharide--protein glycosyltransferase subunit DAD1 OS=Homo sapiens GN=DAD1	4	4	4	9.5541	9.0124	0.80745	0.89223	1.1136	1420700000	536830000	441820000	442020000	2164	-0.308555	-0.164512	0.155231	978650000	978850000	883840000	8.99063	8.99072	8.94637
Q9H0F7	ARL6	ADP-ribosylation factor-like protein 6	>sp|Q9H0F7|ARL6_HUMAN ADP-ribosylation factor-like protein 6 OS=Homo sapiens GN=ARL6 PE=1 SV=1;>sp|Q9H0F7-2|ARL6_HUMAN Isoform 2 of ADP-ribosylation factor-like protein 6 OS=Homo sapiens GN=ARL6	5	3	3	21.097	4.9075	0.80663	1.3937	1.4341	125840000	44045000	38720000	43075000	5271	-0.310021	0.47892	0.520146	82765000	87120000	81795000	7.91785	7.94012	7.91273
H0YGN0	CCDC53	WASH complex subunit CCDC53 (Fragment)	>tr|H0YGN0|H0YGN0_HUMAN WASH complex subunit CCDC53 (Fragment) OS=Homo sapiens GN=CCDC53 PE=1 SV=1;>tr|F5GZ97|F5GZ97_HUMAN WASH complex subunit CCDC53 OS=Homo sapiens GN=CCDC53 PE=1 SV=1;>sp|Q9Y3C0|CCD53_HUMAN WASH complex subunit CCDC53 OS=Homo sapiens GN	5	3	3	11.414	5.5416	0.8032	0.78965	0.94346	104890000	45462000	32154000	27277000	6402	-0.316169	-0.340715	-0.0839667	77616000	72739000	59431000	7.88995	7.86177	7.77401
Q8N1I0	DOCK4	Isoform 2 of Dedicator of cytokinesis protein 4	>sp|Q8N1I0-2|DOCK4_HUMAN Isoform 2 of Dedicator of cytokinesis protein 4 OS=Homo sapiens GN=DOCK4;>sp|Q8N1I0|DOCK4_HUMAN Dedicator of cytokinesis protein 4 OS=Homo sapiens GN=DOCK4 PE=1 SV=3;>sp|Q8N1I0-3|DOCK4_HUMAN Isoform 3 of Dedicator of cytokinesis pr	6	3	3	222.22	2.464	0.80193	0.85066	1.2831	255560000	87600000	84901000	83057000	3908	-0.318452	-0.233345	0.359634	172501000	170657000	167958000	8.23679	8.23212	8.2252
Q5T5P0	KIAA1217	Sickle tail protein homolog (Fragment)	>tr|Q5T5P0|Q5T5P0_HUMAN Sickle tail protein homolog (Fragment) OS=Homo sapiens GN=KIAA1217 PE=1 SV=1;>sp|Q5T5P2-4|SKT_HUMAN Isoform 4 of Sickle tail protein homolog OS=Homo sapiens GN=KIAA1217;>sp|Q5T5P2-8|SKT_HUMAN Isoform 7 of Sickle tail protein homolog	11	3	3	86.73	5.0722	0.80174	0.46092	0.64337	93095000	62564000	20327000	10204000	3245	-0.318794	-1.11741	-0.636279	82891000	72768000	30531000	7.91851	7.86194	7.48474
P49591	SARS	Serine--tRNA ligase, cytoplasmic	>sp|P49591|SYSC_HUMAN Serine--tRNA ligase, cytoplasmic OS=Homo sapiens GN=SARS PE=1 SV=3;>tr|Q5T5C7|Q5T5C7_HUMAN Serine--tRNA ligase, cytoplasmic OS=Homo sapiens GN=SARS PE=1 SV=1	2	26	26	58.777	220.46	0.80065	0.99386	1.2615	24307000000	8713000000	7093600000	8500600000	1854	-0.320756	-0.00888545	0.33514	15806600000	17213600000	15594200000	10.1988	10.2359	10.193
Q7L099	RUFY3	Protein RUFY3	>sp|Q7L099|RUFY3_HUMAN Protein RUFY3 OS=Homo sapiens GN=RUFY3 PE=1 SV=1;>sp|Q7L099-2|RUFY3_HUMAN Isoform 2 of Protein RUFY3 OS=Homo sapiens GN=RUFY3;>sp|Q7L099-4|RUFY3_HUMAN Isoform 4 of Protein RUFY3 OS=Homo sapiens GN=RUFY3;>sp|Q7L099-3|RUFY3_HUMAN Isofo	6	2	2	52.964	2.5336	0.79983	0.8368	1.0487	55198000	22179000	15440000	17579000	3570	-0.322235	-0.257045	0.068602	37619000	39758000	33019000	7.57541	7.59942	7.51876
Q8WTS1	ABHD5	1-acylglycerol-3-phosphate O-acyltransferase ABHD5	>sp|Q8WTS1|ABHD5_HUMAN 1-acylglycerol-3-phosphate O-acyltransferase ABHD5 OS=Homo sapiens GN=ABHD5 PE=1 SV=1;>tr|H7BZY9|H7BZY9_HUMAN 1-acylglycerol-3-phosphate O-acyltransferase ABHD5 (Fragment) OS=Homo sapiens GN=ABHD5 PE=1 SV=1	2	2	2	39.095	3.5586	0.79539	2.4833	3.1251	103200000	14336000	13075000	75789000	4213	-0.330266	1.31226	1.6439	27411000	90125000	88864000	7.43792	7.95485	7.94873
P48454	PPP3CC	Isoform 2 of Serine/threonine-protein phosphatase 2B catalytic subunit gamma isoform	>sp|P48454-2|PP2BC_HUMAN Isoform 2 of Serine/threonine-protein phosphatase 2B catalytic subunit gamma isoform OS=Homo sapiens GN=PPP3CC;>sp|P48454|PP2BC_HUMAN Serine/threonine-protein phosphatase 2B catalytic subunit gamma isoform OS=Homo sapiens GN=PPP3CC	8	4	1	57.073	3.8372	0.78774	0.87089	1.1446	59978000	21164000	19485000	19330000	1810	-0.344209	-0.199438	0.194844	40649000	40494000	38815000	7.60905	7.60739	7.589
Q9UIM3	FKBPL	FK506-binding protein-like	>sp|Q9UIM3|FKBPL_HUMAN FK506-binding protein-like OS=Homo sapiens GN=FKBPL PE=1 SV=1	1	2	2	38.176	5.5916	0.78746	0.82649	0.97801	112640000	47268000	32644000	32730000	6117	-0.344721	-0.274931	-0.0320789	79912000	79998000	65374000	7.90261	7.90308	7.81541
Q92540	SMG7	Isoform 2 of Protein SMG7	>sp|Q92540-2|SMG7_HUMAN Isoform 2 of Protein SMG7 OS=Homo sapiens GN=SMG7;>sp|Q92540|SMG7_HUMAN Protein SMG7 OS=Homo sapiens GN=SMG7 PE=1 SV=2;>sp|Q92540-5|SMG7_HUMAN Isoform 5 of Protein SMG7 OS=Homo sapiens GN=SMG7;>tr|E9PD50|E9PD50_HUMAN Protein SMG7 OS	8	5	5	122.02	12.272	0.78564	1.06	1.374	268700000	76254000	97644000	94804000	4325	-0.34806	0.0840643	0.458382	173898000	171058000	192448000	8.24029	8.23314	8.28431
Q9HCD6	TANC2	Protein TANC2	>sp|Q9HCD6|TANC2_HUMAN Protein TANC2 OS=Homo sapiens GN=TANC2 PE=1 SV=3;>sp|Q9HCD6-2|TANC2_HUMAN Isoform 2 of Protein TANC2 OS=Homo sapiens GN=TANC2;>tr|A0A087WUE1|A0A087WUE1_HUMAN Protein TANC2 OS=Homo sapiens GN=TANC2 PE=1 SV=1;>tr|J3KRP9|J3KRP9_HUMAN Pr	6	4	4	219.65	9.3242	0.78357	0.75196	0.87127	135590000	39822000	49593000	46178000	5534	-0.351866	-0.411272	-0.198808	89415000	86000000	95771000	7.95141	7.9345	7.98123
Q7Z6J0	SH3RF1	E3 ubiquitin-protein ligase SH3RF1	>sp|Q7Z6J0|SH3R1_HUMAN E3 ubiquitin-protein ligase SH3RF1 OS=Homo sapiens GN=SH3RF1 PE=1 SV=2	1	5	5	93.128	11.32	0.78197	0.52684	0.64268	108960000	44531000	40478000	23946000	3653	-0.354815	-0.924563	-0.637828	85009000	68477000	64424000	7.92946	7.83554	7.80905
Q14061	COX17	Cytochrome c oxidase copper chaperone	>sp|Q14061|COX17_HUMAN Cytochrome c oxidase copper chaperone OS=Homo sapiens GN=COX17 PE=1 SV=2;>tr|C9J8T6|C9J8T6_HUMAN Cytochrome c oxidase copper chaperone OS=Homo sapiens GN=COX17 PE=1 SV=1;>tr|H7C4E5|H7C4E5_HUMAN Cytochrome c oxidase copper chaperone (	3	3	3	6.9151	40.176	0.77973	0.98078	1.1376	725750000	232000000	257110000	236640000	2723	-0.358953	-0.0279985	0.185993	489110000	468640000	493750000	8.68941	8.67084	8.69351
B8ZZS4	ANKZF1	Ankyrin repeat and zinc finger domain-containing protein 1	>tr|B8ZZS4|B8ZZS4_HUMAN Ankyrin repeat and zinc finger domain-containing protein 1 OS=Homo sapiens GN=ANKZF1 PE=1 SV=1;>sp|Q9H8Y5|ANKZ1_HUMAN Ankyrin repeat and zinc finger domain-containing protein 1 OS=Homo sapiens GN=ANKZF1 PE=1 SV=1	2	7	7	57.572	7.7616	0.77685	0.7198	1.0093	305020000	114710000	102850000	87458000	5455	-0.364292	-0.474332	0.0133551	217560000	202168000	190308000	8.33758	8.30571	8.27946
F8VVX6	COQ5	2-methoxy-6-polyprenyl-1,4-benzoquinol methylase, mitochondrial (Fragment)	>tr|F8VVX6|F8VVX6_HUMAN 2-methoxy-6-polyprenyl-1,4-benzoquinol methylase, mitochondrial (Fragment) OS=Homo sapiens GN=COQ5 PE=1 SV=1;>sp|Q5HYK3|COQ5_HUMAN 2-methoxy-6-polyprenyl-1,4-benzoquinol methylase, mitochondrial OS=Homo sapiens GN=COQ5 PE=1 SV=2;>tr	5	6	6	24.5	22.467	0.77666	0.87146	0.91682	506470000	198790000	170430000	137250000	3180	-0.364645	-0.198494	-0.12529	369220000	336040000	307680000	8.56729	8.52639	8.4881
Q5TA58	AGO1	Protein argonaute-1	>tr|Q5TA58|Q5TA58_HUMAN Protein argonaute-1 OS=Homo sapiens GN=AGO1 PE=1 SV=1;>sp|Q9UL18|AGO1_HUMAN Protein argonaute-1 OS=Homo sapiens GN=AGO1 PE=1 SV=3	3	11	6	88.878	11.534	0.7752	1.0241	1.1567	352230000	117590000	128230000	106410000	6188	-0.36736	0.0343566	0.210015	245820000	224000000	234640000	8.39062	8.35025	8.3704
B7Z6R6	TTC26	Intraflagellar transport protein 56	>tr|B7Z6R6|B7Z6R6_HUMAN Intraflagellar transport protein 56 OS=Homo sapiens GN=TTC26 PE=1 SV=1;>sp|A0AVF1-2|IFT56_HUMAN Isoform 2 of Intraflagellar transport protein 56 OS=Homo sapiens GN=TTC26;>sp|A0AVF1-3|IFT56_HUMAN Isoform 3 of Intraflagellar transport	5	3	3	51.506	11.969	0.77496	0.77633	1.0161	280920000	111040000	84464000	85423000	117	-0.367806	-0.365258	0.0230424	195504000	196463000	169887000	8.29116	8.29328	8.23016
Q92871	PMM1	Phosphomannomutase 1	>sp|Q92871|PMM1_HUMAN Phosphomannomutase 1 OS=Homo sapiens GN=PMM1 PE=1 SV=2	1	3	2	29.746	7.4425	0.77456	0.98758	1.1388	94973000	29079000	40862000	25032000	4394	-0.368551	-0.0180305	0.187514	69941000	54111000	65894000	7.84473	7.73329	7.81885
Q86T03	TMEM55B	Type 1 phosphatidylinositol 4,5-bisphosphate 4-phosphatase	>sp|Q86T03|TM55B_HUMAN Type 1 phosphatidylinositol 4,5-bisphosphate 4-phosphatase OS=Homo sapiens GN=TMEM55B PE=1 SV=1;>sp|Q86T03-2|TM55B_HUMAN Isoform 2 of Type 1 phosphatidylinositol 4,5-bisphosphate 4-phosphatase OS=Homo sapiens GN=TMEM55B;>tr|G3V5T5|G3	4	4	4	29.469	8.4767	0.77311	0.85065	1.137	485030000	175420000	150920000	158690000	3680	-0.371254	-0.233362	0.185232	326340000	334110000	309610000	8.51367	8.52389	8.49081
P15529	CD46	Isoform K of Membrane cofactor protein	>sp|P15529-15|MCP_HUMAN Isoform K of Membrane cofactor protein OS=Homo sapiens GN=CD46;>sp|P15529-12|MCP_HUMAN Isoform E of Membrane cofactor protein OS=Homo sapiens GN=CD46;>sp|P15529-14|MCP_HUMAN Isoform I of Membrane cofactor protein OS=Homo sapiens GN=	7	4	2	39.313	2.3108	0.7721	0.57659	0.79337	27943000	11100000	9406100	7437100	1240	-0.37314	-0.794382	-0.333934	20506100	18537100	16843200	7.31188	7.26804	7.22642
[truncated: 5,293 more rows]

## Sheet: H132X04
HCT116		H132X03
Light: DMSO 24h
Medium: 10µM FT063 4h
Heavy: 10µM FT063 24h
total SDS lysis
																	4H CRT132/DMSO	24H CRT132/DMSO
[truncated: 6,580 more rows]
